# Supplementary material for: Aqueous pyruvate partly dissociates under deep ultraviolet irradiation but is resilient to near ultraviolet excitation
Source: Nat Commun. 2024 Mar 4;15:1978. doi: 10.1038/s41467-024-46309-5 (PMC10912111; doi:10.1038/s41467-024-46309-5)
Supplement: Supplementary file 3 — source data [file 41467_2024_46309_MOESM3_ESM.zip]

Archive with 37 entries (37 files):
- Source Data/Source Data Fig 1a.txt
- Source Data/Source Data Fig 1b.txt
- Source Data/Source Data Fig 1c.txt
- Source Data/Source Data Fig 1d.txt
- Source Data/Source Data Fig 2a.txt
- Source Data/Source Data Fig 2b.txt
- Source Data/Source Data Fig 2c.txt
- Source Data/Source Data Fig 2d.txt
- Source Data/Source Data Fig 2e.txt
- Source Data/Source Data Fig 2f.txt
- Source Data/Source Data Fig 3a.txt
- Source Data/Source Data Fig 3b.txt
- Source Data/Source Data Fig 3c.txt
- Source Data/Source Data Fig 3d.txt
- Source Data/Source Data Fig 4a.txt
- Source Data/Source Data Fig 4b.txt
- Source Data/Source Data Fig 5a.txt
- Source Data/Source Data Fig 5b.txt
- Source Data/Source Data Fig 6a.txt
- Source Data/Source Data Fig 6b.txt
- Source Data/Source Data Fig 7a.txt
- Source Data/Source Data Fig 7b.txt
- Source Data/Source Data Fig 7c.txt
- Source Data/Source Data Fig 8a.txt
- Source Data/Source Data Fig 8b.txt
- Source Data/Source Data Fig 8c.txt
- Source Data/Source Data Fig 8d.txt
- Source Data/Source Data Supplementary Figure 1a.txt
- Source Data/Source Data Supplementary Figure 1b.txt
- Source Data/Source Data Supplementary Figure 1c.txt
- Source Data/Source Data Supplementary Figure 1d.txt
- Source Data/Source Data Supplementary Figure 1e.txt
- Source Data/Source Data Supplementary Figure 1f.txt
- Source Data/Source Data Supplementary Figure 2a.txt
- Source Data/Source Data Supplementary Figure 3a.txt
- Source Data/Source Data Supplementary Figure 3b.txt
- Source Data/Source data.docx
