# Supplementary material for: Aqueous pyruvate partly dissociates under deep ultraviolet irradiation but is resilient to near ultraviolet excitation
Source: Nat Commun. 2024 Mar 4;15:1978. doi: 10.1038/s41467-024-46309-5 (PMC10912111; doi:10.1038/s41467-024-46309-5)
Supplement: Supplementary file 3 — source data [file 41467_2024_46309_MOESM3_ESM.zip › Source Data/Source Data Fig 1a.txt]

200	1809.91379	174.689
201	1794.65517	165.613
202	1802.24138	154.748
203	1770.21552	142.218
204	1767.80172	129.539
205	1757.62931	116.561
206	1740.21552	104.425
207	1699.22414	93.161
208	1676.50862	83.162
209	1642.19828	74.089
210	1600.34483	65.849
211	1565.86207	58.415
212	1514.48276	51.591
213	1464.91379	45.63
214	1426.16379	40.071
215	1364.35345	35.282
216	1312.88793	30.888
217	1256.2069	26.897
218	1200.64655	23.377
219	1140.43103	20.287
220	1092.06897	17.624
221	1031.59483	15.228
222	970.60345	13.096
223	915.60345	11.193
224	863.44828	9.516
225	809.09483	8.067
226	758.53448	6.835
227	705.99138	5.744
228	654.65517	4.753
229	605.81897	3.877
230	563.10345	3.173
231	525.68966	2.613
232	483.7069	2.067
233	444.43966	1.736
234	403.7069	1.444
235	373.31897	1.184
236	343.66379	0.861
237	314.56897	0.656
238	285.21552	0.486
239	261.50862	0.363
240	240.56034	0.289
241	222.02586	0.221
242	202.93103	0.178
243	180.0431	0.122
244	167.71552	0.073
245	155.64655	0.047
246	139.13793	0.039
247	126.55172	-0.036
248	116.46552	-0.042
249	107.58621	-0.014
250	95.43103	1E-3
251	94.05172	0.01
252	80.12931	0.006
253	76.42241	-0.055
254	68.44828	0.016
255	64.31034	-0.002
256	60.30172	-0.035
257	58.14655	0.002
258	50.86207	0.018
259	46.68103	0.053
260	43.27586	0.059
261	39.61207	0.08
262	39.82759	0.093
263	35.77586	0.089
264	34.39655	0.087
265	33.23276	0.103
266	26.46552	0.061
267	26.25		0.035
268	23.53448	0.055
269	24.43966	0.068
270	23.31897	0.052
271	21.50862	0.03
272	22.97414	0.015
273	16.81034	0.057
274	17.19828	0.079
275	16.59483	0.071
276	14.52586	0.085
277	14.69828	0.099
278	11.55172	0.052
279	13.7069		0.026
280	14.35345	0.017
281	12.84483	0.038
282	12.84483	0.021
283	12.88793	0.063
284	12.5		0.086
285	12.19828	0.098
286	9.74138		0.112
287	10.25862	0.108
288	8.53448		0.119
289	13.10345	0.127
290	10.25862	0.124
291	10.68966	0.112
292	10.77586	0.109
293	10.94828	0.1
294	11.63793	0.134
295	10.81897	0.126
296	7.93103		0.137
297	12.62931	0.101
298	13.10345	0.12
299	12.02586	0.154
300	12.97414	0.168
301	11.16379	0.055
302	13.7931		0.058
303	10.08621	0.098
304	11.12069	0.165
305	11.55172	0.105
306	11.59483	0.011
307	13.87931	0.02
308	12.97414	0.035
309	14.65517	0.057
310	13.7931		0.11
311	1.03448		0.038
312	19.74138	0.022
313	13.75		0.003
314	15.86207	0.054
315	12.75862	0.054
316	16.85345	0.017
317	10.47414	0.046
318	21.07759	0.028
319	7.75862		0.041
320	8.10345		0.037
321	19.43966	0.039
322	11.16379	0.047
323	14.13793	0.032
324	19.05172	0.026
325	12.97414	0.021
326	18.96552	0.026
327	13.14655	0.063
328	13.49138	0.074
329	6.16379		0.077
330	17.28448	0.059
331	8.7069		0.042
332	11.63793	0.051
333	10.81897	0.059
334	17.06897	0.049
335	8.18966		0.055
336	6.07759		0.04
337	10.21552	0.029
338	15.86207	0.042
339	10.94828	0.035
340	12.62931	0.017
341	4.00862		0.033
342	7.19828		0.032
343	2.80172		0.044
344	5.60345		0.043
345	10.90517	0.035
346	6.68103		0.049
347	5.25862		0.029
348	13.49138	0.024
349	4.74138		0.036
350	4.9569		0.026
351	8.7069		0.031
352	-0.12931	0.034
353	6.03448		0.028
354	4.39655		0.036
355	2.19828		0.034
356	-0.68966	0.03
357	3.27586		0.055
358	-2.28448	0.054
359	-0.99138	0.056
360	6.55172		0.045
361	4.13793		0.077
362	-3.44828	0.108
363	4.35345		0.084
364	-2.37069	0.066
365	-4.52586	0.052
366	-2.02586	0.031
367	-0.34483	0.036
368	-3.06034	0.037
369	-1.07759	0.03
370	-5.17241	0.029
371	-3.10345	0.033
372	-6.33621	0.029
373	-2.58621	0.056
374	-4.00862	0.057
375	-5.34483	0.037
376	-3.96552	0.04
377	-7.06897	0.031
378	-5.56034	0.036
379	-5.34483	0.038
380	-8.36207	0.056
381	-7.67241	0.027
382	-4.82759	0.027
383	-4.18103	0.041
384	-3.92241	0.008
385	-4.48276	0.023
386	-7.24138	0.019
387	-2.19828	0.013
388	-5.17241	0.025
389	-7.15517	0.034
390	-3.44828	0.045
391	-4.39655	0.061
392	-1.93966	0.036
393	-5		0.025
394	-3.7931		0.02
395	-3.75		0.034
396	-5		0.037
397	-4.00862	0.028
398	-5.34483	0.045
399	-4.00862	0.016
400	-5.56034	0.029
401	-2.32759	0.022
402	-5.43103	0.027
403	-4.18103	0.008
404	-3.01724	0.01
405	-1.93966	0.034
406	-5.81897	0.057
407	-3.7069		0.067
408	-4.26724	0.065
409	-7.67241	0.053
410	-4.43966	0.05
411	-4.69828	0.061
412	-5.77586	0.044
413	-6.03448	0.023
414	-3.7931		0.044
415	-2.62931	0.028
416	-6.03448	0.025
417	-8.14655	0.03
418	-6.85345	0.026
419	-5.0431		0.028
420	-4.69828	0.027
421	-6.76724	0.054
422	-5.51724	0.042
423	-6.50862	0.034
424	-2.5		0.033
425	-6.37931	0.043
426	-6.33621	0.04
427	-4.05172	0.046
428	-3.75		0.02
429	-4.87069	0.015
430	-5.47414	0.005
431	-4.9569		0.008
432	-2.93103	0.027
433	-5.68966	0.027
434	-6.55172	0.038
435	-6.37931	0.053
436	-7.97414	0.057
437	-2.62931	0.045
438	-4.74138	0.045
439	-6.81034	0.052
440	-5.21552	0.051
441	-4.65517	0.051
442	-5.43103	0.046
443	-4.69828	0.062
444	-4.82759	0.048
445	-4.09483	0.052
446	-5.60345	0.046
447	-4.69828	0.038
448	-4.78448	0.035
449	-3.62069	0.049
450	-5.73276	0.051
451	-3.96552	0.045
452	-4.78448	0.054
453	-7.4569		0.046
454	-4.05172	0.035
455	-4.69828	0.04
456	-5.60345	0.02
457	-4.91379	0.026
458	-4.91379	0.034
459	-5.60345	0.048
460	-5		0.048
461	-4.74138	0.041
462	-5.43103	0.032
463	-5.51724	0.052
464	-5.08621	0.056
465	-5.77586	0.038
466	-4.39655	0.035
467	-5		0.036
468	-4.00862	0.027
469	-2.5		0.031
470	-4.82759	0.027
471	-5.99138	0.028
472	-4.56897	0.027
473	-4.48276	0.044
474	-4.74138	0.058
475	-3.31897	0.056
476	-2.62931	0.032
477	-4.56897	0.032
478	-4.39655	0.029
479	-4.74138	0.035
480	-5.99138	0.048
481	-5.64655	0.056
482	-5.64655	0.037
483	-5.21552	0.053
484	-3.66379	0.048
485	-5.30172	0.04
486	-4.87069	0.022
487	-4.43966	0.019
488	-3.83621	0.039
489	-4.00862	0.037
490	-4.39655	0.037
491	-3.92241	0.048
492	-6.07759	0.046
493	-4.18103	0.042
494	-6.07759	0.04
495	-4.56897	0.046
496	-5.38793	0.044
497	-4.82759	0.059
498	-5.73276	0.052
499	-3.44828	0.038
500	-4.00862	0.04
