# Supplementary material for: Aqueous pyruvate partly dissociates under deep ultraviolet irradiation but is resilient to near ultraviolet excitation
Source: Nat Commun. 2024 Mar 4;15:1978. doi: 10.1038/s41467-024-46309-5 (PMC10912111; doi:10.1038/s41467-024-46309-5)
Supplement: Supplementary file 3 — source data [file 41467_2024_46309_MOESM3_ESM.zip › Source Data/Source Data Fig 1b.txt]

200	1809.91379	33.29487
201	1794.65517	20.92308
202	1802.24138	12.92308
203	1770.21552	8.01026
204	1767.80172	4.53846
205	1757.62931	3.13846
206	1740.21552	1.78718
207	1699.22414	1.66667
208	1676.50862	1.62821
209	1642.19828	1.74872
210	1600.34483	2.05641
211	1565.86207	2.37692
212	1514.48276	2.25641
213	1464.91379	2.70256
214	1426.16379	3.45128
215	1364.35345	3.9641
216	1312.88793	4.54615
217	1256.2069	5.25897
218	1200.64655	6.20513
219	1140.43103	7.29487
220	1092.06897	8.47179
221	1031.59483	9.91282
222	970.60345	11.38462
223	915.60345	13.05641
224	863.44828	14.80256
225	809.09483	16.7641
226	758.53448	19.1
227	705.99138	21.24359
228	654.65517	23.85897
229	605.81897	26.86154
230	563.10345	30.04615
231	525.68966	33.31538
232	483.7069	36.89231
233	444.43966	40.74615
234	403.7069	44.47949
235	373.31897	48.63846
236	343.66379	52.95897
237	314.56897	57.58718
238	285.21552	62.4359
239	261.50862	67.36923
240	240.56034	72.38462
241	222.02586	77.27436
242	202.93103	82.53846
243	180.0431	87.90256
244	167.71552	93.3
245	155.64655	98.64872
246	139.13793	104.24103
247	126.55172	109.95128
248	116.46552	115.54103
249	107.58621	121.04615
250	95.43103	126.46667
251	94.05172	131.54615
252	80.12931	136.53333
253	76.42241	140.97949
254	68.44828	145.52051
255	64.31034	149.80256
256	60.30172	153.6
257	58.14655	157.1641
258	50.86207	160.31795
259	46.68103	163.35128
260	43.27586	165.75385
261	39.61207	167.73846
262	39.82759	169.23333
263	35.77586	170.42564
264	34.39655	170.88718
265	33.23276	170.8641
266	26.46552	170.5359
267	26.25		169.59487
268	23.53448	168.21538
269	24.43966	166.38718
270	23.31897	164.17436
271	21.50862	161.39744
272	22.97414	158.17179
273	16.81034	154.48974
274	17.19828	150.69744
275	16.59483	146.13077
276	14.52586	141.23077
277	14.69828	136.19487
278	11.55172	130.74872
279	13.7069		124.91795
280	14.35345	119.22051
281	12.84483	113.48205
282	12.84483	107.52564
283	12.88793	101.54872
284	12.5		95.40513
285	12.19828	89.28718
286	9.74138		83.17436
287	10.25862	77.30256
288	8.53448		71.31538
289	13.10345	65.38462
290	10.25862	59.84872
291	10.68966	54.85897
292	10.77586	49.71282
293	10.94828	44.74615
294	11.63793	40.17692
295	10.81897	35.98718
296	7.93103		31.84615
297	12.62931	27.90769
298	13.10345	24.43077
299	12.02586	21.3641
300	12.97414	18.28718
301	11.16379	15.80256
302	13.7931		13.6359
303	10.08621	11.78205
304	11.12069	9.97179
305	11.55172	8.28974
306	11.59483	6.85385
307	13.87931	5.58205
308	12.97414	4.47179
309	14.65517	3.58462
310	13.7931		2.92821
311	1.03448		2.4641
312	19.74138	2.01026
313	13.75		1.63333
314	15.86207	1.32821
315	12.75862	0.97949
316	16.85345	0.81538
317	10.47414	0.68462
318	21.07759	0.52821
319	7.75862		0.39744
320	8.10345		0.30513
321	19.43966	0.1359
322	11.16379	0.0641
323	14.13793	0.14103
324	19.05172	0.14103
325	12.97414	0.09744
326	18.96552	0.08974
327	13.14655	0.14359
328	13.49138	0.08974
329	6.16379		0.02308
330	17.28448	0.02308
331	8.7069		0.04359
332	11.63793	0.06154
333	10.81897	0.14359
334	17.06897	0.11026
335	8.18966		0.13846
336	6.07759		0.05641
337	10.21552	0.05128
338	15.86207	0.01538
339	10.94828	-0.07436
340	12.62931	0.01282
341	4.00862		0.09487
342	7.19828		0.03846
343	2.80172		0.06923
344	5.60345		-0.02821
345	10.90517	-0.03077
346	6.68103		0.01538
347	5.25862		-0.07436
348	13.49138	-0.05641
349	4.74138		-0.00513
350	4.9569		0.01282
351	8.7069		0.02821
352	-0.12931	0.10513
353	6.03448		0.07436
354	4.39655		0.0359
355	2.19828		0.0359
356	-0.68966	0.08974
357	3.27586		0.12821
358	-2.28448	0.15641
359	-0.99138	0.1359
360	6.55172		0.14359
361	4.13793		0.09231
362	-3.44828	0.1
363	4.35345		0.10256
364	-2.37069	0.03333
365	-4.52586	0.02051
366	-2.02586	0.00513
367	-0.34483	0.04359
368	-3.06034	0.02564
369	-1.07759	0.00256
370	-5.17241	0.03077
371	-3.10345	0.03846
372	-6.33621	0.01282
373	-2.58621	0.00256
374	-4.00862	-0.02564
375	-5.34483	-0.01795
376	-3.96552	0.06667
377	-7.06897	0.08462
378	-5.56034	0.03077
379	-5.34483	0.01282
380	-8.36207	0.02564
381	-7.67241	-0.02821
382	-4.82759	-0.01795
383	-4.18103	0.03333
384	-3.92241	0.03077
385	-4.48276	0.07179
386	-7.24138	0.04872
387	-2.19828	-0.02821
388	-5.17241	-0.02308
389	-7.15517	0
390	-3.44828	0.06154
391	-4.39655	0.08462
392	-1.93966	0.0359
393	-5		0.02308
394	-3.7931		0.02564
395	-3.75		0.08462
396	-5		0.04615
397	-4.00862	0.01282
398	-5.34483	0.06667
399	-4.00862	0.03846
400	-5.56034	0.06667
401	-2.32759	0.07949
402	-5.43103	0.05385
403	-4.18103	0.02308
404	-3.01724	0.0641
405	-1.93966	0.17692
406	-5.81897	0.15641
407	-3.7069		0.14103
408	-4.26724	0.12564
409	-7.67241	0.08718
410	-4.43966	0.09231
411	-4.69828	0.14103
412	-5.77586	0.1
413	-6.03448	0.09487
414	-3.7931		0.09231
415	-2.62931	0.05641
416	-6.03448	0.04103
417	-8.14655	0.07436
418	-6.85345	0.0641
419	-5.0431		0.09487
420	-4.69828	0.08718
421	-6.76724	0.27436
422	-5.51724	0.22821
423	-6.50862	0.24359
424	-2.5		0.26154
425	-6.37931	0.28462
426	-6.33621	0.29744
427	-4.05172	0.2641
428	-3.75		0.25897
429	-4.87069	0.26923
430	-5.47414	0.22821
431	-4.9569		0.22564
432	-2.93103	0.31282
433	-5.68966	0.29744
434	-6.55172	0.31795
435	-6.37931	0.32821
436	-7.97414	0.31282
437	-2.62931	0.2641
438	-4.74138	0.29487
439	-6.81034	0.3
440	-5.21552	0.2641
441	-4.65517	0.2641
442	-5.43103	0.24103
443	-4.69828	0.2641
444	-4.82759	0.23077
445	-4.09483	0.25128
446	-5.60345	0.27949
447	-4.69828	0.22564
448	-4.78448	0.22564
449	-3.62069	0.3
450	-5.73276	0.30769
451	-3.96552	0.25641
452	-4.78448	0.26154
453	-7.4569		0.26154
454	-4.05172	0.27692
455	-4.69828	0.25897
456	-5.60345	0.22051
457	-4.91379	0.2359
458	-4.91379	0.24615
459	-5.60345	0.27436
460	-5		0.22821
461	-4.74138	0.24872
462	-5.43103	0.22821
463	-5.51724	0.26667
464	-5.08621	0.27949
465	-5.77586	0.25128
466	-4.39655	0.24872
467	-5		0.24872
468	-4.00862	0.22821
469	-2.5		0.27436
470	-4.82759	0.2641
471	-5.99138	0.27692
472	-4.56897	0.22051
473	-4.48276	0.27179
474	-4.74138	0.31795
475	-3.31897	0.32564
476	-2.62931	0.30769
477	-4.56897	0.26923
478	-4.39655	0.25897
479	-4.74138	0.3
480	-5.99138	0.3
481	-5.64655	0.33333
482	-5.64655	0.25385
483	-5.21552	0.25128
484	-3.66379	0.24359
485	-5.30172	0.21795
486	-4.87069	0.18974
487	-4.43966	0.19744
488	-3.83621	0.19487
489	-4.00862	0.21538
490	-4.39655	0.2359
491	-3.92241	0.28718
492	-6.07759	0.26667
493	-4.18103	0.23846
494	-6.07759	0.23846
495	-4.56897	0.24103
496	-5.38793	0.27179
497	-4.82759	0.28718
498	-5.73276	0.29231
499	-3.44828	0.26667
500	-4.00862	0.24359
