# Supplementary material for: Aqueous pyruvate partly dissociates under deep ultraviolet irradiation but is resilient to near ultraviolet excitation
Source: Nat Commun. 2024 Mar 4;15:1978. doi: 10.1038/s41467-024-46309-5 (PMC10912111; doi:10.1038/s41467-024-46309-5)
Supplement: Supplementary file 3 — source data [file 41467_2024_46309_MOESM3_ESM.zip › Source Data/Source Data Fig 1c.txt]

1000.924	0.00257
1002.852	0.00253
1004.781	0.00246
1006.709	0.00258
1008.638	0.00261
1010.567	0.00266
1012.495	0.00291
1014.424	0.00302
1016.352	0.0029
1018.281	0.00286
1020.209	0.00294
1022.138	0.00307
1024.066	0.00309
1025.995	0.0029
1027.924	0.0027
1029.852	0.00262
1031.781	0.00261
1033.709	0.00262
1035.638	0.00273
1037.566	0.00277
1039.495	0.00278
1041.423	0.0027
1043.352	0.00253
1045.281	0.00262
1047.209	0.00272
1049.138	0.0027
1051.066	0.00273
1052.995	0.00287
1054.923	0.00295
1056.852	0.00286
1058.781	0.00285
1060.709	0.00288
1062.638	0.00292
1064.566	0.00271
1066.495	0.00266
1068.423	0.00298
1070.352	0.00298
1072.281	0.00289
1074.209	0.00289
1076.138	0.00295
1078.066	0.00307
1079.995	0.00317
1081.923	0.00328
1083.852	0.0034
1085.78		0.00329
1087.709	0.00347
1089.638	0.00355
1091.566	0.00344
1093.495	0.00347
1095.423	0.00352
1097.352	0.00362
1099.28		0.0035
1101.209	0.00337
1103.137	0.00347
1105.066	0.00353
1106.995	0.00348
1108.923	0.00369
1110.852	0.00384
1112.78		0.00369
1114.709	0.00348
1116.637	0.0036
1118.566	0.00371
1120.495	0.00375
1122.423	0.00375
1124.352	0.00381
1126.28		0.00416
1128.209	0.00428
1130.137	0.00423
1132.066	0.0042
1133.995	0.00417
1135.923	0.0042
1137.852	0.00435
1139.78		0.00453
1141.709	0.00472
1143.637	0.00471
1145.566	0.00471
1147.494	0.00494
1149.423	0.00519
1151.352	0.00536
1153.28		0.00543
1155.209	0.00556
1157.137	0.00589
1159.066	0.00624
1160.994	0.00677
1162.923	0.00741
1164.851	0.00821
1166.78		0.00965
1168.709	0.01161
1170.637	0.01414
1172.566	0.017
1174.494	0.01914
1176.423	0.01959
1178.351	0.01802
1180.28		0.01534
1182.208	0.0122
1184.137	0.00955
1186.066	0.00759
1187.994	0.00597
1189.923	0.00486
1191.851	0.00419
1193.78		0.00372
1195.708	0.00325
1197.637	0.00293
1199.566	0.00274
1201.494	0.00262
1203.423	0.00257
1205.351	0.00246
1207.28		0.0023
1209.208	0.00241
1211.137	0.0025
1213.066	0.00256
1214.994	0.00234
1216.923	0.00202
1218.851	0.00194
1220.78		0.00207
1222.708	0.00222
1224.637	0.0023
1226.565	0.00215
1228.494	0.00202
1230.423	0.00208
1232.351	0.00207
1234.28		0.00205
1236.208	0.00213
1238.137	0.00222
1240.065	0.00203
1241.994	0.00201
1243.922	0.0022
1245.851	0.00212
1247.78		0.00194
1249.708	0.00188
1251.637	0.00194
1253.565	0.00205
1255.494	0.00205
1257.422	0.00209
1259.351	0.00185
1261.28		0.00167
1263.208	0.00181
1265.137	0.0018
1267.065	0.00177
1268.994	0.00184
1270.922	0.00187
1272.851	0.00198
1274.78		0.00219
1276.708	0.00231
1278.637	0.00216
1280.565	0.00206
1282.494	0.00213
1284.422	0.00219
1286.351	0.00213
1288.279	0.00204
1290.208	0.0021
1292.137	0.00231
1294.065	0.00227
1295.994	0.00217
1297.922	0.0022
1299.851	0.00226
1301.779	0.00247
1303.708	0.00253
1305.636	0.00258
1307.565	0.00267
1309.494	0.0025
1311.422	0.00232
1313.351	0.00241
1315.279	0.00263
1317.208	0.00275
1319.136	0.00277
1321.065	0.00265
1322.994	0.00264
1324.922	0.00267
1326.851	0.00265
1328.779	0.00275
1330.708	0.00296
1332.636	0.00308
1334.565	0.00319
1336.494	0.00337
1338.422	0.00351
1340.351	0.00356
1342.279	0.00393
1344.208	0.00451
1346.136	0.00497
1348.065	0.00574
1349.993	0.00712
1351.922	0.00905
1353.851	0.01121
1355.779	0.01262
1357.708	0.01205
1359.636	0.01001
1361.565	0.00799
1363.493	0.00659
1365.422	0.00579
1367.35		0.00538
1369.279	0.00514
1371.208	0.00499
1373.136	0.00495
1375.065	0.00497
1376.993	0.00501
1378.922	0.0053
1380.85		0.00585
1382.779	0.00659
1384.708	0.00724
1386.636	0.00776
1388.565	0.00828
1390.493	0.00896
1392.422	0.00967
1394.35		0.01016
1396.279	0.01024
1398.208	0.0101
1400.136	0.01
1402.065	0.00977
1403.993	0.00941
1405.922	0.0091
1407.85		0.00889
1409.779	0.00879
1411.707	0.00859
1413.636	0.00836
1415.565	0.00839
1417.493	0.00881
1419.422	0.00928
1421.35		0.00923
1423.279	0.00897
1425.207	0.00898
1427.136	0.00886
1429.064	0.00821
1430.993	0.00735
1432.922	0.00651
1434.85		0.00576
1436.779	0.00526
1438.707	0.00472
1440.636	0.00437
1442.564	0.00412
1444.493	0.0038
1446.422	0.00362
1448.35		0.00336
1450.279	0.00313
1452.207	0.00308
1454.136	0.00309
1456.064	0.00301
1457.993	0.00262
1459.922	0.00204
1461.85		0.00148
1463.779	0.00122
1465.707	0.00147
1467.636	0.00177
1469.564	0.00163
1471.493	0.00119
1473.421	0.00108
1475.35		0.00148
1477.279	0.00203
1479.207	0.00224
1481.136	0.00238
1483.064	0.00248
1484.993	0.00242
1486.921	0.00253
1488.85		0.0028
1490.778	0.00286
1492.707	0.00273
1494.636	0.0027
1496.564	0.00298
1498.493	0.00312
1500.421	0.00309
1502.35		0.00312
1504.278	0.00312
1506.207	0.0033
1508.135	0.00343
1510.064	0.0035
1511.993	0.00338
1513.921	0.00335
1515.85		0.00375
1517.778	0.00408
1519.707	0.00409
1521.635	0.00425
1523.564	0.00431
1525.493	0.00429
1527.421	0.00426
1529.35		0.00424
1531.278	0.00448
1533.207	0.00479
1535.135	0.00497
1537.064	0.00492
1538.993	0.00487
1540.921	0.00517
1542.85		0.00547
1544.778	0.00591
1546.707	0.00643
1548.635	0.00689
1550.564	0.0075
1552.492	0.00797
1554.421	0.00851
1556.35		0.00907
1558.278	0.0099
1560.207	0.01074
1562.135	0.01121
1564.064	0.01197
1565.992	0.01299
1567.921	0.014
1569.849	0.0154
1571.778	0.01672
1573.707	0.01782
1575.635	0.01909
1577.564	0.02072
1579.492	0.02278
1581.421	0.02495
1583.349	0.02668
1585.278	0.02873
1587.207	0.03086
1589.135	0.03284
1591.064	0.0347
1592.992	0.03622
1594.921	0.03755
1596.849	0.03866
1598.778	0.03943
1600.707	0.03982
1602.635	0.04001
1604.564	0.03973
1606.492	0.03914
1608.421	0.03823
1610.349	0.0368
1612.278	0.03528
1614.206	0.03381
1616.135	0.03204
1618.064	0.03018
1619.992	0.02837
1621.921	0.02657
1623.849	0.02532
1625.778	0.02409
1627.706	0.02253
1629.635	0.02102
1631.563	0.01975
1633.492	0.01859
1635.421	0.0177
1637.349	0.01672
1639.278	0.01569
1641.206	0.01496
1643.135	0.01434
1645.063	0.01342
1646.992	0.01284
1648.921	0.01245
1650.849	0.0118
1652.778	0.01161
1654.706	0.01113
1656.635	0.01033
1658.563	0.00986
1660.492	0.0095
1662.421	0.00884
1664.349	0.00845
1666.278	0.00823
1668.206	0.00771
1670.135	0.00718
1672.063	0.00681
1673.992	0.00671
1675.92		0.00663
1677.849	0.00624
1679.778	0.00606
1681.706	0.00613
1683.635	0.00604
1685.563	0.00602
1687.492	0.00595
1689.42		0.00637
1691.349	0.00704
1693.277	0.00727
1695.206	0.00793
1697.135	0.00911
1699.063	0.0101
1700.992	0.01138
1702.92		0.01226
1704.849	0.01297
1706.777	0.01332
1708.706	0.01317
1710.635	0.01266
1712.563	0.01153
1714.492	0.01018
1716.42		0.0091
1718.349	0.00782
1720.277	0.00647
1722.206	0.00532
1724.135	0.00477
1726.063	0.00423
1727.992	0.00365
1729.92		0.00322
1731.849	0.00259
1733.777	0.00237
1735.706	0.00219
1737.634	0.00157
1739.563	0.00133
1741.492	0.00137
1743.42		0.00155
1745.349	0.00178
1747.277	0.00169
1749.206	0.00161
1751.134	0.00151
1753.063	0.00131
1754.991	0.00113
1756.92		0.00106
1758.849	8.60628E-4
1760.777	8.99147E-4
1762.706	9.45359E-4
1764.634	7.32724E-4
1766.563	7.53524E-4
1768.491	7.33641E-4
1770.42		6.06392E-4
1772.349	7.14256E-4
1774.277	6.44429E-4
1776.206	5.52098E-4
1778.134	4.99029E-4
1780.063	3.80026E-4
1781.991	3.63627E-4
1783.92		3.41156E-4
1785.848	4.33901E-4
1787.777	4.14321E-4
1789.706	2.20042E-4
1791.634	3.59868E-4
1793.563	5.02954E-4
1795.491	3.18387E-4
1797.42		3.04038E-4
1799.348	3.64911E-4
1801.277	4.5888E-4
1803.206	4.4547E-4
1805.134	2.18003E-4
1807.063	2.31326E-4
1808.991	1.38847E-4
1810.92		1.56287E-4
1812.848	2.60485E-4
1814.777	2.23027E-4
1816.705	2.14359E-4
1818.634	1.40942E-4
1820.563	3.04994E-4
1822.491	3.07108E-4
1824.42		3.05435E-4
1826.348	3.64618E-4
1828.277	2.137E-4
1830.205	2.07512E-4
1832.134	3.36941E-4
1834.063	4.5365E-4
1835.991	5.10534E-4
1837.92		3.78611E-4
1839.848	3.02565E-4
1841.777	3.2987E-4
1843.705	3.2442E-4
1845.634	2.28749E-4
1847.562	6.67718E-5
1849.491	3.1393E-5
1851.42		-1.74318E-5
1853.348	-4.801E-5
1855.277	1.96149E-4
1857.205	3.32588E-4
1859.134	3.67375E-4
1861.062	3.9676E-4
1862.991	3.98399E-4
1864.919	4.31426E-4
1866.848	3.92499E-4
1868.777	4.69036E-4
1870.705	3.4044E-4
1872.634	3.97148E-4
1874.562	5.89657E-4
1876.491	4.89952E-4
1878.419	3.03269E-4
1880.348	2.33036E-4
1882.277	2.52881E-4
1884.205	3.16262E-4
1886.134	4.63765E-4
1888.062	3.81384E-4
1889.991	2.74813E-4
1891.919	1.9835E-4
1893.848	3.26537E-4
1895.776	4.4987E-4
1897.705	3.59738E-4
1899.634	2.71592E-4
1901.562	2.30216E-4
1903.491	2.5841E-4
1905.419	3.47471E-4
1907.348	3.86305E-4
1909.276	4.25091E-4
1911.205	3.13564E-4
1913.134	2.48922E-4
1915.062	2.6141E-4
1916.991	3.80115E-4
1918.919	5.72661E-4
1920.848	6.18094E-4
1922.776	5.57391E-4
1924.705	5.12019E-4
1926.633	4.76553E-4
1928.562	5.4348E-4
1930.491	4.13468E-4
1932.419	3.21161E-4
1934.348	4.31798E-4
1936.276	3.70089E-4
1938.205	4.28533E-4
1940.133	4.27511E-4
1942.062	3.07977E-4
1943.99		3.84605E-4
1945.919	4.81311E-4
1947.848	4.01078E-4
1949.776	4.14101E-4
1951.705	5.27837E-4
1953.633	4.73811E-4
1955.562	4.55921E-4
1957.49		4.14748E-4
1959.419	4.98504E-4
1961.348	5.85056E-4
1963.276	5.51232E-4
1965.205	4.79793E-4
1967.133	4.48103E-4
1969.062	4.82156E-4
1970.99		4.68799E-4
1972.919	5.32775E-4
1974.848	6.60186E-4
1976.776	5.63143E-4
1978.705	3.98922E-4
1980.633	3.22265E-4
1982.562	4.18222E-4
1984.49		5.55083E-4
1986.419	4.41709E-4
1988.347	4.26377E-4
1990.276	4.32049E-4
1992.205	4.30868E-4
1994.133	4.55369E-4
1996.062	4.67424E-4
1997.99		3.95281E-4
1999.919	3.09084E-4
