# Supplementary material for: Aqueous pyruvate partly dissociates under deep ultraviolet irradiation but is resilient to near ultraviolet excitation
Source: Nat Commun. 2024 Mar 4;15:1978. doi: 10.1038/s41467-024-46309-5 (PMC10912111; doi:10.1038/s41467-024-46309-5)
Supplement: Supplementary file 3 — source data [file 41467_2024_46309_MOESM3_ESM.zip › Source Data/Source Data Fig 1d.txt]

998.9951	5.161E-4
1000.924	4.47362E-4
1002.852	4.53235E-4
1004.781	5.58201E-4
1006.709	3.10781E-4
1008.638	2.14657E-4
1010.567	5.00028E-4
1012.495	5.70457E-4
1014.424	6.80817E-4
1016.352	8.26981E-4
1018.281	8.37956E-4
1020.209	9.25857E-4
1022.138	9.80158E-4
1024.066	7.1941E-4
1025.995	4.97883E-4
1027.924	3.44589E-4
1029.852	1.33748E-4
1031.781	4.67818E-5
1033.709	7.42546E-5
1035.638	1.57082E-4
1037.566	1.36426E-4
1039.495	1.27124E-4
1041.423	3.54937E-4
1043.352	2.72211E-4
1045.281	6.7701E-5
1047.209	-2.97779E-5
1049.138	7.71391E-5
1051.066	1.30352E-4
1052.995	3.64863E-5
1054.923	2.49936E-5
1056.852	3.39301E-5
1058.781	4.87211E-5
1060.709	1.1706E-4
1062.638	6.63348E-5
1064.566	-1.58322E-4
1066.495	-1.39145E-4
1068.423	-3.088E-5
1070.352	4.6615E-6
1072.281	1.16174E-4
1074.209	2.11218E-4
1076.138	2.49374E-4
1078.066	1.64731E-4
1079.995	2.0176E-4
1081.923	3.53471E-4
1083.852	2.9504E-4
1085.78		1.91384E-4
1087.709	-7.93795E-5
1089.638	-1.2021E-5
1091.566	1.53109E-4
1093.495	7.10921E-5
1095.423	1.44002E-4
1097.352	2.77229E-4
1099.28		2.31279E-4
1101.209	1.91775E-4
1103.137	2.80147E-5
1105.066	1.97543E-5
1106.995	2.16932E-4
1108.923	3.41042E-5
1110.852	-7.81436E-5
1112.78		1.04386E-4
1114.709	1.66038E-4
1116.637	1.98695E-4
1118.566	2.46548E-4
1120.495	1.7102E-4
1122.423	3.63927E-4
1124.352	6.13253E-4
1126.28		6.09176E-4
1128.209	7.71495E-4
1130.137	6.67213E-4
1132.066	5.77679E-4
1133.995	8.25858E-4
1135.923	0.00107
1137.852	0.00115
1139.78		0.00123
1141.709	0.00132
1143.637	0.00138
1145.566	0.00145
1147.494	0.00167
1149.423	0.00181
1151.352	0.00205
1153.28		0.00231
1155.209	0.00251
1157.137	0.00284
1159.066	0.00315
1160.994	0.00348
1162.923	0.00425
1164.851	0.00559
1166.78		0.0073
1168.709	0.00932
1170.637	0.01176
1172.566	0.01394
1174.494	0.01472
1176.423	0.01365
1178.351	0.01132
1180.28		0.00868
1182.208	0.00606
1184.137	0.00403
1186.066	0.00275
1187.994	0.00186
1189.923	0.00131
1191.851	0.00106
1193.78		8.52704E-4
1195.708	7.20812E-4
1197.637	7.85024E-4
1199.566	8.45072E-4
1201.494	9.36242E-4
1203.423	0.00109
1205.351	0.00124
1207.28		0.00124
1209.208	0.00134
1211.137	0.00141
1213.066	0.00143
1214.994	0.00124
1216.923	0.00121
1218.851	0.00111
1220.78		0.00108
1222.708	0.00107
1224.637	0.00107
1226.565	0.00102
1228.494	7.50096E-4
1230.423	7.57173E-4
1232.351	6.35698E-4
1234.28		3.87977E-4
1236.208	3.89678E-4
1238.137	2.33795E-4
1240.065	6.95454E-5
1241.994	8.59761E-5
1243.922	1.77231E-4
1245.851	1.48745E-4
1247.78		1.52654E-4
1249.708	1.95401E-4
1251.637	3.22495E-4
1253.565	3.7159E-4
1255.494	1.51832E-4
1257.422	8.31995E-5
1259.351	1.35304E-4
1261.28		-2.12612E-5
1263.208	7.7726E-5
1265.137	2.14791E-4
1267.065	2.30373E-4
1268.994	2.56471E-4
1270.922	2.39034E-4
1272.851	2.21714E-4
1274.78		2.7351E-4
1276.708	2.13647E-4
1278.637	1.85286E-4
1280.565	2.52447E-4
1282.494	2.22403E-4
1284.422	2.65447E-4
1286.351	4.57969E-4
1288.279	5.44126E-4
1290.208	3.88842E-4
1292.137	4.04881E-4
1294.065	5.35167E-4
1295.994	4.84215E-4
1297.922	3.67618E-4
1299.851	5.06219E-4
1301.779	5.92407E-4
1303.708	5.94636E-4
1305.636	6.24266E-4
1307.565	7.63222E-4
1309.494	7.39575E-4
1311.422	4.91171E-4
1313.351	5.44058E-4
1315.279	7.5926E-4
1317.208	7.71622E-4
1319.136	6.91128E-4
1321.065	7.78579E-4
1322.994	8.87489E-4
1324.922	9.59382E-4
1326.851	8.60618E-4
1328.779	8.88034E-4
1330.708	0.00103
1332.636	0.00111
1334.565	0.00133
1336.494	0.00141
1338.422	0.00155
1340.351	0.00159
1342.279	0.00171
1344.208	0.00197
1346.136	0.00217
1348.065	0.00274
1349.993	0.00367
1351.922	0.00498
1353.851	0.00697
1355.779	0.00878
1357.708	0.00887
1359.636	0.00747
1361.565	0.00582
1363.493	0.00471
1365.422	0.00393
1367.35		0.0035
1369.279	0.00338
1371.208	0.00332
1373.136	0.00332
1375.065	0.00337
1376.993	0.00352
1378.922	0.00382
1380.85		0.00404
1382.779	0.00437
1384.708	0.00482
1386.636	0.00539
1388.565	0.00598
1390.493	0.00648
1392.422	0.00703
1394.35		0.00766
1396.279	0.00792
1398.208	0.00809
1400.136	0.00818
1402.065	0.00806
1403.993	0.00796
1405.922	0.00783
1407.85		0.00767
1409.779	0.0078
1411.707	0.00822
1413.636	0.00824
1415.565	0.00808
1417.493	0.00839
1419.422	0.0087
1421.35		0.00864
1423.279	0.00852
1425.207	0.00834
1427.136	0.00809
1429.064	0.00772
1430.993	0.00722
1432.922	0.00666
1434.85		0.00635
1436.779	0.00592
1438.707	0.00525
1440.636	0.00485
1442.564	0.0045
1444.493	0.0042
1446.422	0.00442
1448.35		0.00472
1450.279	0.0046
1452.207	0.00462
1454.136	0.00475
1456.064	0.00504
1457.993	0.00513
1459.922	0.00494
1461.85		0.00474
1463.779	0.00456
1465.707	0.00432
1467.636	0.00416
1469.564	0.00408
1471.493	0.00411
1473.421	0.00398
1475.35		0.00358
1477.279	0.00334
1479.207	0.00308
1481.136	0.00295
1483.064	0.003
1484.993	0.00291
1486.921	0.0029
1488.85		0.00308
1490.778	0.003
1492.707	0.00261
1494.636	0.00252
1496.564	0.00272
1498.493	0.00264
1500.421	0.00249
1502.35		0.00239
1504.278	0.00254
1506.207	0.00293
1508.135	0.00271
1510.064	0.00246
1511.993	0.00256
1513.921	0.00245
1515.85		0.00242
1517.778	0.00248
1519.707	0.00264
1521.635	0.00277
1523.564	0.0027
1525.493	0.00268
1527.421	0.00249
1529.35		0.00243
1531.278	0.00268
1533.207	0.00295
1535.135	0.00291
1537.064	0.00307
1538.993	0.00378
1540.921	0.00382
1542.85		0.00358
1544.778	0.0038
1546.707	0.00352
1548.635	0.0035
1550.564	0.00388
1552.492	0.00407
1554.421	0.00448
1556.35		0.00502
1558.278	0.00559
1560.207	0.00583
1562.135	0.00557
1564.064	0.00563
1565.992	0.00597
1567.921	0.00655
1569.849	0.00724
1571.778	0.00759
1573.707	0.00809
1575.635	0.009
1577.564	0.00963
1579.492	0.01022
1581.421	0.01134
1583.349	0.01263
1585.278	0.01405
1587.207	0.01582
1589.135	0.01777
1591.064	0.01988
1592.992	0.02232
1594.921	0.0251
1596.849	0.02828
1598.778	0.03164
1600.707	0.03487
1602.635	0.03799
1604.564	0.04084
1606.492	0.0432
1608.421	0.04531
1610.349	0.04688
1612.278	0.04804
1614.206	0.04883
1616.135	0.04923
1618.064	0.04835
1619.992	0.04639
1621.921	0.04407
1623.849	0.04055
1625.778	0.03642
1627.706	0.0321
1629.635	0.02732
1631.563	0.023
1633.492	0.01954
1635.421	0.01633
1637.349	0.01326
1639.278	0.01089
1641.206	0.00907
1643.135	0.00771
1645.063	0.00671
1646.992	0.00568
1648.921	0.00478
1650.849	0.00449
1652.778	0.00462
1654.706	0.00376
1656.635	0.00291
1658.563	0.00265
1660.492	0.00254
1662.421	0.00264
1664.349	0.00237
1666.278	0.00211
1668.206	0.00234
1670.135	0.00238
1672.063	0.00195
1673.992	0.00224
1675.92		0.00246
1677.849	0.0022
1679.778	0.0025
1681.706	0.00289
1683.635	0.00338
1685.563	0.00367
1687.492	0.00366
1689.42		0.00409
1691.349	0.0049
1693.277	0.00586
1695.206	0.00766
1697.135	0.00943
1699.063	0.01132
1700.992	0.01354
1702.92		0.01473
1704.849	0.01604
1706.777	0.01676
1708.706	0.01671
1710.635	0.01597
1712.563	0.0145
1714.492	0.01272
1716.42		0.01139
1718.349	0.00972
1720.277	0.00784
1722.206	0.00664
1724.135	0.00572
1726.063	0.00495
1727.992	0.00433
1729.92		0.00395
1731.849	0.00394
1733.777	0.00403
1735.706	0.00343
1737.634	0.0031
1739.563	0.00314
1741.492	0.00304
1743.42		0.00297
1745.349	0.00273
1747.277	0.00262
1749.206	0.00271
1751.134	0.0027
1753.063	0.0022
1754.991	0.00184
1756.92		0.00159
1758.849	0.00123
1760.777	0.00117
1762.706	0.0011
1764.634	9.92291E-4
1766.563	0.0012
1768.491	0.00113
1770.42		9.91591E-4
1772.349	0.00116
1774.277	9.01045E-4
1776.206	6.61822E-4
1778.134	4.99399E-4
1780.063	4.72963E-4
1781.991	5.85895E-4
1783.92		6.47882E-4
1785.848	6.04704E-4
1787.777	4.65222E-4
1789.706	4.612E-4
1791.634	4.82402E-4
1793.563	4.4695E-4
1795.491	5.06795E-4
1797.42		4.33233E-4
1799.348	3.53438E-4
1801.277	4.41183E-4
1803.206	3.90679E-4
1805.134	3.34689E-4
1807.063	3.22705E-4
1808.991	3.71889E-4
1810.92		3.77319E-4
1812.848	2.70506E-4
1814.777	3.01271E-4
1816.705	2.15224E-4
1818.634	1.57496E-4
1820.563	3.35035E-4
1822.491	3.50303E-4
1824.42		4.24301E-4
1826.348	4.01634E-4
1828.277	4.37438E-4
1830.205	4.62464E-4
1832.134	2.78597E-4
1834.063	1.83263E-4
1835.991	2.80166E-4
1837.92		1.66613E-4
1839.848	1.03538E-4
1841.777	1.50811E-4
1843.705	2.81373E-4
1845.634	2.22308E-4
1847.562	1.65389E-4
1849.491	2.49324E-4
1851.42		2.43769E-4
1853.348	2.70683E-4
1855.277	1.91511E-4
1857.205	2.3153E-4
1859.134	2.6215E-4
1861.062	2.12685E-4
1862.991	2.53964E-4
1864.919	4.00556E-4
1866.848	5.24712E-4
1868.777	6.1997E-4
1870.705	5.62848E-4
1872.634	3.83495E-4
1874.562	4.21864E-4
1876.491	3.84083E-4
1878.419	1.64208E-4
1880.348	2.30739E-4
1882.277	4.22515E-4
1884.205	2.71339E-4
1886.134	9.33308E-5
1888.062	2.11093E-4
1889.991	4.26615E-4
1891.919	4.18179E-4
1893.848	3.03432E-4
1895.776	1.37665E-4
1897.705	9.73579E-5
1899.634	3.1434E-4
1901.562	4.80715E-4
1903.491	5.06659E-4
1905.419	4.28916E-4
1907.348	3.58796E-4
1909.276	3.0157E-4
1911.205	1.94406E-4
1913.134	1.04022E-4
1915.062	1.62971E-4
1916.991	4.28012E-4
1918.919	4.88192E-4
1920.848	3.37821E-4
1922.776	3.42855E-4
1924.705	2.91019E-4
1926.633	2.61293E-4
1928.562	3.06135E-4
1930.491	2.13499E-4
1932.419	2.16321E-4
1934.348	2.78938E-4
1936.276	2.91069E-4
1938.205	3.93E-4
1940.133	3.43753E-4
1942.062	2.59153E-4
1943.99		3.36492E-4
1945.919	4.44812E-4
1947.848	4.30593E-4
1949.776	4.22741E-4
1951.705	4.12804E-4
1953.633	3.26274E-4
1955.562	2.99443E-4
1957.49		3.05245E-4
1959.419	2.07394E-4
1961.348	3.26697E-4
1963.276	4.20296E-4
1965.205	3.62885E-4
1967.133	3.03475E-4
1969.062	3.02011E-4
1970.99		3.20591E-4
1972.919	2.3404E-4
1974.848	1.2705E-4
1976.776	2.43538E-4
1978.705	4.9212E-4
1980.633	4.3137E-4
1982.562	2.46036E-4
1984.49		2.17354E-4
1986.419	2.36392E-4
1988.347	3.11262E-4
1990.276	4.10485E-4
1992.205	3.47194E-4
1994.133	2.29877E-4
1996.062	2.9088E-4
1997.99		3.12618E-4
1999.919	3.08161E-4
