# Supplementary material for: Aqueous pyruvate partly dissociates under deep ultraviolet irradiation but is resilient to near ultraviolet excitation
Source: Nat Commun. 2024 Mar 4;15:1978. doi: 10.1038/s41467-024-46309-5 (PMC10912111; doi:10.1038/s41467-024-46309-5)
Supplement: Supplementary file 3 — source data [file 41467_2024_46309_MOESM3_ESM.zip › Source Data/Source Data Fig 2a.txt]

   2.0000000e-01   7.8503250e-02   1.6807128e-01   4.1602973e-01   3.4340043e-01  -7.2988277e-02  -4.3008103e-01  -2.1682327e-01  -5.6395399e-03  -6.6122359e-02  -1.5239634e-01  -7.0055209e-02   9.9891559e-02   1.0071989e-01  -1.7390018e-02  -7.2225569e-02   2.2612618e-02   1.1887536e-01   5.4414743e-02  -3.5694852e-02  -5.3513262e-02  -3.8396944e-03   5.7943109e-02   2.4251213e-02  -4.3977344e-02  -5.8669206e-02  -1.0960200e-02   2.9743006e-02   2.5726570e-02  -1.9631832e-03  -3.3420926e-03   2.3817177e-02
   4.0000000e-01   8.7063227e-02   1.6408593e-01   3.2527699e-01   2.5982708e-01  -9.8042947e-02  -4.2865107e-01  -2.6379541e-01  -7.2455554e-02  -7.7925915e-02  -1.0733336e-01  -4.0877243e-02   7.1960982e-02   7.2096380e-02  -8.2809794e-04  -2.9560955e-02   3.1888189e-02   8.7328269e-02   4.0369109e-02  -1.8122571e-02  -2.5607161e-02   6.3821866e-03   4.0177883e-02   1.7523243e-02  -2.9479843e-02  -3.5990580e-02  -8.9925923e-04   2.0334071e-02   1.0269280e-02  -1.5145513e-02  -1.5984272e-02   3.9212957e-03
   6.0000000e-01   2.4098011e-02   9.2309547e-02   1.9589030e-01   1.4006042e-01  -1.7279733e-01  -4.8387760e-01  -3.5317938e-01  -1.7308909e-01  -1.3056784e-01  -1.1526646e-01  -5.9957160e-02   1.4717798e-02   1.8188448e-02  -1.9062556e-02  -2.6906935e-02   1.2146549e-02   3.9417762e-02   9.1585293e-03  -2.1770028e-02  -1.9772825e-02   2.3148522e-03   2.2358685e-02   6.8486516e-03  -2.0594968e-02  -1.7411929e-02   9.3279862e-03   2.0988627e-02   1.1464147e-02  -7.3879955e-03  -7.4007040e-03   6.7687558e-03
   8.0000000e-01   4.6396672e-02   1.0410742e-01   1.8940158e-01   1.3472554e-01  -1.6969500e-01  -4.7851936e-01  -3.6678120e-01  -1.8833621e-01  -1.2823076e-01  -9.6606205e-02  -4.9748948e-02   7.9616119e-03   9.0103929e-03  -1.6206366e-02  -2.1106106e-02   8.0393896e-03   2.1026323e-02  -5.6111295e-04  -2.0927737e-02  -1.8034713e-02   1.3777879e-03   1.5046248e-02   1.3784746e-03  -1.6793401e-02  -9.7865920e-03   1.2199682e-02   1.9329857e-02   1.1470361e-02  -1.7347192e-03  -5.4726392e-03   1.3296005e-02
   1.0000000e+00   9.3869075e-02   1.4678121e-01   2.2287004e-01   1.6708921e-01  -1.3737669e-01  -4.4919869e-01  -3.4778849e-01  -1.6647343e-01  -9.5692543e-02  -6.0041827e-02  -2.1784952e-02   2.6335091e-02   2.3938982e-02  -5.8992278e-04  -5.8202634e-03   1.4595661e-02   2.2953226e-02   1.9844757e-03  -1.6025202e-02  -1.4013416e-02   4.6948973e-03   1.4846808e-02  -4.5360811e-04  -1.5809939e-02  -8.0614315e-03   8.3140038e-03   1.1794129e-02   5.1670440e-03  -4.6898136e-03  -1.1651001e-02  -1.1157394e-03
   1.2000000e+00   9.5214990e-02   1.4994156e-01   2.2272427e-01   1.6314578e-01  -1.4262691e-01  -4.5150544e-01  -3.5137511e-01  -1.6335489e-01  -8.6635367e-02  -4.9536144e-02  -1.4617467e-02   2.7689432e-02   2.1211329e-02  -1.6836529e-03  -6.6077122e-03   1.1251963e-02   1.8135197e-02  -2.2241772e-03  -1.6492315e-02  -1.3624362e-02   3.4905459e-03   9.9419496e-03  -1.6472679e-03  -1.3551881e-02  -6.2483216e-03   8.8329866e-03   1.0975295e-02   6.9281978e-03  -2.4000380e-03  -9.7838032e-03  -7.5214752e-04
   1.4000000e+00   9.5004980e-02   1.5319744e-01   2.2145621e-01   1.5993341e-01  -1.4642116e-01  -4.5446234e-01  -3.5052329e-01  -1.5440849e-01  -7.3717720e-02  -3.9016427e-02  -8.8166995e-03   2.8157057e-02   1.9958784e-02  -2.3498930e-03  -5.8686673e-03   8.4444486e-03   1.4802123e-02  -3.7839603e-03  -1.5457106e-02  -1.3070273e-02   2.1579303e-03   8.1272366e-03  -1.3706069e-03  -1.2274842e-02  -5.3613638e-03   7.5919411e-03   1.2795532e-02   8.6838801e-03  -3.1538689e-03  -5.6475574e-03  -3.6840181e-03
   1.6000000e+00   1.0545137e-01   1.6384477e-01   2.2981113e-01   1.6223338e-01  -1.4685888e-01  -4.4872668e-01  -3.3602635e-01  -1.3587323e-01  -5.5438944e-02  -2.5284438e-02   5.9603011e-04   3.1619222e-02   2.0866253e-02  -4.0174300e-04  -3.9526151e-03   1.0691807e-02   1.2536044e-02  -4.1116990e-03  -1.3159536e-02  -1.2086895e-02   1.1308077e-03   7.0925085e-03  -1.0510538e-05  -1.2715285e-02  -4.4105043e-03   6.4674909e-03   1.2366706e-02   6.7224924e-03  -4.3367850e-03  -4.7430825e-03  -4.3896773e-03
   1.8500000e+00   1.0866308e-01   1.7060322e-01   2.3102405e-01   1.6007174e-01  -1.4996590e-01  -4.4567632e-01  -3.2233064e-01  -1.1809294e-01  -4.0981625e-02  -1.5035060e-02   4.4060671e-03   3.1887429e-02   1.9186719e-02  -2.0753502e-03  -3.2640445e-03   9.2077228e-03   9.6163911e-03  -5.2455816e-03  -1.3595052e-02  -1.2176861e-02   6.4837264e-05   6.3952370e-03  -5.9111759e-04  -1.2261999e-02  -2.2241660e-03   8.3769738e-03   1.2557359e-02   4.9299436e-03  -4.6953051e-03  -4.3057388e-03  -2.4356960e-03
   2.1000000e+00   1.1118462e-01   1.7284026e-01   2.3037213e-01   1.5490061e-01  -1.5443058e-01  -4.4057300e-01  -3.0475955e-01  -1.0065574e-01  -2.8466064e-02  -9.3229958e-03   6.9853553e-03   3.0726901e-02   1.7201577e-02  -2.6156581e-03  -4.1648240e-03   8.3110812e-03   8.3560806e-03  -5.4834492e-03  -1.4166778e-02  -1.0364491e-02   5.5318100e-04   6.9420241e-03  -1.5631574e-03  -1.2161875e-02  -1.5386229e-03   8.7564539e-03   1.1150227e-02   6.7162512e-03  -4.1322382e-03  -6.9939898e-03  -1.1880713e-03
   2.3500000e+00   1.1162901e-01   1.7405838e-01   2.2958080e-01   1.4904058e-01  -1.5769496e-01  -4.3301280e-01  -2.8961387e-01  -8.5438438e-02  -2.0365720e-02  -6.7429145e-03   7.0938056e-03   2.8236628e-02   1.4133763e-02  -4.1002188e-03  -4.3300599e-03   7.0978549e-03   7.5038291e-03  -5.7851458e-03  -1.4143390e-02  -8.9258715e-03   1.4461301e-03   7.2853536e-03  -1.4614432e-03  -9.8271509e-03  -3.0389752e-03   7.4682287e-03   9.0659563e-03   9.0897196e-03  -1.6502867e-03  -8.1121851e-03  -2.0130828e-03
   2.6000000e+00   1.1033939e-01   1.7135228e-01   2.2463536e-01   1.4048851e-01  -1.6165974e-01  -4.2440514e-01  -2.7295741e-01  -7.1941241e-02  -1.4845289e-02  -5.6568561e-03   6.2204557e-03   2.4307736e-02   1.1814770e-02  -5.2309673e-03  -5.7636400e-03   5.4312779e-03   5.6123367e-03  -5.4442233e-03  -1.4585806e-02  -9.1371261e-03   2.4047895e-03   8.7999349e-03   1.1026584e-03  -8.4030055e-03  -4.0783359e-03   6.1687402e-03   1.1351648e-02   8.1661629e-03  -2.2852538e-03  -6.6581248e-03  -3.5882889e-03
   2.8500000e+00   1.1461302e-01   1.7242054e-01   2.2207567e-01   1.3564154e-01  -1.6286303e-01  -4.1095785e-01  -2.5356338e-01  -5.8871024e-02  -1.1531835e-02  -3.5061657e-03   6.6766587e-03   2.2430676e-02   9.9069514e-03  -6.2424224e-03  -7.2176601e-03   5.3193826e-03   6.0045418e-03  -6.6109890e-03  -1.4528659e-02  -8.9312281e-03   1.7662335e-03   8.4013436e-03   2.3110751e-03  -7.4879120e-03  -4.7816037e-03   6.8140334e-03   1.0897052e-02   6.0488576e-03  -9.6746040e-04  -6.5671273e-03  -2.3376845e-03
   3.1000000e+00   1.1413705e-01   1.7202831e-01   2.1486698e-01   1.2911212e-01  -1.6248453e-01  -3.9815153e-01  -2.3455673e-01  -5.0914268e-02  -9.7119375e-03  -1.7774894e-03   5.4153540e-03   2.0345901e-02   9.4761537e-03  -6.2095213e-03  -7.1233980e-03   3.6006098e-03   5.2832814e-03  -6.2065785e-03  -1.4472140e-02  -7.9762167e-03   1.1254027e-03   7.2566182e-03   1.7986858e-03  -8.2194500e-03  -4.4094901e-03   7.7172185e-03   1.2832683e-02   6.5215951e-03  -3.2646650e-03  -9.1830333e-03   1.4762395e-03
   3.3500000e+00   1.1644551e-01   1.7268945e-01   2.1101253e-01   1.2285471e-01  -1.5934566e-01  -3.8078790e-01  -2.1511924e-01  -4.3638926e-02  -8.3961361e-03  -1.8676952e-03   4.0149395e-03   1.8100342e-02   9.2904519e-03  -5.1537644e-03  -6.6056426e-03   4.3498422e-03   6.4344094e-03  -5.9431950e-03  -1.3535199e-02  -6.9634719e-03   2.0354751e-03   7.2031550e-03   2.5894374e-03  -9.1924518e-03  -4.3042643e-03   6.6966031e-03   9.7351083e-03   7.1612299e-03  -2.4853669e-03  -1.0714330e-02   1.7700439e-03
   3.7500000e+00   1.1537195e-01   1.7243228e-01   2.0443723e-01   1.1618730e-01  -1.5450097e-01  -3.6111731e-01  -1.9809810e-01  -3.9426663e-02  -7.7546370e-03  -2.6509485e-03   3.5035092e-03   1.5734876e-02   8.7429920e-03  -4.1982721e-03  -5.6080138e-03   3.6856996e-03   6.1851633e-03  -5.0716322e-03  -1.2409002e-02  -6.2355664e-03   2.9967461e-03   6.7677001e-03   2.5767521e-03  -8.2346170e-03  -3.1625692e-03   4.7977568e-03   8.8879119e-03   6.4028023e-03  -4.1836442e-03  -8.2928121e-03   1.3812681e-03
   4.1500000e+00   1.1818619e-01   1.7513010e-01   2.0138545e-01   1.1446694e-01  -1.4537233e-01  -3.3559225e-01  -1.7636198e-01  -3.1780313e-02  -5.7106737e-03  -2.5884411e-03   3.4613727e-03   1.5996459e-02   9.3562109e-03  -1.7916109e-03  -3.9735457e-03   6.3428998e-03   7.3965838e-03  -4.7879382e-03  -1.0759414e-02  -5.2558948e-03   2.7119288e-03   7.4720613e-03   3.0648677e-03  -9.0385943e-03  -3.5372412e-03   7.0300356e-03   8.6150357e-03   4.1035826e-03  -4.6814771e-03  -1.0712274e-02   2.7575022e-04
   4.5500000e+00   1.1660455e-01   1.7157392e-01   1.9234954e-01   1.0871203e-01  -1.3860360e-01  -3.1380297e-01  -1.6137733e-01  -3.0217873e-02  -6.9540917e-03  -2.7661084e-03   3.6136630e-03   1.4997512e-02   8.0494326e-03  -1.2355470e-03  -2.4206962e-03   6.9197492e-03   7.2929196e-03  -4.1880227e-03  -9.1232170e-03  -4.8227727e-03   1.9128974e-03   5.7730761e-03   1.6230743e-03  -6.3724365e-03  -2.6674244e-03   7.9351683e-03   7.7327584e-03   4.3427871e-03  -5.0656133e-03  -9.1096201e-03  -2.1753880e-03
   4.9500000e+00   1.1332810e-01   1.6358734e-01   1.8446667e-01   1.0355269e-01  -1.3306366e-01  -2.9517603e-01  -1.4902570e-01  -2.8667918e-02  -6.7485395e-03  -3.3980574e-03   1.4414104e-03   1.3695452e-02   7.6833583e-03  -1.3482083e-03  -1.7352177e-03   7.4713950e-03   6.4627283e-03  -3.3574200e-03  -7.2435533e-03  -3.4501441e-03   2.0593654e-03   6.6628958e-03   3.6913965e-03  -5.3081551e-03  -2.6660876e-03   8.2076303e-03   8.7807225e-03   6.0629384e-03  -5.4149480e-03  -9.1084721e-03  -8.8901456e-03
   5.3500000e+00   1.0962209e-01   1.5290070e-01   1.7504463e-01   9.4258426e-02  -1.2896732e-01  -2.8000332e-01  -1.4325322e-01  -2.9793301e-02  -9.1844691e-03  -4.3002516e-03   1.0591974e-03   1.0881096e-02   5.1397004e-03  -2.5500291e-03  -1.1060963e-03   6.1605304e-03   5.0189168e-03  -1.6185043e-03  -6.8672678e-03  -3.6802101e-03   2.7158634e-03   5.7955104e-03   3.4549849e-03  -3.5887639e-03  -2.0190921e-03   5.3400043e-03   6.2445562e-03   6.9666202e-03  -4.6543885e-03  -4.8903636e-03  -1.0639175e-02
   5.7500000e+00   1.1053882e-01   1.4817623e-01   1.7151564e-01   9.3064170e-02  -1.2071233e-01  -2.6227665e-01  -1.3352683e-01  -2.6349580e-02  -8.0301899e-03  -4.6032623e-03   1.4423145e-03   1.1007359e-02   5.0473969e-03  -8.0534216e-04  -6.4392360e-04   6.6052902e-03   4.9316393e-03  -1.5241686e-03  -7.3727250e-03  -3.2365887e-03   3.8457134e-03   7.9570193e-03   4.8038638e-03  -4.2011885e-03  -1.8302107e-03   5.5314187e-03   4.9920158e-03   5.6225897e-03  -5.2884908e-03  -7.1648314e-03  -9.0323462e-03
   6.1500000e+00   1.0699235e-01   1.4466315e-01   1.6508286e-01   8.7270875e-02  -1.1557002e-01  -2.4704265e-01  -1.2766281e-01  -2.6941576e-02  -1.0678304e-02  -4.2159787e-03   3.2279364e-04   9.8621140e-03   2.9367912e-03  -1.9265970e-04   4.4398170e-04   6.2533066e-03   3.6016094e-03  -3.4521131e-03  -7.8564962e-03  -3.4884747e-03   4.0147161e-03   5.2398732e-03   2.5538246e-03  -4.4969043e-03  -5.2409200e-04   6.2258455e-03   1.6918537e-03   2.3365724e-03  -3.9929987e-03  -7.4475001e-03  -1.5487999e-04
   6.5500000e+00   1.0752472e-01   1.4298097e-01   1.5952402e-01   8.6630890e-02  -1.0240799e-01  -2.2562715e-01  -1.1402206e-01  -2.3325487e-02  -9.9841505e-03  -2.1210550e-03   8.3717008e-04   1.0462938e-02   6.4863687e-03   1.9122905e-03   1.0452365e-03   8.2364444e-03   3.9471891e-03  -3.3485518e-03  -5.3310991e-03  -1.6620727e-03   4.0472742e-03   6.6530541e-03   3.8287446e-03  -3.5718127e-03   5.5925387e-04   6.2358453e-03   2.4415578e-03   1.6843488e-03  -6.1741304e-03  -8.4882021e-03  -5.4398294e-03
   7.6380000e+00   9.7758689e-02   1.2946946e-01   1.4226893e-01   7.3596789e-02  -9.6496861e-02  -2.0732888e-01  -1.0757807e-01  -2.7852876e-02  -1.4971999e-02  -3.7621164e-03  -3.0695217e-03   7.1238659e-03   4.3018351e-03  -1.0111185e-03   1.7987296e-04   7.1907152e-03   3.4083509e-03  -2.1775744e-03  -4.3010470e-03  -2.2140190e-03   4.4039242e-03   4.0802296e-03   3.3673757e-03  -2.6937946e-03  -1.1104088e-03   3.4867685e-03   3.5273346e-03   4.1529146e-03  -4.3855062e-03  -3.5069155e-03  -7.9156090e-03
   8.9070000e+00   9.3383141e-02   1.1872860e-01   1.2718669e-01   6.7979729e-02  -8.3692609e-02  -1.8262525e-01  -9.5092727e-02  -2.6825212e-02  -1.2905815e-02  -4.7786040e-03  -1.8329358e-03   6.1862101e-03   6.6592301e-03  -1.1767719e-03   1.3073488e-03   8.7534423e-03   4.2693968e-03   1.2013804e-04  -2.0513725e-03  -1.3914713e-03   4.1695396e-03   5.5040582e-03   3.1528482e-03  -2.1776278e-03  -1.9372100e-03   2.9702918e-03   3.5990974e-03   6.6741216e-03  -7.2306925e-03  -4.3773745e-03  -1.5501594e-02
   1.0387000e+01   8.4239699e-02   1.0697332e-01   1.1304327e-01   6.0731756e-02  -7.3981976e-02  -1.5855929e-01  -8.5475494e-02  -2.5880183e-02  -1.2393567e-02  -3.9551418e-03  -9.9435500e-04   6.2690568e-03   4.8484016e-03  -1.4139693e-03   2.8860042e-03   7.8657563e-03   4.0934278e-03   4.6619822e-04  -1.4353816e-03  -2.3537241e-03   5.4551274e-03   4.9801649e-03   1.6444140e-03  -3.0353994e-03  -2.7098506e-03   2.1005168e-03   4.9551899e-03   4.9860192e-03  -7.6261155e-03  -1.9393059e-03  -1.1790283e-02
   1.2113000e+01   7.7088332e-02   9.7276859e-02   1.0512492e-01   5.8365343e-02  -6.3514985e-02  -1.3803712e-01  -7.5094415e-02  -2.2968144e-02  -1.0241552e-02  -5.3244935e-03  -9.2644462e-04   5.6328322e-03   4.6556191e-03  -4.6424280e-05   4.5267372e-03   8.4478470e-03   3.9990223e-03  -6.1458050e-04  -1.7551000e-03  -8.4330427e-04   4.4527419e-03   4.7993421e-03   1.5801681e-03  -3.8594081e-03  -2.7626486e-03   4.7055501e-03   5.8299891e-03   3.7518335e-03  -1.0233722e-02  -4.5844545e-03  -7.3451116e-03
   1.4125000e+01   7.2163133e-02   8.8630199e-02   9.5225872e-02   5.2068218e-02  -5.2924973e-02  -1.1638619e-01  -6.4244851e-02  -1.8672681e-02  -9.7309978e-03  -2.5204110e-03  -8.1145295e-05   5.9136223e-03   4.6194279e-03   1.5955200e-03   6.0498576e-03   6.8771098e-03   2.7126541e-03  -1.6375792e-04  -2.2433347e-03  -2.9949127e-03   2.9117094e-03   4.0964364e-03   1.8654213e-04  -3.5429978e-03  -3.4771738e-03   3.7807237e-03   7.8127698e-03   3.2950713e-03  -1.1514567e-02  -6.8343122e-03  -1.4469661e-03
   1.6472000e+01   6.7138607e-02   7.9783824e-02   8.3677451e-02   4.5236157e-02  -4.7761997e-02  -1.0253956e-01  -5.5355016e-02  -1.6883474e-02  -8.3796477e-03  -3.0178680e-03  -1.3974147e-03   4.8994813e-03   4.2516368e-03   2.5675821e-03   6.3592258e-03   9.0591875e-03   2.9104632e-03  -5.8690955e-04  -1.4915188e-03  -3.9057987e-04   2.5940642e-03   3.1712747e-03   1.2359494e-03  -3.3949778e-03  -3.6258716e-03   2.8039374e-03   5.3058183e-03   2.2625062e-03  -1.0708566e-02  -9.6186009e-03   9.6156216e-04
   1.9209000e+01   5.7164143e-02   6.8392470e-02   6.6629617e-02   3.5781144e-02  -4.7565994e-02  -9.1585114e-02  -5.1320141e-02  -1.5455942e-02  -8.3693320e-03  -1.6120678e-03  -1.5975228e-03   3.7573150e-03   4.5148405e-03   2.1454968e-03   4.8404413e-03   7.8415435e-03   2.5697180e-03  -2.9907735e-04   7.4382462e-04  -5.2153441e-04   2.7692609e-03   4.8156650e-03   1.7008373e-03  -2.7876921e-03  -3.0506902e-03   1.4211114e-03   5.3913490e-03   1.3843592e-03  -9.4028219e-03  -9.3847926e-03  -1.7878705e-04
   2.2400000e+01   4.8193520e-02   6.0423831e-02   5.5340234e-02   2.7678308e-02  -4.9179642e-02  -8.6592581e-02  -4.7135752e-02  -1.4066340e-02  -9.2421414e-03  -3.3078990e-03  -3.3946370e-03   3.0313381e-03   3.6321026e-03   1.0024474e-03   4.5368770e-03   8.6909417e-03   3.1115693e-03  -1.8416023e-03   1.1971068e-03   6.2075113e-04   4.4727583e-03   4.4855949e-03   5.9307656e-03  -3.3925211e-03  -1.1550209e-03   2.5035458e-03   7.0048262e-03  -1.0551655e-03  -5.2017160e-03  -9.3424136e-03  -6.2381485e-03
   2.6122000e+01   3.9208765e-02   4.8436563e-02   4.6178074e-02   1.9549556e-02  -5.1425672e-02  -8.1959567e-02  -4.5562692e-02  -1.4431220e-02  -1.0206606e-02  -5.4542472e-03  -5.5821580e-03   1.0433652e-03   1.9124085e-03   2.9439220e-05   3.5409713e-03   7.4942308e-03   2.6864880e-03  -1.3246104e-03   1.3329576e-03  -6.6745202e-05   4.2840506e-03   5.9031532e-03   5.2747418e-03  -3.2243008e-03  -1.2470558e-03   2.1064307e-03   8.1064797e-03   1.4581127e-03  -2.1989499e-03  -8.4642895e-03  -8.9217897e-03
   3.0462000e+01   4.1806273e-02   4.8880704e-02   4.5014837e-02   1.8871583e-02  -4.6792083e-02  -7.4372128e-02  -3.9680792e-02  -1.1906926e-02  -1.0450660e-02  -3.6644011e-03  -5.2101734e-03   3.2943841e-03   1.8360151e-03   9.7117811e-04   4.5673784e-03   8.4081670e-03   1.1981390e-03  -1.8007335e-03  -1.3681032e-03  -2.9224839e-04   3.6012593e-03   4.2842205e-03   4.1681406e-03  -4.1184382e-03  -6.3193737e-04   3.0975899e-03   7.3517914e-03   2.8183485e-03  -1.6420249e-03  -8.2752498e-03  -9.5272159e-03
   3.5523000e+01   3.8576381e-02   4.4300888e-02   4.0309502e-02   1.4946146e-02  -4.5621529e-02  -7.0998480e-02  -3.7901939e-02  -1.2878080e-02  -1.1090024e-02  -3.7485031e-03  -5.4311996e-03   2.7902562e-03   5.2261617e-04   2.0280135e-03   4.5429612e-03   7.8903515e-03   1.4531204e-03  -2.4730861e-03  -1.5569135e-03  -5.6663280e-04   4.8731912e-03   5.2400325e-03   8.3173662e-04  -4.1178144e-03  -2.9503579e-04   2.8010256e-03   5.3906905e-03   3.7159795e-03  -2.8950543e-03  -5.2176593e-03  -6.4380531e-03
   4.1425000e+01   4.1243106e-02   4.4182692e-02   4.0340040e-02   1.4709096e-02  -4.2601135e-02  -6.7434586e-02  -3.4009468e-02  -1.1622269e-02  -1.0821422e-02  -3.2846398e-03  -5.6825849e-03   4.7544647e-03   1.2119461e-03   2.8940107e-03   3.4398561e-03   6.4657252e-03   2.3665711e-03  -4.4389434e-03  -2.2861140e-03  -2.1565292e-03   4.2985953e-03   4.9557491e-03   4.8612584e-04  -3.6877108e-03  -5.7916172e-04   4.6334072e-03   5.5179973e-03   2.9513093e-03  -5.6055902e-03  -3.6232699e-03  -3.8146012e-03
   4.8307000e+01   3.8781570e-02   4.0597270e-02   3.5773939e-02   1.1122535e-02  -4.4658923e-02  -6.7708690e-02  -3.2505630e-02  -1.0017219e-02  -9.4688777e-03  -2.7739744e-03  -4.8321597e-03   2.5842995e-03   6.7018454e-04   1.6216577e-03   3.6559271e-03   5.8312459e-03   2.6889107e-03  -4.6930726e-03   1.4100993e-04  -2.6060873e-03   6.3540960e-03   4.3113918e-03   1.7466693e-03  -4.1941659e-03  -1.0083912e-04   2.3546252e-03   5.6889032e-03   1.6877038e-03  -4.3445651e-03  -4.3387980e-03  -3.3861919e-03
   5.6333000e+01   3.7344502e-02   3.8074318e-02   3.3875821e-02   1.0767246e-02  -4.4918778e-02  -6.5491894e-02  -3.1916018e-02  -9.4300133e-03  -7.6380174e-03  -1.6077825e-03  -4.9906743e-03   1.5733253e-03   6.2261781e-04   9.2531944e-04   3.7932602e-03   5.2589825e-03   1.9050735e-03  -3.3448365e-03   3.7525861e-04  -2.5409272e-03   5.1566935e-03   2.1252471e-03   3.9168985e-03  -5.1258174e-03  -1.3713291e-03   1.5306367e-03   6.0813877e-03   3.3089321e-03  -3.1186895e-03  -4.8650710e-03  -2.9507751e-03
   6.5692000e+01   3.3833186e-02   3.6788118e-02   3.0038697e-02   6.7551354e-03  -4.6537957e-02  -6.4857245e-02  -3.3545666e-02  -9.3664353e-03  -7.2500441e-03  -3.3426319e-04  -2.8108107e-03   9.5313423e-05   4.7382599e-04   5.9815910e-04   4.7567922e-03   5.5039178e-03   9.3277291e-04  -2.9813613e-03   4.0050546e-04  -1.9582617e-03   4.9700763e-03   1.3206312e-03   4.4368863e-03  -5.1543040e-03   2.8195098e-04   2.0879110e-03   5.2125372e-03   4.4641577e-03  -3.2515329e-03  -6.6971411e-03  -4.0812421e-03
   7.6606000e+01   3.2014839e-02   3.3029077e-02   2.8312304e-02   4.9714458e-03  -4.7252846e-02  -6.6326192e-02  -3.3328823e-02  -1.0607911e-02  -7.6852408e-03  -6.9421140e-04  -2.9651688e-03   2.7559136e-04   5.9748926e-04   1.7999930e-03   3.6339507e-03   7.1129225e-03   2.2411793e-03  -2.7279646e-03   1.8884659e-04   8.7000989e-04   3.5799619e-03   2.4731782e-03   2.3878387e-03  -5.2055065e-03   1.2187286e-03   3.5388317e-03   3.0537915e-03   7.7136297e-03  -5.9945993e-03  -7.5748095e-03  -5.5092175e-03
   8.9333000e+01   3.2342585e-02   3.1155154e-02   2.5551592e-02   1.5528419e-03  -5.0249092e-02  -6.7261480e-02  -3.2743200e-02  -1.0057074e-02  -7.5815380e-03  -7.9663960e-04  -2.3047089e-03   1.6897422e-04   9.9851217e-04   2.1720549e-03   4.1141320e-03   8.6029848e-03   2.2588987e-03  -2.4724651e-03   1.9826322e-04   1.6111605e-03   2.1020098e-03   4.1476329e-03   1.4048889e-03  -5.0999931e-03   1.6999184e-03   5.3962562e-03   3.2886872e-03   4.3625779e-03  -7.4243396e-03  -8.3793017e-03  -4.8498475e-03
   1.0417500e+02   3.3170857e-02   3.1707880e-02   2.3896388e-02   2.7163401e-03  -5.1182907e-02  -6.7283940e-02  -2.9997621e-02  -8.4594219e-03  -7.8704293e-03  -8.0000910e-04  -3.2234760e-03   3.5157155e-04   4.4258394e-04   2.4257253e-03   4.5592059e-03   8.7082807e-03   1.2709150e-03  -2.0598835e-03  -1.7787323e-03   1.1214582e-03   1.5861499e-03   2.2545098e-03   1.0104090e-03  -6.3692453e-03   1.5721564e-03   5.7735914e-03   4.0010706e-03   4.3156379e-03  -6.0659640e-03  -5.5809615e-03  -3.6675502e-03
   1.2148300e+02   3.3912772e-02   3.5532087e-02   2.4789078e-02   3.1386737e-03  -5.3251134e-02  -6.4314962e-02  -2.7546368e-02  -6.8988527e-03  -5.7105309e-03   2.6753764e-04  -2.5909889e-03   1.2993169e-04   9.9972389e-04   2.8445267e-03   5.5948591e-03   9.0916187e-03  -5.4558634e-04  -2.7667712e-03  -1.4542428e-03  -8.3126715e-04   1.2472628e-03   1.3061594e-03   1.2299396e-03  -5.8555099e-03   1.0677338e-03   5.7249616e-03   4.3411655e-03   4.9137038e-04  -5.3870330e-03  -2.1496222e-03  -2.1092773e-03
   1.4166700e+02   3.5043509e-02   3.6507345e-02   2.5673597e-02   2.5285417e-03  -5.3786480e-02  -6.5038069e-02  -2.7629436e-02  -5.3117342e-03  -5.9073973e-03   6.5319517e-04  -2.7712852e-03   1.3458836e-03   7.5313878e-04   2.7962987e-03   4.5688946e-03   7.9035026e-03   2.1076314e-05  -4.0997215e-03  -1.7071864e-03  -4.8123993e-04   1.0249024e-03   1.2847302e-03   1.2354374e-03  -5.1024123e-03   2.4944726e-04   5.4006502e-03   1.6398645e-03   2.7684580e-03  -4.0171694e-03  -2.2022528e-03  -1.9689970e-03
   1.6520400e+02   3.4803282e-02   3.4464462e-02   2.6891458e-02   1.5112151e-03  -5.5911263e-02  -6.9392910e-02  -2.9406938e-02  -6.2428361e-03  -4.9360371e-03  -1.4325559e-04  -2.6424875e-03   8.0765476e-04   1.1532743e-03   2.5965217e-03   5.1162607e-03   8.3964000e-03   5.5587381e-06  -4.3086009e-03  -1.3337088e-03   5.1364614e-04   1.7119142e-03   3.2735842e-03   4.8151609e-04  -3.2547272e-03   7.6711960e-04   4.9540234e-03   1.4666514e-03   3.1393707e-03  -5.3134193e-03  -1.7239545e-03  -5.8421070e-03
   1.9265100e+02   3.3968795e-02   3.2935166e-02   2.6166312e-02  -2.6782743e-04  -5.6032585e-02  -7.2536569e-02  -2.8983993e-02  -3.6720178e-03  -5.1157483e-03  -3.0090309e-04  -1.3131489e-03   1.9675645e-03   4.3200262e-04   2.4849790e-03   5.2533533e-03   6.6903638e-03   5.5292687e-05  -3.8768683e-03  -3.5504190e-03  -2.5618848e-05   3.2529792e-03   2.3841941e-03   1.3045490e-03  -4.6550630e-03   1.8062024e-04   5.5928958e-03   3.9500947e-03   2.5802477e-03  -4.1192489e-03  -4.4666338e-03  -4.4907816e-03
   2.2465800e+02   3.2560418e-02   3.2716227e-02   2.5498268e-02  -4.2386412e-04  -5.7471183e-02  -7.3384641e-02  -2.5575134e-02  -3.2305002e-03  -4.4635226e-03   6.0040151e-04  -9.7373947e-04   1.4480934e-03   1.4698817e-04   2.6590809e-03   6.2288874e-03   6.5189692e-03  -3.1573515e-04  -3.5675769e-03  -4.9435325e-03  -9.4353708e-04   4.2631803e-03   1.5247627e-03  -3.7594206e-04  -4.7440497e-03   1.5402690e-04   3.6182430e-03   6.7832548e-03   2.1097516e-03  -5.6992113e-03  -2.1552137e-03  -3.1351379e-03
   2.6198300e+02   3.0524551e-02   3.1201888e-02   2.3312651e-02  -4.0525595e-03  -6.1529081e-02  -7.4359527e-02  -2.2811116e-02  -2.2456813e-03  -3.3186649e-03   2.5032096e-03  -4.6739570e-04   1.3838980e-03   3.9818545e-04   3.2566090e-03   5.8563576e-03   6.5343320e-03  -7.4652298e-04  -3.0585529e-03  -4.6703948e-03  -7.4764515e-04   5.1001393e-03   2.3597739e-03  -1.9082218e-03  -6.1836249e-03  -7.9509839e-05   3.3810837e-03   6.8934833e-03   2.2430501e-03  -5.6868229e-03  -2.9697108e-03  -2.6258247e-03
   3.0551000e+02   3.0617039e-02   3.0899706e-02   2.5056684e-02  -4.4631268e-03  -6.2875094e-02  -7.4680528e-02  -2.0673012e-02  -7.8740187e-05  -1.9675166e-03   2.4572407e-03  -1.4298337e-03   1.9789458e-03   1.3079813e-03   2.9457229e-03   5.5953345e-03   6.8230258e-03   5.5471768e-04  -3.0986255e-03  -4.2843304e-03  -1.1800160e-03   4.3837390e-03   3.4053950e-03  -2.3935497e-03  -6.5582259e-03  -1.1983952e-03   3.2358828e-03   6.3832497e-03   3.9223806e-03  -5.1063499e-03  -4.0265354e-03  -2.9107381e-03
   3.5626700e+02   2.7843722e-02   2.8555049e-02   2.4226054e-02  -4.8390847e-03  -6.5183125e-02  -7.7026432e-02  -2.1326974e-02   7.5066950e-04  -2.5402446e-04   3.0611436e-03  -2.0689070e-03   1.1179500e-04   9.4227172e-04   1.2965944e-03   3.2428822e-03   5.7949680e-03  -1.3860370e-04  -4.4692436e-03  -3.7829862e-03  -3.9615724e-04   3.2806253e-03   3.3967831e-03  -1.3872231e-03  -8.5892279e-03   1.1763754e-04   4.0379448e-03   3.8786340e-03   1.8640128e-03  -2.1975777e-03  -3.3830972e-03  -1.5941402e-03
   4.1545800e+02   2.2711552e-02   2.4957988e-02   2.0387420e-02  -4.9584207e-03  -6.6948068e-02  -7.9421992e-02  -2.3554269e-02   1.3250864e-03   7.1578425e-04   4.7679257e-03  -2.3793327e-03  -9.0378029e-04  -6.6048725e-04  -2.7180564e-04   3.2466289e-03   5.8075628e-03  -5.9187707e-04  -3.8965176e-03  -3.6508077e-03  -2.6215233e-04   3.8204194e-03   1.6062531e-03   1.4174016e-03  -6.7703761e-03  -4.2628284e-04   3.6818496e-03   1.3082258e-03   3.9208612e-04  -1.0372945e-03  -2.9852738e-03   4.6156949e-05
   4.8448300e+02   7.8470150e-03   1.1633036e-02   9.1117936e-03  -1.4052993e-02  -7.7827536e-02  -8.8343652e-02  -3.3774429e-02  -5.6688924e-03  -2.4050100e-03   1.5463083e-03  -5.8851252e-03  -7.1294435e-03  -4.5800603e-03  -3.2976711e-03   1.5537453e-03   4.3949257e-03  -3.2086791e-03  -3.7805719e-03  -2.6315438e-03  -1.8467549e-04   4.7393287e-03   2.6341392e-03   3.1728007e-03  -5.9849363e-03   2.4070511e-03   5.5802564e-03  -2.6412341e-04   1.7604779e-03  -3.3833886e-04   1.7370615e-03   1.3401378e-04
   5.6497600e+02   1.6788791e-03   7.0847902e-03   6.7578089e-03  -1.6857927e-02  -8.2257711e-02  -9.1154438e-02  -3.8298272e-02  -4.5223152e-03  -1.3776081e-03   1.2933672e-03  -4.4876472e-03  -7.3523535e-03  -4.1992326e-03  -2.2635460e-03   3.9321629e-03   7.3130676e-03  -3.2909429e-03   3.1606790e-04  -4.2325037e-04  -1.5605364e-03   8.1184483e-03   4.4313187e-03   4.4095645e-03  -5.3761169e-03   1.4108447e-03   6.8943914e-03  -2.0973300e-03   4.9446972e-03  -5.3654744e-03   6.6242732e-05  -6.0868629e-03
