# Supplementary material for: Aqueous pyruvate partly dissociates under deep ultraviolet irradiation but is resilient to near ultraviolet excitation
Source: Nat Commun. 2024 Mar 4;15:1978. doi: 10.1038/s41467-024-46309-5 (PMC10912111; doi:10.1038/s41467-024-46309-5)
Supplement: Supplementary file 3 — source data [file 41467_2024_46309_MOESM3_ESM.zip › Source Data/Source Data Fig 2b.txt]

   2.0000000e-01  -3.0089316e-01  -2.1347355e-01  -1.5030565e-01   1.3071972e-02  -1.9662236e-01  -4.1443325e-01  -1.5127285e-01   2.3994633e-01   1.5418612e-01  -1.3876598e-01   3.6348105e-02   3.3813000e-01   2.3705393e-01   1.2152590e-02   1.6322262e-01   5.3424384e-01   4.3141223e-01   2.2190397e-01   1.8651398e-01   4.1586905e-01   4.5751039e-01   5.0427167e-02  -3.1055286e-01  -2.0454446e-01   2.4998079e-02  -5.0929037e-02  -2.1857043e-01  -2.5801919e-01  -1.7876523e-01  -1.9356256e-01  -3.3830514e-01
   4.0000000e-01  -2.6330387e-01  -1.8098172e-01  -1.1787528e-01  -2.1925912e-02  -1.2876916e-01  -2.1880999e-01  -5.8848505e-02   1.5389877e-01   9.6493556e-02  -5.1186829e-02   6.2301872e-02   2.2341386e-01   1.5663732e-01   4.4155715e-02   1.3993385e-01   3.4825551e-01   2.8666749e-01   1.6773760e-01   1.7182567e-01   3.1526224e-01   2.9933154e-01  -2.3263480e-02  -3.0458447e-01  -2.2029434e-01  -3.8616304e-02  -5.6607783e-02  -1.3149980e-01  -1.4880862e-01  -9.8117061e-02  -1.1108885e-01  -1.9599293e-01
   6.0000000e-01  -2.1616302e-01  -1.4651817e-01  -8.5087450e-02  -3.9250627e-02  -7.8674923e-02  -8.5479033e-02   1.1392193e-03   8.2816547e-02   4.8285541e-02   2.6493408e-03   6.9051634e-02   1.2838400e-01   8.8517899e-02   5.4864367e-02   1.1068199e-01   2.0281927e-01   1.7086593e-01   1.2195260e-01   1.5213316e-01   2.3327107e-01   1.7794437e-01  -7.9425008e-02  -3.0729184e-01  -2.3768468e-01  -8.8118145e-02  -6.1832925e-02  -7.0460122e-02  -6.8922574e-02  -3.2934185e-02  -4.3936597e-02  -9.3389848e-02
   8.0000000e-01  -1.3244822e-01  -8.3206274e-02  -4.0260183e-02  -1.9000345e-02  -4.6939532e-02  -4.5380221e-02   7.1630761e-03   4.4891808e-02   1.5184722e-02  -4.2011354e-03   3.6424583e-02   6.4638524e-02   3.5507972e-02   2.5181845e-02   6.6927700e-02   1.1649940e-01   9.7459772e-02   7.5525963e-02   1.0992075e-01   1.6764522e-01   1.0727177e-01  -1.3116589e-01  -3.4418175e-01  -2.7628648e-01  -1.3493878e-01  -8.9163033e-02  -6.6376972e-02  -5.4224025e-02  -2.4482303e-02  -2.5307937e-02  -6.2963744e-02
   1.0000000e+00  -8.8494320e-02  -5.1666198e-02  -1.9142335e-02  -7.5939151e-03  -3.3348458e-02  -3.2318488e-02   7.1727993e-03   2.6864207e-02   2.4138664e-03  -8.2364264e-03   2.2752121e-02   3.6387631e-02   1.6058224e-02   1.2119016e-02   4.9202455e-02   8.3361654e-02   6.9098720e-02   6.1553760e-02   9.5501211e-02   1.4858051e-01   8.6000420e-02  -1.4439863e-01  -3.5361520e-01  -2.8537755e-01  -1.3920791e-01  -8.4081853e-02  -5.4527971e-02  -3.4414841e-02  -9.8287128e-03  -6.8368395e-03  -3.9355474e-02
   1.2000000e+00  -6.4823803e-02  -3.0639699e-02  -1.1564700e-02  -4.6723872e-03  -2.7391664e-02  -2.3665086e-02   4.8181405e-03   1.7562487e-02  -4.3318949e-03  -1.2642841e-02   1.2882159e-02   2.3528960e-02   7.2377603e-03   5.1314382e-03   4.0153881e-02   6.6172988e-02   5.3615001e-02   5.3278838e-02   8.9164760e-02   1.3803937e-01   7.2824950e-02  -1.5766021e-01  -3.6516749e-01  -2.9335591e-01  -1.4325248e-01  -8.3731569e-02  -4.9392500e-02  -2.9004939e-02  -1.2093211e-02  -9.4539658e-03  -3.1604179e-02
   1.4000000e+00  -4.7108790e-02  -2.1624305e-02  -1.1047318e-02  -3.2561559e-03  -2.4736118e-02  -2.0069814e-02   3.9591699e-03   1.1906271e-02  -8.4500540e-03  -1.3475324e-02   8.9962940e-03   1.5944320e-02   3.4719608e-03   2.1227741e-03   3.4569337e-02   5.8147243e-02   4.6205438e-02   5.1349216e-02   8.7089222e-02   1.3399478e-01   6.5544241e-02  -1.6445471e-01  -3.6997804e-01  -2.9630836e-01  -1.4194994e-01  -7.9482688e-02  -4.6510858e-02  -2.8644341e-02  -1.2740021e-02  -1.2134769e-02  -2.9164110e-02
   1.6000000e+00  -3.6231907e-02  -1.6322743e-02  -1.0649694e-02  -3.3996463e-03  -2.3988122e-02  -1.9348280e-02   1.2184150e-03   8.5128612e-03  -1.1360017e-02  -1.2659604e-02   6.5087440e-03   1.5999026e-02   3.2952674e-03   2.1621808e-03   3.1873836e-02   5.4012991e-02   4.2689092e-02   5.0563606e-02   8.9660351e-02   1.3333350e-01   6.1087245e-02  -1.6870054e-01  -3.7056462e-01  -2.9043143e-01  -1.3646370e-01  -7.4054154e-02  -4.1986498e-02  -2.4756757e-02  -1.0096940e-02  -1.4008042e-02  -3.1014376e-02
   1.8500000e+00  -3.2870596e-02  -1.6484278e-02  -1.1167536e-02  -4.4881019e-03  -2.1058674e-02  -1.7984250e-02   1.7522075e-03   7.4100980e-03  -1.1570813e-02  -9.1213963e-03   7.3331715e-03   1.5252410e-02   5.0915319e-03   5.8311105e-03   3.4548744e-02   5.3297391e-02   4.4824364e-02   5.3034670e-02   9.3317002e-02   1.3456208e-01   6.0680967e-02  -1.6981390e-01  -3.6568042e-01  -2.8275411e-01  -1.2209017e-01  -6.2088078e-02  -3.3310657e-02  -1.6974364e-02  -9.1516394e-03  -1.4836910e-02  -3.4501919e-02
   2.1000000e+00  -3.6195473e-02  -1.7893138e-02  -9.7730143e-03  -3.9582813e-03  -1.9137415e-02  -1.7424853e-02   2.6730003e-03   6.3801099e-03  -1.0140193e-02  -6.5968773e-03   9.5964514e-03   1.7779552e-02   7.1742142e-03   7.8062542e-03   3.5565517e-02   5.0602209e-02   4.4927229e-02   5.4886833e-02   9.7513969e-02   1.3431961e-01   5.7490090e-02  -1.7091424e-01  -3.6016235e-01  -2.7044083e-01  -1.0592827e-01  -4.8657237e-02  -3.0111267e-02  -1.2976221e-02  -9.5636041e-03  -1.3671904e-02  -3.1149257e-02
   2.3500000e+00  -4.1770242e-02  -2.2638293e-02  -1.1370326e-02  -7.5810155e-03  -2.1138662e-02  -1.4099857e-02   3.9485115e-03   5.5615965e-03  -8.3004139e-03  -6.7049617e-03   8.6382123e-03   1.4757068e-02   6.7742641e-03   9.3594920e-03   3.7075473e-02   4.9093959e-02   4.3176731e-02   5.5829930e-02   9.8792394e-02   1.3042332e-01   5.2351259e-02  -1.7321254e-01  -3.5517313e-01  -2.6243723e-01  -9.3833844e-02  -4.1419636e-02  -2.7193908e-02  -1.6628943e-02  -1.1023670e-02  -1.5667996e-02  -3.6507146e-02
   2.6000000e+00  -4.1313537e-02  -2.3238088e-02  -1.1280869e-02  -5.7770738e-03  -2.1162848e-02  -1.2992960e-02   3.9435341e-03   4.3722854e-03  -8.1633465e-03  -7.4049623e-03   8.9045425e-03   1.5064643e-02   5.6521853e-03   8.7480485e-03   3.4275481e-02   4.7057763e-02   4.0743543e-02   5.6421497e-02   9.8822001e-02   1.2730046e-01   4.8104640e-02  -1.7410966e-01  -3.4955796e-01  -2.4833908e-01  -8.3442469e-02  -3.7058900e-02  -2.7964452e-02  -2.0383176e-02  -9.0617712e-03  -1.5965912e-02  -3.2857252e-02
   2.8500000e+00  -3.9985197e-02  -2.6112500e-02  -1.1129758e-02  -8.3212512e-03  -2.2239209e-02  -9.5304836e-03   4.1237884e-03   4.2675129e-03  -6.1556942e-03  -6.6995085e-03   9.2344348e-03   1.5939206e-02   7.0285813e-03   1.1471372e-02   3.5174427e-02   4.8883295e-02   4.2448893e-02   5.9594503e-02   1.0190477e-01   1.2792972e-01   4.7127044e-02  -1.7188218e-01  -3.3953051e-01  -2.3103417e-01  -7.5199654e-02  -3.0587459e-02  -2.1412377e-02  -1.8061843e-02  -9.0606051e-03  -1.9893050e-02  -3.5985212e-02
   3.1000000e+00  -3.9507820e-02  -2.3206503e-02  -1.1522988e-02  -7.8288964e-03  -1.8549802e-02  -9.5825650e-03   1.3096695e-03   1.8677991e-03  -7.3329016e-03  -7.6917829e-03   8.3128456e-03   1.4519714e-02   4.3995893e-03   9.0679441e-03   3.2224619e-02   4.7584491e-02   4.1873802e-02   5.9075829e-02   1.0217355e-01   1.2439863e-01   4.4163774e-02  -1.7149161e-01  -3.3090378e-01  -2.1608426e-01  -7.0339245e-02  -2.8112561e-02  -2.1012338e-02  -1.7343020e-02  -1.2421689e-02  -2.4471406e-02  -3.3525209e-02
   3.3500000e+00  -3.5748708e-02  -1.8452284e-02  -8.5491693e-03  -5.3389952e-03  -1.7548344e-02  -6.1864168e-03   1.0362976e-03   1.8120224e-03  -6.2863094e-03  -5.0957229e-03   1.0706465e-02   1.3954309e-02   6.7142362e-03   1.1801045e-02   3.4431903e-02   4.7405678e-02   4.1368941e-02   5.8588628e-02   1.0222204e-01   1.2428018e-01   4.2895738e-02  -1.6740356e-01  -3.1393995e-01  -1.9960932e-01  -6.1344193e-02  -2.3545738e-02  -1.3867757e-02  -1.2935364e-02  -7.7793140e-03  -1.5994006e-02  -2.3058484e-02
   3.7500000e+00  -3.1764755e-02  -1.7187322e-02  -1.0917703e-02  -6.5415747e-03  -1.6505233e-02  -5.6669240e-03   7.4815369e-04   2.9415136e-03  -5.2262862e-03  -3.1026446e-03   1.1489081e-02   1.2744575e-02   7.4748932e-03   1.1935463e-02   3.3448415e-02   4.6282584e-02   4.0982172e-02   5.8999082e-02   1.0066625e-01   1.1975031e-01   3.8642924e-02  -1.6394387e-01  -2.9508736e-01  -1.8630879e-01  -5.3306363e-02  -2.5637621e-02  -1.2716392e-02  -1.4167814e-02  -8.0890050e-03  -1.1572055e-02  -1.9495031e-02
   4.1500000e+00  -3.2518396e-02  -2.0055214e-02  -1.2835118e-02  -8.3382989e-03  -1.8149890e-02  -6.2536404e-03   1.2450873e-03   7.3931271e-04  -6.9895626e-03  -4.3134236e-03   9.1738902e-03   9.9552503e-03   7.6232373e-03   1.0981140e-02   3.0088288e-02   4.2257383e-02   3.8721498e-02   5.6870410e-02   9.4228597e-02   1.1361324e-01   3.1195886e-02  -1.6408488e-01  -2.8178045e-01  -1.7729285e-01  -5.0275739e-02  -3.1832073e-02  -1.7990793e-02  -2.1183805e-02  -1.2188656e-02  -1.6137535e-02  -2.2446268e-02
   4.5500000e+00  -3.7970942e-02  -2.7442312e-02  -1.6403633e-02  -1.2002784e-02  -1.6591920e-02  -5.4081423e-03   3.2751652e-03   1.8660032e-03  -5.9535790e-03  -3.8321515e-03   9.1264284e-03   1.1133014e-02   7.7158365e-03   1.1149834e-02   2.9161319e-02   4.0377312e-02   4.0414203e-02   5.7623752e-02   9.2169092e-02   1.0842572e-01   2.8044174e-02  -1.5651232e-01  -2.6463915e-01  -1.6275071e-01  -4.8823978e-02  -3.2597948e-02  -2.1603562e-02  -2.2539073e-02  -1.5956041e-02  -2.0132332e-02  -3.0818451e-02
   4.9500000e+00  -3.8732498e-02  -2.6064699e-02  -1.7528071e-02  -1.2387934e-02  -1.6709885e-02  -2.9151278e-03   1.7828522e-03   2.3306237e-03  -6.9081937e-03  -2.2869308e-03   1.1202130e-02   1.2682419e-02   8.9417472e-03   1.1943300e-02   2.9307308e-02   3.7910708e-02   3.8780478e-02   5.7358303e-02   9.0046903e-02   1.0431104e-01   2.5425167e-02  -1.5230288e-01  -2.4965657e-01  -1.5127334e-01  -4.8078608e-02  -3.3230735e-02  -2.2132736e-02  -2.1914259e-02  -1.4817256e-02  -2.1234987e-02  -2.6331015e-02
   5.3500000e+00  -3.2535228e-02  -2.5414251e-02  -1.6755671e-02  -1.0342208e-02  -1.7887853e-02  -4.0872067e-03   6.2118544e-04   2.3508334e-03  -7.2773672e-03  -1.5784696e-03   1.2494522e-02   1.5139320e-02   9.4513463e-03   1.2517405e-02   3.0459010e-02   3.4137049e-02   3.3019788e-02   5.4141529e-02   8.6668950e-02   9.8185765e-02   2.0734392e-02  -1.4521772e-01  -2.3777440e-01  -1.4177615e-01  -4.6471392e-02  -3.2975219e-02  -2.2514342e-02  -2.0610114e-02  -1.3432522e-02  -2.1213527e-02  -1.8740395e-02
   5.7500000e+00  -2.5980101e-02  -2.1594186e-02  -1.6191973e-02  -9.3065823e-03  -1.7717408e-02  -5.8071172e-03  -7.8319057e-05   1.2910994e-03  -7.0706944e-03  -1.7088140e-03   1.1977012e-02   1.3735769e-02   9.0454943e-03   1.3154935e-02   3.1805217e-02   3.3725178e-02   2.8732699e-02   5.4092700e-02   8.4131143e-02   9.1815361e-02   1.8594059e-02  -1.3891402e-01  -2.2764710e-01  -1.3421403e-01  -4.4155311e-02  -3.4846050e-02  -2.1261674e-02  -1.9708241e-02  -1.2959778e-02  -1.3915950e-02  -1.5776393e-02
   6.1500000e+00  -2.7076287e-02  -2.6990973e-02  -1.4448643e-02  -7.1380934e-03  -1.4412391e-02  -7.3455421e-03   2.8238360e-03   1.3601834e-03  -4.8923388e-03  -4.4291836e-03   1.0841247e-02   1.1111601e-02   8.2739075e-03   1.3623242e-02   3.2054060e-02   3.2933525e-02   2.7299180e-02   5.0713273e-02   8.0368095e-02   8.7104640e-02   1.5764942e-02  -1.3222793e-01  -2.2131853e-01  -1.2622039e-01  -4.2076003e-02  -3.6069822e-02  -2.5246276e-02  -1.7741093e-02  -1.1397306e-02  -8.6385812e-03  -2.0586560e-02
   6.5500000e+00  -3.2605086e-02  -3.3143389e-02  -1.6622538e-02  -7.9076646e-03  -1.0952504e-02  -4.4764005e-03   5.4290281e-03   3.0072191e-03  -2.7803356e-03  -3.1994245e-03   1.1069882e-02   1.0084562e-02   8.1599763e-03   1.4083532e-02   3.1560682e-02   3.2973256e-02   2.9389127e-02   5.1172875e-02   7.9176455e-02   8.3407860e-02   1.7506456e-02  -1.2150902e-01  -2.0334080e-01  -1.1470141e-01  -3.8236679e-02  -3.5572061e-02  -2.3037321e-02  -1.5276189e-02  -1.1581031e-02  -2.6431834e-03  -2.8481621e-02
   7.6380000e+00  -3.9032487e-02  -3.9496097e-02  -1.6848278e-02  -9.4509215e-03  -1.0553521e-02  -8.6950854e-04   8.8924107e-03   5.7972566e-03  -1.1172280e-03  -5.8857855e-04   1.2459722e-02   1.1427910e-02   9.5912712e-03   1.3273473e-02   3.0030896e-02   3.1319301e-02   2.9610159e-02   4.7592985e-02   7.4548003e-02   7.9473474e-02   1.5522371e-02  -1.1187997e-01  -1.8186949e-01  -1.0184813e-01  -3.6037085e-02  -2.8997213e-02  -2.2891996e-02  -1.3562549e-02  -6.3582898e-03  -6.8749400e-03  -2.5476857e-02
   8.9070000e+00  -3.8931815e-02  -3.6553296e-02  -1.5664893e-02  -9.4979321e-03  -1.1353342e-02   6.0601357e-04   9.7013348e-03   5.4618814e-03  -2.4669461e-04   2.7416490e-03   1.3438010e-02   1.1438873e-02   8.0214406e-03   1.0589300e-02   2.7460755e-02   2.7422488e-02   2.4760562e-02   4.1438752e-02   6.7144209e-02   6.9484461e-02   1.2267741e-02  -1.0075801e-01  -1.5885247e-01  -9.2686970e-02  -3.3809443e-02  -2.8907470e-02  -2.0002258e-02  -1.4611316e-02  -5.5191192e-03  -7.9141104e-03  -1.8930369e-02
   1.0387000e+01  -4.3379856e-02  -3.3154771e-02  -1.5229632e-02  -9.6712186e-03  -1.1410571e-02   1.6226699e-03   1.1649929e-02   6.4636935e-03  -7.6348664e-04   2.6303303e-03   1.4721811e-02   1.0680344e-02   7.0243726e-03   9.0743932e-03   2.5094619e-02   2.2882314e-02   2.0799456e-02   3.5058737e-02   5.7841228e-02   5.6834375e-02   8.9830039e-03  -9.2225020e-02  -1.4142879e-01  -8.5889694e-02  -3.2076748e-02  -2.9110931e-02  -2.0443519e-02  -1.4627085e-02  -2.0728365e-03  -1.1127946e-02  -1.4883221e-02
   1.2113000e+01  -4.3960765e-02  -2.9865219e-02  -1.6045642e-02  -6.6188930e-03  -8.0407604e-03   3.9073716e-03   1.0785519e-02   6.6220954e-03  -1.1180878e-03   4.0721745e-03   1.5385147e-02   9.7774847e-03   4.5688997e-03   8.5028241e-03   2.2891743e-02   1.7391525e-02   1.4935424e-02   3.0708405e-02   4.9150151e-02   4.7690719e-02   7.9342141e-03  -8.2037218e-02  -1.2516439e-01  -7.6645070e-02  -2.7206661e-02  -2.9997187e-02  -1.7993973e-02  -1.3607304e-02  -2.3077669e-03  -6.5822441e-03  -7.5052534e-03
   1.4125000e+01  -4.8176662e-02  -3.3440167e-02  -1.7714559e-02  -6.7897409e-03  -5.1102124e-03   6.3572653e-03   1.2861666e-02   6.0600284e-03  -2.1528761e-03   3.0687849e-03   1.2587237e-02   6.5807666e-03   1.9837137e-03   5.6454756e-03   2.0386836e-02   1.2074296e-02   9.7714086e-03   2.4352442e-02   4.0729711e-02   3.8531245e-02   5.0194503e-03  -7.7012557e-02  -1.1245328e-01  -7.0193530e-02  -2.6299389e-02  -2.9110247e-02  -1.4128121e-02  -1.1516324e-02  -1.2591325e-03  -6.2611218e-03  -8.8618335e-03
   1.6472000e+01  -5.3420216e-02  -3.9346408e-02  -1.8203921e-02  -9.3149735e-03  -6.8023762e-03   6.9144624e-03   1.2179202e-02   4.3615670e-03  -2.9863199e-03   2.5477252e-03   9.6012793e-03   3.8233110e-03  -2.1391550e-03   1.8296278e-03   1.7702459e-02   9.7415216e-03   5.5017177e-03   2.1344996e-02   3.5047354e-02   3.4412167e-02   1.0831892e-03  -6.9771783e-02  -1.0003824e-01  -6.2892647e-02  -2.5353073e-02  -2.4407229e-02  -1.0342120e-02  -1.1298047e-02   6.0472440e-04  -2.1720357e-03  -6.3468583e-03
   1.9209000e+01  -5.7030140e-02  -4.1265306e-02  -1.7228389e-02  -1.2688257e-02  -8.4033698e-03   5.7015469e-03   1.2907169e-02   3.4352377e-03  -5.0487762e-03   1.3056597e-03   5.6161372e-03  -2.8802736e-04  -3.5934617e-03  -8.7373928e-04   1.4939286e-02   7.5714783e-03   3.2327511e-03   1.6820733e-02   3.1272433e-02   2.9447905e-02  -3.2750847e-03  -6.6952062e-02  -8.7498843e-02  -5.7576870e-02  -2.1133213e-02  -1.9089570e-02  -6.5979357e-03  -6.8092665e-03   5.2975147e-03  -1.0204799e-03  -3.5447714e-03
   2.2400000e+01  -5.8770920e-02  -3.8714704e-02  -1.9606096e-02  -9.2884266e-03  -3.8082855e-03   1.1500144e-02   1.4300414e-02   5.8718153e-03  -4.6939657e-03   1.9271569e-03   4.9056643e-03  -9.9490201e-04  -4.5759419e-03  -1.3287983e-03   1.3755241e-02   7.8012747e-03   2.8487876e-03   1.8075648e-02   2.9939439e-02   2.6038794e-02  -2.1202775e-03  -6.0509385e-02  -7.9343096e-02  -4.9387600e-02  -1.9836381e-02  -1.7382549e-02  -9.8415060e-03  -7.4666185e-03   2.9747848e-03   1.1637446e-03   4.2400314e-04
   2.6122000e+01  -4.9454742e-02  -3.8817698e-02  -2.2268076e-02  -7.2979908e-03   3.1818824e-04   1.3693833e-02   1.5923721e-02   6.4677033e-03  -4.3439696e-03   3.0160209e-03   5.3963910e-03  -2.8304134e-03  -4.7858859e-03  -1.0357940e-03   1.0785485e-02   5.2456304e-03  -8.6762568e-04   1.3228502e-02   2.4511517e-02   2.1402970e-02  -2.8312038e-03  -5.7325358e-02  -7.3786466e-02  -4.2759792e-02  -2.0018889e-02  -1.9243602e-02  -9.8814029e-03  -3.7253902e-03   7.8470928e-04   4.5922063e-03   4.3974477e-03
   3.0462000e+01  -4.8886826e-02  -4.2861350e-02  -2.7658619e-02  -8.4470508e-03  -2.3698381e-04   1.3710983e-02   1.4504991e-02   6.4852510e-03  -2.9026245e-03   2.4517098e-03   6.3009966e-03  -3.3522929e-03  -4.9032936e-03  -2.0487487e-03   9.5503221e-03   4.0682872e-03   8.0356899e-04   1.4676641e-02   2.2471029e-02   1.9296639e-02  -4.3574514e-05  -5.1180944e-02  -6.8695090e-02  -3.8626257e-02  -1.9443646e-02  -1.8945418e-02  -8.6110245e-03  -1.8028807e-03  -3.4030293e-03   7.1285242e-03   6.6548097e-03
   3.5523000e+01  -4.5739640e-02  -4.3623991e-02  -2.5830336e-02  -8.2924584e-03  -1.0197308e-03   1.2130884e-02   1.5735830e-02   5.2966211e-03  -2.2228256e-03   2.6998067e-03   5.5008993e-03  -3.6081034e-03  -5.0810297e-03  -2.5916485e-03   7.1903285e-03   1.1605786e-03  -1.6721668e-03   1.0522543e-02   1.7805876e-02   1.4734717e-02  -5.6046685e-03  -5.1458301e-02  -6.4722489e-02  -3.8473163e-02  -1.9247879e-02  -1.8255816e-02  -5.8917794e-03  -1.1518691e-03   3.5618734e-04   5.5066994e-03   8.8130131e-03
   4.1425000e+01  -5.3468909e-02  -4.3356110e-02  -2.5167555e-02  -9.7743757e-03  -1.8629575e-03   1.3147723e-02   1.5213097e-02   6.3736654e-03  -1.9650007e-03   2.5734033e-03   3.8212470e-03  -2.9967037e-03  -5.4602882e-03  -2.9826199e-03   7.4389119e-03   1.1629741e-03  -2.0604560e-04   1.0675960e-02   1.7980483e-02   1.4582397e-02  -5.7827066e-03  -5.1360859e-02  -6.3105043e-02  -3.6123199e-02  -1.5454558e-02  -1.5415640e-02  -8.0569263e-03   1.3451425e-03   3.2468306e-03   7.5627734e-03   2.9306427e-03
   4.8307000e+01  -5.4841477e-02  -4.5755863e-02  -2.5173500e-02  -9.9868565e-03  -1.2933258e-03   1.5853444e-02   1.8636210e-02   5.5054685e-03  -2.0905477e-03   3.9401268e-03   3.8121899e-03  -3.9002643e-03  -5.7090802e-03  -1.7417093e-03   6.5647877e-03   2.6980730e-03  -1.8301368e-03   8.8649278e-03   1.9562421e-02   1.3672546e-02  -7.6374433e-03  -5.1040582e-02  -6.3209858e-02  -3.3315215e-02  -1.3841219e-02  -1.6221063e-02  -8.0315643e-03   3.2354997e-03   5.6613899e-03   1.0477738e-02   1.9018796e-03
   5.6333000e+01  -5.6062521e-02  -4.4193554e-02  -2.3240378e-02  -9.1238094e-03  -5.4992258e-04   1.7568286e-02   1.7784894e-02   6.6500513e-03  -1.6353577e-03   5.0439538e-03   4.5056710e-03  -4.8164577e-03  -6.5379552e-03  -3.0592849e-03   4.8448146e-03   3.0066608e-03  -2.3853738e-03   8.7034695e-03   1.7087001e-02   1.2656081e-02  -8.3033803e-03  -5.1014428e-02  -6.2216392e-02  -3.0754893e-02  -1.0341172e-02  -1.6075765e-02  -7.6631634e-03   3.0158460e-03   4.5588492e-03   1.1340470e-02   3.2887024e-03
   6.5692000e+01  -4.7005525e-02  -4.1026086e-02  -2.0515683e-02  -5.9558038e-03   2.7434780e-03   1.9463164e-02   2.1156996e-02   7.4061233e-03   1.9442877e-04   5.1758644e-03   7.0774471e-03  -4.3804090e-03  -6.9528951e-03  -1.9721425e-03   6.1561089e-03   1.7117564e-04  -2.9935712e-03   8.7039593e-03   1.5250910e-02   1.1132473e-02  -8.8321104e-03  -5.2041218e-02  -6.1622847e-02  -3.1150954e-02  -1.2173781e-02  -1.7797530e-02  -4.4843611e-03  -1.7170622e-03   3.0972854e-03   8.6869713e-03   1.1806988e-02
   7.6606000e+01  -4.5163215e-02  -3.6590729e-02  -2.0010423e-02  -4.2646054e-03   5.8371652e-03   2.4351410e-02   2.4023729e-02   1.0646462e-02   3.0670243e-03   4.7909005e-03   7.2866446e-03  -2.3124564e-03  -8.6927174e-03  -4.3060572e-03   6.6006662e-03  -1.7796794e-03  -4.3528354e-03   8.5005125e-03   1.2079399e-02   1.1302580e-02  -9.4168081e-03  -5.4800242e-02  -6.3011152e-02  -3.1178922e-02  -1.0621888e-02  -1.7134344e-02  -4.7032077e-03  -3.2235262e-04   3.2413868e-03   8.5178828e-03   1.1695713e-02
   8.9333000e+01  -4.2586569e-02  -3.7698422e-02  -2.6311673e-02  -7.9429906e-03   6.8093727e-03   2.5922912e-02   2.4243869e-02   1.1876559e-02   2.1087064e-03   4.3861050e-03   6.7879527e-03  -3.1634857e-03  -8.5378806e-03  -3.8738387e-03   7.3074278e-03  -3.9475671e-03  -4.7499180e-03   7.7060032e-03   1.0083546e-02   1.1467446e-02  -8.5085092e-03  -5.5053149e-02  -6.5872255e-02  -3.4834893e-02  -1.1942750e-02  -1.5472803e-02  -4.7906514e-03   1.2221485e-03   3.9714137e-03   8.0683353e-03   7.4641429e-03
   1.0417500e+02  -5.0456533e-02  -4.1960550e-02  -3.0501570e-02  -8.6112808e-03   5.0123788e-03   2.4191885e-02   2.2632460e-02   1.1559735e-02   1.0880829e-03   4.1132808e-03   4.6621762e-03  -5.4926495e-03  -9.0892157e-03  -8.1108118e-03   5.8256682e-03  -4.0159433e-03  -5.6407556e-03   6.8261786e-03   9.6818614e-03   9.4970149e-03  -9.8622535e-03  -5.5237453e-02  -6.7501710e-02  -3.4643771e-02  -7.3476681e-03  -1.2937057e-02  -2.3382137e-03   3.3979587e-03   5.0719338e-03   7.0585580e-03   7.1097173e-03
   1.2148300e+02  -4.9258801e-02  -4.4684232e-02  -2.9100701e-02  -8.3932317e-03   6.8395726e-03   2.4018189e-02   2.2720839e-02   9.8591559e-03  -1.3261544e-03   2.9973531e-03   5.8361928e-03  -7.3850532e-03  -8.7970705e-03  -6.7184811e-03   6.7248213e-03  -5.0589969e-03  -6.9627111e-03   4.6289596e-03   9.3066846e-03   7.7688532e-03  -1.1572427e-02  -5.4522664e-02  -6.8960318e-02  -3.4697802e-02  -6.9798130e-03  -1.1515340e-02  -5.5899333e-04   9.1365927e-04   9.2260911e-03   6.6401492e-03   7.5267196e-03
   1.4166700e+02  -6.2873047e-02  -5.0159433e-02  -3.1971485e-02  -8.9508663e-03   4.6535090e-03   2.4098474e-02   2.4607608e-02   9.6748988e-03  -6.3492660e-04   2.2819314e-03   6.0506745e-03  -6.9387617e-03  -9.3910435e-03  -6.8721071e-03   5.4375059e-03  -4.7946866e-03  -6.3131091e-03   5.7592037e-03   1.2695938e-02   8.7884994e-03  -1.1889654e-02  -5.4507350e-02  -6.9563697e-02  -3.2536761e-02  -3.8198913e-03  -1.0944062e-02   2.4981313e-03  -8.0199366e-05   9.0924330e-03   3.2595554e-03   9.9577336e-03
   1.6520400e+02  -6.7027841e-02  -5.2496741e-02  -3.3539177e-02  -9.9991441e-03   8.5294486e-03   2.7518438e-02   2.5794740e-02   9.7440112e-03   7.7131755e-04   1.8864611e-03   4.3826467e-03  -7.5421868e-03  -1.0517036e-02  -6.5518339e-03   3.1495474e-03  -6.0613714e-03  -9.1550118e-03   4.3815940e-03   1.5509468e-02   9.0466863e-03  -1.2284959e-02  -5.4847957e-02  -6.6929084e-02  -2.9690401e-02  -4.0285890e-03  -1.0319286e-02  -7.0753650e-05   1.6057906e-03   1.1030835e-02   7.4005764e-03   9.1319149e-03
   1.9265100e+02  -8.0089901e-02  -6.0476368e-02  -4.1373667e-02  -1.2544742e-02   7.7628793e-03   2.8523414e-02   2.5399156e-02   1.1249810e-02   9.4781689e-04   7.8235494e-04   8.2933775e-04  -8.6642553e-03  -1.1831714e-02  -8.5469334e-03   6.0158636e-04  -6.5815972e-03  -9.1258695e-03   4.3864393e-03   1.5560719e-02   9.4194128e-03  -1.1476321e-02  -5.7070940e-02  -6.5566854e-02  -2.8311761e-02  -2.8476462e-03  -9.5481169e-03   1.3559441e-04   2.6669640e-03   1.3129842e-02   5.8384505e-03   9.9147174e-03
   2.2465800e+02  -7.6744394e-02  -6.3683962e-02  -3.7774690e-02  -1.2074177e-02   1.2909727e-02   3.1382254e-02   2.9359041e-02   1.2430804e-02   4.1599952e-03   1.1534704e-03   2.5524869e-03  -7.5839656e-03  -1.2329500e-02  -7.8733357e-03   5.0103755e-04  -5.7688138e-03  -9.7495993e-03   5.1236931e-03   1.4819462e-02   8.5984919e-03  -1.1550383e-02  -5.9995947e-02  -6.7694601e-02  -2.4107368e-02  -1.7975591e-03  -7.8031088e-03  -1.6908088e-05   4.1448595e-03   1.5623718e-02   1.2116229e-02   4.7326607e-03
   2.6198300e+02  -8.4328163e-02  -6.6759708e-02  -4.3504336e-02  -1.5780953e-02   1.2964948e-02   3.5365284e-02   3.2742385e-02   1.3661986e-02   3.2222272e-03   2.4843186e-03   4.2178705e-03  -6.7137747e-03  -1.3091211e-02  -7.5976388e-03   1.0868030e-03  -4.2156345e-03  -8.3409770e-03   6.1164710e-03   1.2515125e-02   9.0677844e-03  -1.2385367e-02  -6.1499096e-02  -6.8497125e-02  -2.3597461e-02  -1.2860677e-03  -9.5101981e-03   1.7139365e-03   7.1311663e-03   1.4719028e-02   1.4816097e-02   2.3143201e-03
   3.0551000e+02  -8.4497914e-02  -6.8797360e-02  -4.1800379e-02  -1.7376795e-02   1.1914317e-02   3.5443621e-02   3.3720859e-02   1.3717510e-02   1.6984543e-03   2.8719758e-03   4.4447560e-03  -7.4767932e-03  -1.5573531e-02  -9.9685919e-03  -2.9338318e-04  -6.1502572e-03  -1.1170178e-02   3.5202771e-03   1.0868249e-02   7.1645949e-03  -1.6515445e-02  -6.3196250e-02  -6.6347488e-02  -2.3619780e-02  -3.1503902e-04  -8.3608006e-03   2.4661065e-03   8.6205604e-03   1.0495478e-02   1.6907148e-02   1.3032277e-03
   3.5626700e+02  -7.8360464e-02  -6.4529789e-02  -3.7450156e-02  -1.1939421e-02   1.5813636e-02   4.3790648e-02   3.8910991e-02   1.7489776e-02   2.7031895e-03   5.5261496e-03   6.6503084e-03  -5.4572843e-03  -1.4679183e-02  -9.4878819e-03   4.2751707e-04  -7.7916977e-03  -1.1773183e-02   1.8561267e-03   1.2431346e-02   7.5796437e-03  -1.8196765e-02  -6.1463282e-02  -6.1365264e-02  -2.1335021e-02   6.7418122e-04  -6.5242159e-03   2.9782726e-03   1.1477505e-02   1.3401045e-02   1.4996495e-02   6.2658285e-03
   4.1545800e+02  -7.7087870e-02  -6.7686657e-02  -3.3481265e-02  -9.0441981e-03   1.9187120e-02   4.5815674e-02   4.0711193e-02   1.7448474e-02   3.1117223e-03   3.2202068e-03   4.0379310e-03  -9.0577048e-03  -1.6310238e-02  -1.1025147e-02   1.2781577e-04  -1.1119378e-02  -1.3684704e-02   5.9691747e-04   1.0373951e-02   4.7465778e-03  -2.2067639e-02  -6.3064420e-02  -5.9730443e-02  -2.0099005e-02   3.7909745e-03  -3.9673837e-03   4.2107505e-03   8.7785807e-03   1.2971683e-02   8.5640033e-03   1.0353194e-02
   4.8448300e+02  -8.3266202e-02  -6.9333902e-02  -3.4840265e-02  -6.8800250e-03   2.4158496e-02   4.7257049e-02   4.1119457e-02   1.4558949e-02   3.4454841e-03   2.5750901e-03   3.2218573e-03  -1.0935395e-02  -1.7987456e-02  -1.0934387e-02  -3.4086144e-04  -1.0725498e-02  -1.3321196e-02   1.9431982e-03   9.4758882e-03   2.2974591e-03  -2.1787790e-02  -6.1806180e-02  -5.6766654e-02  -1.3786112e-02   6.5959209e-03  -5.0540373e-03   4.1565699e-03   6.5843382e-03   1.7240568e-02   5.4905955e-03   1.2506461e-02
   5.6497600e+02  -9.9792674e-02  -7.5493103e-02  -3.9732136e-02  -7.3902881e-03   2.7530827e-02   4.4892667e-02   3.7718756e-02   1.1605016e-02   2.3345984e-03   3.0497169e-03   5.7114313e-04  -1.4789627e-02  -2.0607707e-02  -1.1460493e-02   1.7300076e-03  -7.3361623e-03  -1.1771744e-02   4.6725685e-03   7.6006294e-03   4.9417037e-04  -1.9428366e-02  -5.9279661e-02  -4.7474520e-02  -7.0932105e-03   1.2149375e-02  -5.4846181e-03   5.5234913e-03   4.5909219e-03   1.7663093e-02   6.2149601e-03   1.3640676e-02
