# Supplementary material for: Aqueous pyruvate partly dissociates under deep ultraviolet irradiation but is resilient to near ultraviolet excitation
Source: Nat Commun. 2024 Mar 4;15:1978. doi: 10.1038/s41467-024-46309-5 (PMC10912111; doi:10.1038/s41467-024-46309-5)
Supplement: Supplementary file 3 — source data [file 41467_2024_46309_MOESM3_ESM.zip › Source Data/Source Data Fig 2d.txt]

   6.0000000e-01   6.6580497e-02   4.8831993e-02   9.8370302e-02   1.4267097e-01   9.3682251e-02   7.7849736e-02   6.4220224e-02   3.1449033e-02   4.9544170e-02   2.1963831e-02  -1.5592893e-01  -3.6410471e-01  -3.7112093e-01  -1.8065246e-01  -3.1318526e-03   1.6740337e-01   1.7410104e-01  -2.1840385e-01  -1.2208289e+00  -1.7219938e+00  -1.3692406e+00  -9.3548263e-01  -6.0416743e-01  -3.6104942e-01  -2.0407166e-01  -6.7407533e-02   1.5685081e-02   1.0553716e-01   1.8111134e-01   2.0473563e-01   2.3537252e-01   2.5240420e-01
   8.0000000e-01   5.5450280e-02   2.7880947e-02   7.1914606e-02   9.9546536e-02   6.5351652e-02   6.6244168e-02   5.8609939e-02   4.1388786e-02   6.4931173e-02   3.8355202e-02  -1.2858672e-01  -3.4416786e-01  -3.5216587e-01  -1.5977041e-01   1.6615184e-02   1.8074254e-01   1.7469459e-01  -2.3094406e-01  -1.2535185e+00  -1.7670909e+00  -1.3941542e+00  -9.4229746e-01  -6.0360469e-01  -3.6351444e-01  -2.1643688e-01  -9.3823553e-02  -8.8450148e-03   7.4110508e-02   1.4201244e-01   1.8418153e-01   1.9404450e-01   2.6153976e-01
   1.0000000e+00   1.6598778e-02   3.1963457e-03   4.2981423e-02   6.0921821e-02   4.8398940e-02   5.6026778e-02   5.8098263e-02   5.5308926e-02   8.3710235e-02   6.4024930e-02  -9.7613638e-02  -3.1890817e-01  -3.2609644e-01  -1.3226657e-01   4.6538241e-02   2.0355242e-01   1.8745569e-01  -2.2979395e-01  -1.2694672e+00  -1.7823428e+00  -1.3926212e+00  -9.2516650e-01  -5.8497262e-01  -3.5761208e-01  -2.2216581e-01  -1.0902876e-01  -3.2354233e-02   4.1846083e-02   1.1175549e-01   1.5633457e-01   1.5495626e-01   2.2530475e-01
   1.2000000e+00  -5.8185374e-03  -1.9109237e-02   1.7814171e-02   4.0345901e-02   4.2673068e-02   5.5708357e-02   6.5026360e-02   6.7797584e-02   9.7568116e-02   7.5562297e-02  -8.4873276e-02  -3.0769175e-01  -3.1381867e-01  -1.1728532e-01   6.1593288e-02   2.1578440e-01   1.9109121e-01  -2.3082013e-01  -1.2756599e+00  -1.7751774e+00  -1.3653999e+00  -8.9217966e-01  -5.5044233e-01  -3.3975110e-01  -2.2017588e-01  -1.2367456e-01  -4.5419796e-02   2.5199421e-02   9.2466379e-02   1.3890600e-01   1.3550784e-01   1.9366141e-01
   1.4000000e+00  -3.1919663e-02  -3.2856913e-02  -1.1194916e-03   3.2210222e-02   4.1373734e-02   6.0936107e-02   7.2615634e-02   8.2128840e-02   1.1499915e-01   9.6414911e-02  -6.3928970e-02  -2.8556433e-01  -2.8619041e-01  -8.6877877e-02   9.2753198e-02   2.4227201e-01   2.1576168e-01  -2.0927441e-01  -1.2495242e+00  -1.7256126e+00  -1.3047185e+00  -8.2817396e-01  -4.9510910e-01  -2.9880424e-01  -1.9520739e-01  -1.0649827e-01  -4.4647655e-02   3.0853638e-02   1.1325675e-01   1.4612812e-01   1.3560479e-01   1.5095646e-01
   1.6000000e+00  -3.4993891e-02  -4.2796346e-02  -7.5020576e-03   3.2523401e-02   3.5408001e-02   6.1286603e-02   7.6572290e-02   8.6892040e-02   1.2025940e-01   9.9432816e-02  -6.0229018e-02  -2.8159483e-01  -2.7584044e-01  -7.5031749e-02   1.0427428e-01   2.4894893e-01   2.1720940e-01  -2.1645948e-01  -1.2403407e+00  -1.6895564e+00  -1.2542659e+00  -7.8445404e-01  -4.6274782e-01  -2.7885708e-01  -1.8721675e-01  -1.0627349e-01  -5.0986344e-02   3.2976939e-02   1.1025490e-01   1.4744135e-01   1.2935542e-01   1.5200118e-01
   1.8500000e+00  -8.1560040e-02  -4.5601177e-02  -2.0603791e-02   2.9463978e-02   3.5812881e-02   6.4983562e-02   8.1614563e-02   9.3590661e-02   1.2722188e-01   1.1279113e-01  -4.8742386e-02  -2.6605592e-01  -2.5183147e-01  -4.9299740e-02   1.2789146e-01   2.6773125e-01   2.3181005e-01  -2.0382417e-01  -1.2159628e+00  -1.6385219e+00  -1.1994694e+00  -7.2812621e-01  -4.2024955e-01  -2.5317480e-01  -1.7486433e-01  -9.8505249e-02  -5.0732377e-02   3.9643098e-02   1.1882227e-01   1.3732421e-01   1.0388359e-01   1.2102439e-01
   2.1000000e+00  -9.9733505e-02  -3.7754095e-02  -1.9015782e-02   3.0909136e-02   3.3150936e-02   5.9669801e-02   7.9653831e-02   9.3107710e-02   1.2928904e-01   1.1515069e-01  -4.6093894e-02  -2.5967698e-01  -2.3812526e-01  -3.7606141e-02   1.3847724e-01   2.7257569e-01   2.3248361e-01  -2.0409696e-01  -1.1967541e+00  -1.5942324e+00  -1.1456782e+00  -6.8396657e-01  -3.9532238e-01  -2.4977125e-01  -1.7587747e-01  -1.0727540e-01  -5.0492401e-02   2.9964090e-02   1.1118462e-01   1.3016371e-01   1.0391516e-01   1.4355275e-01
   2.3500000e+00  -9.9510069e-02  -3.5703677e-02  -2.2662457e-02   2.3301974e-02   2.8263589e-02   5.9756297e-02   7.4150274e-02   9.0844632e-02   1.3058043e-01   1.1647332e-01  -4.5634082e-02  -2.5208055e-01  -2.2559459e-01  -2.6334742e-02   1.4560874e-01   2.7467555e-01   2.3022769e-01  -1.9148558e-01  -1.1658443e+00  -1.5401114e+00  -1.0965906e+00  -6.4328738e-01  -3.7315844e-01  -2.3958266e-01  -1.7190268e-01  -1.1363249e-01  -4.8936462e-02   2.7085688e-02   1.1137188e-01   1.1170133e-01   1.0595858e-01   1.4699281e-01
   2.6000000e+00  -9.8205405e-02  -3.5861986e-02  -1.5683479e-02   2.1762297e-02   2.0663125e-02   5.9553394e-02   7.1905099e-02   9.0565848e-02   1.3009052e-01   1.1195496e-01  -4.5938383e-02  -2.4534478e-01  -2.1746253e-01  -1.8788329e-02   1.4965610e-01   2.7052533e-01   2.2260654e-01  -1.9228511e-01  -1.1451025e+00  -1.4938642e+00  -1.0469822e+00  -6.1578737e-01  -3.5915017e-01  -2.3721127e-01  -1.7429340e-01  -1.2160631e-01  -4.9163148e-02   2.9036291e-02   1.0348083e-01   1.1464461e-01   1.1182407e-01   1.5131598e-01
   2.8500000e+00  -9.4932678e-02  -5.6104076e-02  -2.4921299e-02   1.7876874e-02   2.3681280e-02   6.1551367e-02   7.9135536e-02   9.1272140e-02   1.3294749e-01   1.1674151e-01  -4.3357580e-02  -2.3831559e-01  -2.0511704e-01  -8.7541691e-03   1.5442444e-01   2.6817615e-01   2.1741763e-01  -1.8881247e-01  -1.1233679e+00  -1.4484584e+00  -1.0070630e+00  -5.8894930e-01  -3.4194374e-01  -2.2698652e-01  -1.7715286e-01  -1.2091399e-01  -5.0877508e-02   2.9240306e-02   9.4037149e-02   1.0964870e-01   1.1582895e-01   1.4263820e-01
   3.1000000e+00  -1.1293418e-01  -6.6980022e-02  -3.5019472e-02   1.7234630e-02   2.8756053e-02   6.1920184e-02   8.3555363e-02   9.7492886e-02   1.3746567e-01   1.1876425e-01  -4.0926854e-02  -2.2567753e-01  -1.9089267e-01   5.8704496e-03   1.6002685e-01   2.6867585e-01   2.1672676e-01  -1.8894183e-01  -1.1004523e+00  -1.4042539e+00  -9.6401938e-01  -5.6468154e-01  -3.2610797e-01  -2.2345787e-01  -1.7750350e-01  -1.1748847e-01  -5.6490057e-02   3.0296412e-02   9.1133944e-02   1.1465985e-01   1.0563943e-01   1.2661430e-01
   3.3500000e+00  -1.2138449e-01  -8.9705226e-02  -4.2434492e-02   9.6480658e-03   3.1251424e-02   5.8215511e-02   8.5886213e-02   1.0039504e-01   1.3976381e-01   1.2580260e-01  -3.5069502e-02  -2.1263548e-01  -1.7094800e-01   2.0341904e-02   1.6802383e-01   2.6956668e-01   2.1821833e-01  -1.7615638e-01  -1.0592163e+00  -1.3439492e+00  -9.1868184e-01  -5.3163564e-01  -3.0800727e-01  -2.1703368e-01  -1.7126819e-01  -1.1210847e-01  -6.0443206e-02   2.6759560e-02   9.0500767e-02   9.9214007e-02   9.1228185e-02   1.0950919e-01
   3.7500000e+00  -1.3598685e-01  -9.8877550e-02  -4.3716458e-02   2.8043449e-03   2.9130732e-02   5.7159867e-02   8.2563544e-02   1.0446652e-01   1.3892850e-01   1.2811751e-01  -2.9104801e-02  -1.9633982e-01  -1.5592063e-01   3.5399002e-02   1.7215593e-01   2.7023665e-01   2.1868197e-01  -1.6613132e-01  -1.0099158e+00  -1.2776977e+00  -8.7247574e-01  -5.0735714e-01  -2.9520991e-01  -2.1368609e-01  -1.6659903e-01  -1.1034013e-01  -6.3556456e-02   2.7750233e-02   8.5625831e-02   9.1148883e-02   6.5794584e-02   1.1284812e-01
   4.1500000e+00  -1.2530353e-01  -9.5249665e-02  -3.4663977e-02   2.8889714e-03   2.0666587e-02   5.3167918e-02   7.7604989e-02   9.7218466e-02   1.3171266e-01   1.2339586e-01  -2.7368321e-02  -1.8834131e-01  -1.4548021e-01   3.8746856e-02   1.6991509e-01   2.5910800e-01   2.0964575e-01  -1.6076351e-01  -9.6446599e-01  -1.2191232e+00  -8.3647248e-01  -4.8846729e-01  -2.8802792e-01  -2.1129232e-01  -1.7290776e-01  -1.1358853e-01  -6.4842262e-02   1.9527390e-02   8.2346439e-02   8.7430888e-02   7.5631727e-02   1.2996294e-01
   4.5500000e+00  -1.0273121e-01  -8.8660042e-02  -3.8421640e-02   4.2469687e-03   1.7157406e-02   4.6455286e-02   7.0403213e-02   9.0303781e-02   1.2502058e-01   1.2023251e-01  -2.7227519e-02  -1.7918594e-01  -1.3690788e-01   3.9479890e-02   1.6253657e-01   2.4889036e-01   2.0089779e-01  -1.5844996e-01  -9.2520236e-01  -1.1660026e+00  -8.0591444e-01  -4.7833211e-01  -2.8652543e-01  -2.1268091e-01  -1.7943840e-01  -1.1537442e-01  -6.8620485e-02   1.9634532e-02   8.0189105e-02   8.8843030e-02   7.8090435e-02   1.4156078e-01
   4.9500000e+00  -1.1337503e-01  -8.3784968e-02  -3.9591830e-02   9.8153814e-03   2.0281308e-02   4.4305236e-02   7.0392428e-02   9.0834464e-02   1.2721290e-01   1.2175728e-01  -1.9098882e-02  -1.5929607e-01  -1.1679581e-01   4.9923711e-02   1.7112462e-01   2.5128269e-01   2.0407402e-01  -1.3733431e-01  -8.7767924e-01  -1.1041297e+00  -7.6322398e-01  -4.4995204e-01  -2.6796488e-01  -1.9802314e-01  -1.6208181e-01  -9.9198581e-02  -5.0905462e-02   3.7119518e-02   9.9830659e-02   1.0054358e-01   1.0840423e-01   1.3973589e-01
   5.3500000e+00  -1.1718381e-01  -8.2252327e-02  -4.0498651e-02   1.2261630e-02   3.1875897e-02   4.7029839e-02   6.7835788e-02   8.9084722e-02   1.2226726e-01   1.2101301e-01  -2.0188122e-02  -1.5013057e-01  -1.0967079e-01   4.8101747e-02   1.6053855e-01   2.4003610e-01   1.9399723e-01  -1.3362628e-01  -8.4860931e-01  -1.0596688e+00  -7.4146587e-01  -4.4081424e-01  -2.7192013e-01  -2.0321716e-01  -1.6397963e-01  -9.9380502e-02  -5.2890426e-02   4.1006605e-02   9.6326922e-02   9.9076849e-02   1.1813703e-01   1.5069777e-01
   5.7500000e+00  -1.3048098e-01  -8.7954615e-02  -3.7668302e-02   1.1453911e-02   2.9480959e-02   5.0024092e-02   6.9049536e-02   9.0841835e-02   1.2395851e-01   1.1817108e-01  -1.5520650e-02  -1.3795553e-01  -1.0163643e-01   5.2503089e-02   1.5489212e-01   2.3387109e-01   1.8994138e-01  -1.2726959e-01  -8.1698547e-01  -1.0249899e+00  -7.2116345e-01  -4.3598853e-01  -2.7015177e-01  -2.0204051e-01  -1.6317211e-01  -1.0444660e-01  -6.0169672e-02   3.7405953e-02   9.4089891e-02   9.7056414e-02   1.1723112e-01   1.5000559e-01
   6.1500000e+00  -1.1422538e-01  -9.5565304e-02  -3.2948152e-02  -2.8742647e-04   2.6461056e-02   4.8593495e-02   6.8083439e-02   8.7435784e-02   1.2509344e-01   1.1911701e-01  -1.4271918e-02  -1.2616838e-01  -9.6924744e-02   5.3854295e-02   1.4684906e-01   2.2457855e-01   1.8634878e-01  -1.2018291e-01  -7.8085515e-01  -9.8710257e-01  -7.0072545e-01  -4.3072541e-01  -2.7064904e-01  -1.9811162e-01  -1.6278105e-01  -1.0428858e-01  -6.6781123e-02   4.0284096e-02   8.6279516e-02   9.4431252e-02   1.1432809e-01   1.6678883e-01
   6.5500000e+00  -1.1773417e-01  -1.0774337e-01  -3.8877363e-02  -2.1684868e-03   1.5610287e-02   4.4647355e-02   6.8383147e-02   8.6550456e-02   1.2832277e-01   1.1608861e-01  -5.8511564e-03  -1.0955595e-01  -8.4787178e-02   5.6424443e-02   1.4636289e-01   2.2358182e-01   1.9044426e-01  -1.0229909e-01  -7.2881350e-01  -9.3540391e-01  -6.6987021e-01  -4.1874862e-01  -2.6337036e-01  -1.9361761e-01  -1.5792487e-01  -1.0734198e-01  -6.4568744e-02   3.7791376e-02   8.2185928e-02   8.9244809e-02   9.5099258e-02   1.4336786e-01
   7.6380000e+00  -1.2955809e-01  -1.1789062e-01  -5.3235465e-02  -4.6631467e-03   1.5222883e-02   3.7513900e-02   6.7566905e-02   8.5095291e-02   1.2888117e-01   1.1880037e-01   3.5717714e-03  -8.9713696e-02  -6.9736393e-02   5.7026697e-02   1.4071997e-01   2.1580418e-01   1.8728282e-01  -8.2688952e-02  -6.6727492e-01  -8.6790850e-01  -6.3548908e-01  -4.0298802e-01  -2.5933097e-01  -1.9198557e-01  -1.5808408e-01  -1.0855974e-01  -6.6052091e-02   2.0173672e-02   6.4285390e-02   7.0251257e-02   7.9531156e-02   1.2328933e-01
   8.9070000e+00  -1.5575931e-01  -1.1284778e-01  -6.5017197e-02  -7.8302568e-03   8.7703848e-03   3.5633800e-02   6.2865448e-02   8.6763175e-02   1.2326854e-01   1.1546649e-01   1.4558352e-02  -6.9172850e-02  -5.1177037e-02   5.8185574e-02   1.3462514e-01   2.0691018e-01   1.8205660e-01  -6.1316351e-02  -5.9808970e-01  -7.8958946e-01  -5.9272059e-01  -3.8385239e-01  -2.4729743e-01  -1.8493060e-01  -1.5438877e-01  -1.0679844e-01  -6.5047759e-02   1.4364154e-02   5.1876861e-02   6.7425953e-02   6.0916705e-02   9.2438413e-02
   1.0387000e+01  -1.6414285e-01  -1.1732214e-01  -6.7340850e-02  -1.7568192e-02   5.8070292e-03   2.7682081e-02   5.7606970e-02   8.4994769e-02   1.1973395e-01   1.1987371e-01   2.8598980e-02  -4.7069259e-02  -3.7057637e-02   6.1247605e-02   1.2949461e-01   1.9660523e-01   1.7875603e-01  -3.7964370e-02  -5.2754531e-01  -7.1459910e-01  -5.5268933e-01  -3.6594856e-01  -2.3536465e-01  -1.7736240e-01  -1.4708395e-01  -1.0465437e-01  -7.0617050e-02   8.1636519e-03   5.2618410e-02   5.8615261e-02   5.4074598e-02   9.3553845e-02
   1.2113000e+01  -1.6956310e-01  -1.0954066e-01  -5.9158952e-02  -1.7435826e-02   2.8919479e-03   3.0657018e-02   5.1884781e-02   8.0152708e-02   1.0986701e-01   1.1296431e-01   2.9535294e-02  -3.5985297e-02  -3.3501647e-02   5.2250783e-02   1.1788192e-01   1.8053242e-01   1.6629698e-01  -2.5977639e-02  -4.6816864e-01  -6.5259750e-01  -5.2394999e-01  -3.5584750e-01  -2.3099140e-01  -1.7526398e-01  -1.4463752e-01  -1.0277827e-01  -6.7637071e-02   6.3868968e-03   4.9009172e-02   5.2491324e-02   4.5666616e-02   1.0094235e-01
   1.4125000e+01  -1.7396159e-01  -1.2679551e-01  -6.1333943e-02  -1.7430090e-02   4.3705987e-03   3.1558091e-02   5.1752435e-02   7.8544093e-02   1.0899493e-01   1.1281322e-01   3.8060304e-02  -2.2006416e-02  -2.6174803e-02   4.7796670e-02   1.1268892e-01   1.7259226e-01   1.6196405e-01  -1.0629295e-02  -4.1256899e-01  -5.9436852e-01  -4.9148233e-01  -3.4047748e-01  -2.2425835e-01  -1.7123958e-01  -1.3802411e-01  -9.8702532e-02  -6.9077041e-02  -1.5581140e-04   5.0533686e-02   3.3095680e-02   5.1107429e-02   1.0739956e-01
   1.6472000e+01  -1.9911902e-01  -1.3595022e-01  -7.6911992e-02  -1.8888832e-02   6.0041664e-03   4.1105998e-02   5.7443071e-02   8.1067535e-02   1.1399228e-01   1.2357227e-01   5.1416200e-02   2.3758271e-03  -6.8776933e-03   5.9058854e-02   1.1854041e-01   1.7753229e-01   1.6748655e-01   1.3573291e-02  -3.5482502e-01  -5.3598685e-01  -4.4688364e-01  -3.1166510e-01  -2.0241957e-01  -1.4574870e-01  -1.2306375e-01  -7.7142955e-02  -5.4391833e-02   9.1784531e-03   5.1567446e-02   3.5019385e-02   4.2769542e-02   1.1014822e-01
   1.9209000e+01  -2.0985652e-01  -1.5464426e-01  -9.3783984e-02  -3.0342607e-02  -1.0159587e-03   3.1545564e-02   5.6746992e-02   7.7550446e-02   1.1574513e-01   1.2932200e-01   6.5633089e-02   2.2648836e-02   1.1271757e-02   7.0730768e-02   1.2518685e-01   1.8090872e-01   1.7681449e-01   3.8794986e-02  -3.0671990e-01  -4.8792555e-01  -4.1061296e-01  -2.9000977e-01  -1.8670253e-01  -1.3434609e-01  -1.1028129e-01  -6.4930867e-02  -5.6944896e-02   2.5992757e-03   4.2270002e-02   3.3203340e-02   3.0008384e-02   8.0475930e-02
   2.2400000e+01  -2.0893698e-01  -1.5152616e-01  -9.3851442e-02  -3.2969364e-02  -9.7280317e-03   2.6044892e-02   5.3218846e-02   6.6785703e-02   1.0750043e-01   1.2483974e-01   6.6881453e-02   2.7853120e-02   1.2357711e-02   6.8253607e-02   1.1740126e-01   1.6998886e-01   1.6670233e-01   4.2115333e-02  -2.7620342e-01  -4.5703083e-01  -3.9492870e-01  -2.8464283e-01  -1.8800727e-01  -1.3368035e-01  -1.1733437e-01  -6.4910899e-02  -6.3539128e-02  -2.3922107e-03   3.5344079e-02   4.2971674e-02   1.9225880e-02   7.4749710e-02
   2.6122000e+01  -2.1491258e-01  -1.4677300e-01  -8.8803225e-02  -3.1514363e-02  -3.9484029e-03   2.5706781e-02   5.2837758e-02   6.7927870e-02   1.0563389e-01   1.2117236e-01   7.1839898e-02   3.2234901e-02   1.8218502e-02   6.5873920e-02   1.1409212e-01   1.6256747e-01   1.6303741e-01   5.2953464e-02  -2.4515379e-01  -4.2637472e-01  -3.8341427e-01  -2.7821235e-01  -1.8099080e-01  -1.3719774e-01  -1.1243525e-01  -6.1123677e-02  -6.4048320e-02  -4.0794372e-03   2.6325429e-02   5.5351448e-02   2.9445161e-02   7.7345488e-02
   3.0462000e+01  -2.1721380e-01  -1.4132908e-01  -8.1735061e-02  -2.5896328e-02   7.5586454e-03   3.0958164e-02   5.5588634e-02   7.3887229e-02   1.0895755e-01   1.2337962e-01   7.7828555e-02   4.2375550e-02   2.5761547e-02   7.0100235e-02   1.1693104e-01   1.6427079e-01   1.6508340e-01   6.2852485e-02  -2.1822725e-01  -3.9550472e-01  -3.6098044e-01  -2.6410921e-01  -1.7200110e-01  -1.2358814e-01  -1.0267963e-01  -5.2526170e-02  -5.1702300e-02   9.6601448e-03   2.8011040e-02   5.6926303e-02   4.3441557e-02   1.1677580e-01
   3.5523000e+01  -2.1913116e-01  -1.5701229e-01  -9.3837329e-02  -3.1053525e-02   5.2780130e-03   3.1655957e-02   5.7085428e-02   7.9871320e-02   1.1322864e-01   1.2987880e-01   8.5508358e-02   5.5902250e-02   3.8950522e-02   7.7584302e-02   1.2206946e-01   1.7153663e-01   1.7609215e-01   7.8860475e-02  -1.9724491e-01  -3.7023775e-01  -3.4504110e-01  -2.5351925e-01  -1.6176446e-01  -1.1540690e-01  -9.2377726e-02  -5.1024672e-02  -4.6937772e-02   1.1641326e-02   1.9337689e-02   4.7121762e-02   4.1690033e-02   1.0967337e-01
   4.1425000e+01  -1.9732881e-01  -1.4581597e-01  -9.3367455e-02  -2.4314613e-02   2.9503481e-03   2.6916004e-02   6.0051383e-02   8.1105957e-02   1.1435097e-01   1.3283945e-01   9.2592492e-02   6.5246986e-02   4.7144895e-02   8.4365938e-02   1.2844325e-01   1.8011439e-01   1.8806665e-01   9.1371055e-02  -1.7373394e-01  -3.4368084e-01  -3.2273974e-01  -2.3711932e-01  -1.5070755e-01  -9.6877021e-02  -7.7557576e-02  -4.5445014e-02  -3.6111081e-02   2.3026192e-02   3.5702827e-02   5.0664224e-02   5.6019494e-02   1.1855680e-01
   4.8307000e+01  -1.9116243e-01  -1.4802394e-01  -9.6056508e-02  -2.8702547e-02  -2.4896768e-03   2.5717607e-02   6.1528594e-02   8.0623025e-02   1.1458741e-01   1.3606138e-01   9.7278310e-02   7.0274356e-02   5.0658093e-02   8.5508187e-02   1.2826939e-01   1.7875253e-01   1.8646085e-01   9.2509349e-02  -1.6089126e-01  -3.3450917e-01  -3.2025253e-01  -2.3317240e-01  -1.4496680e-01  -9.3952344e-02  -7.5672918e-02  -4.3859695e-02  -3.6443458e-02   2.5578395e-02   3.9257850e-02   4.7614606e-02   6.7421409e-02   9.3077718e-02
   5.6333000e+01  -1.8748413e-01  -1.4186324e-01  -9.6771175e-02  -3.1750916e-02  -2.1452988e-03   2.2442653e-02   5.9527386e-02   7.7979147e-02   1.1313664e-01   1.3485302e-01   1.0021591e-01   7.2016341e-02   4.8812155e-02   8.6397609e-02   1.2817506e-01   1.7548730e-01   1.8588788e-01   9.2131085e-02  -1.5342303e-01  -3.3349767e-01  -3.1771362e-01  -2.3526528e-01  -1.4480328e-01  -9.2908547e-02  -7.6345584e-02  -4.2021172e-02  -3.5954031e-02   2.2088512e-02   3.9918190e-02   4.2492787e-02   6.0399811e-02   1.0232649e-01
   6.5692000e+01  -1.8247562e-01  -1.5689988e-01  -1.0505390e-01  -4.0214448e-02  -8.4361882e-03   2.2037705e-02   5.8963183e-02   8.0344324e-02   1.1746599e-01   1.3932350e-01   1.0463762e-01   7.8990861e-02   5.4339537e-02   9.4213041e-02   1.3316587e-01   1.7920526e-01   1.8818722e-01   9.7737838e-02  -1.4975873e-01  -3.3175556e-01  -3.1712169e-01  -2.3209705e-01  -1.3879286e-01  -9.2324602e-02  -7.4279016e-02  -3.3701792e-02  -2.5026892e-02   2.0518112e-02   3.4180370e-02   3.1633418e-02   4.8267511e-02   9.0698283e-02
   7.6606000e+01  -1.7168292e-01  -1.4862759e-01  -9.5647262e-02  -3.8186714e-02  -5.0222593e-03   2.3196595e-02   5.6133140e-02   7.8784460e-02   1.1571543e-01   1.3578302e-01   1.0348135e-01   7.6659277e-02   4.9743772e-02   9.1966572e-02   1.2919851e-01   1.7570316e-01   1.8709187e-01   9.8621401e-02  -1.4986842e-01  -3.3307001e-01  -3.1940939e-01  -2.3836816e-01  -1.4504720e-01  -9.6550990e-02  -8.0491598e-02  -3.1010046e-02  -2.4774959e-02   1.7597427e-02   3.9998266e-02   3.9145430e-02   5.1271176e-02   1.1377714e-01
   8.9333000e+01  -1.7615065e-01  -1.5031790e-01  -9.4736664e-02  -3.6548325e-02  -6.9477964e-03   2.0451796e-02   5.4199112e-02   7.7928255e-02   1.1576611e-01   1.3809432e-01   1.0494597e-01   7.6625252e-02   4.8431758e-02   9.1167518e-02   1.3094631e-01   1.7821599e-01   1.8914082e-01   1.0349650e-01  -1.4255358e-01  -3.3208692e-01  -3.2199564e-01  -2.3603079e-01  -1.4643202e-01  -1.0066859e-01  -7.9240726e-02  -3.3029562e-02  -1.8553201e-02   2.2128312e-02   4.6608645e-02   4.1705182e-02   4.5818018e-02   9.4561294e-02
   1.0417500e+02  -2.0181609e-01  -1.5830370e-01  -9.9159769e-02  -3.7146428e-02  -1.9376912e-03   2.5181891e-02   5.6069555e-02   8.0414322e-02   1.1738099e-01   1.4251713e-01   1.1037041e-01   8.1667946e-02   5.3491930e-02   9.4944985e-02   1.3507015e-01   1.8258590e-01   1.9439209e-01   1.0787334e-01  -1.3916499e-01  -3.3507380e-01  -3.1869994e-01  -2.3724884e-01  -1.5015154e-01  -1.0058737e-01  -8.2000896e-02  -3.3907664e-02  -3.0423149e-02   2.6929557e-02   5.1039746e-02   4.4132758e-02   5.0250649e-02   8.4114517e-02
   1.2148300e+02  -2.0934677e-01  -1.6193440e-01  -1.1285723e-01  -4.7707323e-02  -1.3985925e-02   2.0831173e-02   5.5982316e-02   8.0781638e-02   1.2176972e-01   1.4901294e-01   1.1713877e-01   8.9473112e-02   6.4691991e-02   1.0403185e-01   1.4650155e-01   1.9442172e-01   2.0428075e-01   1.1977841e-01  -1.3006176e-01  -3.2952780e-01  -3.1688537e-01  -2.3105937e-01  -1.4248632e-01  -9.6908327e-02  -7.5839775e-02  -3.6170653e-02  -2.5745892e-02   2.8497300e-02   4.8756768e-02   4.3606076e-02   2.8741506e-02   6.1702054e-02
   1.4166700e+02  -2.1460306e-01  -1.6297063e-01  -1.1769821e-01  -4.9621014e-02  -1.0824766e-02   2.1913279e-02   5.7996002e-02   8.3416077e-02   1.2162497e-01   1.5270026e-01   1.2147331e-01   9.2918917e-02   6.9025331e-02   1.0742789e-01   1.4824069e-01   1.9804927e-01   2.0750657e-01   1.1983796e-01  -1.3683811e-01  -3.3476978e-01  -3.1620911e-01  -2.3145543e-01  -1.4438966e-01  -9.6677648e-02  -7.8025857e-02  -3.6324677e-02  -2.8740776e-02   1.3285904e-02   4.3441478e-02   4.5642113e-02   3.5106362e-02   7.9442161e-02
   1.6520400e+02  -2.1757018e-01  -1.5774919e-01  -1.1361827e-01  -5.4335296e-02  -1.6048025e-02   1.5745279e-02   5.8247147e-02   8.1665906e-02   1.2231134e-01   1.5328535e-01   1.2036529e-01   9.6690280e-02   6.8437548e-02   1.0801076e-01   1.5193600e-01   2.0265912e-01   2.1271207e-01   1.2195719e-01  -1.4154640e-01  -3.3544552e-01  -3.1776424e-01  -2.2865890e-01  -1.3879976e-01  -8.8866343e-02  -6.9747122e-02  -3.3757162e-02  -2.0878470e-02   8.6506712e-03   4.2419368e-02   4.0708781e-02   2.2322456e-02   7.5334990e-02
   1.9265100e+02  -2.2864787e-01  -1.6909940e-01  -1.1583139e-01  -4.7281896e-02  -9.0141781e-03   1.7171962e-02   6.0412175e-02   8.0926556e-02   1.1848631e-01   1.5361408e-01   1.2198161e-01   9.5878076e-02   6.7368066e-02   1.0481627e-01   1.5125879e-01   2.0371714e-01   2.1419326e-01   1.2396415e-01  -1.4895446e-01  -3.4143873e-01  -3.2050581e-01  -2.3153573e-01  -1.4515718e-01  -8.7382398e-02  -6.9140615e-02  -3.2955981e-02  -2.4053266e-02   8.5548129e-03   4.5502253e-02   5.2930432e-02   2.0810777e-02   6.1875423e-02
   2.2465800e+02  -2.3004864e-01  -1.6158976e-01  -1.1073257e-01  -4.8219548e-02  -9.2580939e-03   1.8618194e-02   5.7655162e-02   7.7777092e-02   1.1886037e-01   1.5242115e-01   1.1789235e-01   9.3775628e-02   6.5831412e-02   1.0113687e-01   1.5003860e-01   2.0336492e-01   2.1249556e-01   1.2204700e-01  -1.5064921e-01  -3.5028515e-01  -3.3090180e-01  -2.4358010e-01  -1.4899794e-01  -8.9917799e-02  -7.4986116e-02  -3.4975274e-02  -2.9551607e-02   1.5296601e-02   4.4426445e-02   4.3587729e-02   3.3416639e-02   6.8004731e-02
   2.6198300e+02  -1.9934692e-01  -1.4021248e-01  -1.0658055e-01  -4.1880882e-02  -9.5627373e-03   1.7594397e-02   5.4154156e-02   7.6981289e-02   1.1597065e-01   1.5294921e-01   1.1886503e-01   8.8016599e-02   6.2154171e-02   9.8716420e-02   1.4499544e-01   1.9918773e-01   2.0883589e-01   1.2113556e-01  -1.5318217e-01  -3.6189051e-01  -3.4614125e-01  -2.5736813e-01  -1.5936815e-01  -1.0006259e-01  -8.4718990e-02  -3.8439858e-02  -2.9787635e-02   2.0281286e-02   4.7060230e-02   5.8704569e-02   4.3786720e-02   1.0603181e-01
   3.0551000e+02  -2.1449767e-01  -1.4656044e-01  -1.0399557e-01  -4.0710810e-02  -1.4124050e-02   1.9212282e-02   5.3874233e-02   7.7945319e-02   1.2179052e-01   1.5766926e-01   1.2291476e-01   9.1305691e-02   6.1774152e-02   1.0132269e-01   1.4474027e-01   1.9865365e-01   2.1277831e-01   1.1821052e-01  -1.6010240e-01  -3.7294402e-01  -3.5532285e-01  -2.5975230e-01  -1.5494607e-01  -1.0043410e-01  -8.7217283e-02  -3.9304425e-02  -3.2526950e-02   2.0087115e-02   4.9204801e-02   3.3948864e-02   5.7039779e-02   1.0748774e-01
   3.5626700e+02  -2.0656707e-01  -1.5591808e-01  -1.1210329e-01  -3.6266507e-02  -1.1327357e-02   1.5587006e-02   5.6738904e-02   7.6278461e-02   1.2389360e-01   1.6071136e-01   1.2614926e-01   9.0264223e-02   6.1984987e-02   9.9842379e-02   1.4180866e-01   1.9461787e-01   2.0819278e-01   1.1329228e-01  -1.6970701e-01  -3.7934935e-01  -3.5771198e-01  -2.5539100e-01  -1.5074614e-01  -9.7950725e-02  -8.3178995e-02  -3.6005801e-02  -3.6105594e-02   2.0984902e-02   4.5684688e-02   4.0649492e-02   4.8110093e-02   1.0102766e-01
   4.1545800e+02  -2.7081363e-01  -2.0443424e-01  -1.5135705e-01  -6.7562558e-02  -3.2802105e-02  -3.7509307e-03   3.1901503e-02   5.3823842e-02   1.0819250e-01   1.4275899e-01   1.0805824e-01   7.3496620e-02   4.5313572e-02   8.0959624e-02   1.2781972e-01   1.8240587e-01   1.9603417e-01   9.6358102e-02  -1.8501143e-01  -3.7957847e-01  -3.5689366e-01  -2.4349026e-01  -1.3844347e-01  -8.8999748e-02  -7.3728858e-02  -3.0981497e-02  -3.9817318e-02   2.1754076e-02   4.9686794e-02   3.9460322e-02   4.3407857e-02   8.1742970e-02
   4.8448300e+02  -2.6547427e-01  -1.8694712e-01  -1.4384811e-01  -6.5285573e-02  -2.6455715e-02   1.8001243e-04   2.5222256e-02   4.8135419e-02   1.0050066e-01   1.3116155e-01   9.0179420e-02   5.7194993e-02   2.8782078e-02   6.4248882e-02   1.0814769e-01   1.6039116e-01   1.6909605e-01   6.4344819e-02  -2.1032735e-01  -3.8305620e-01  -3.5451743e-01  -2.3629604e-01  -1.3551728e-01  -8.9785047e-02  -7.6322838e-02  -3.8264784e-02  -4.5126972e-02   6.8905539e-03   2.7832122e-02   4.1104767e-02   2.4688890e-02   8.3829931e-02
   5.6497600e+02  -2.8942435e-01  -1.7423266e-01  -1.2669094e-01  -6.2904771e-02  -2.4988145e-02   1.0847706e-02   1.6801636e-02   4.7112751e-02   9.4953904e-02   1.1636636e-01   7.2877115e-02   4.3832585e-02   1.2560243e-02   5.2429464e-02   8.9653684e-02   1.4025423e-01   1.4923050e-01   3.2852103e-02  -2.3855614e-01  -3.7861734e-01  -3.4652457e-01  -2.1653267e-01  -1.1985780e-01  -8.2121724e-02  -7.2255321e-02  -4.3192610e-02  -3.8378066e-02  -6.0871276e-03   2.3838638e-02   3.5361864e-02   8.0510537e-03   6.9361240e-02
