# Supplementary material for: Aqueous pyruvate partly dissociates under deep ultraviolet irradiation but is resilient to near ultraviolet excitation
Source: Nat Commun. 2024 Mar 4;15:1978. doi: 10.1038/s41467-024-46309-5 (PMC10912111; doi:10.1038/s41467-024-46309-5)
Supplement: Supplementary file 3 — source data [file 41467_2024_46309_MOESM3_ESM.zip › Source Data/Source Data Fig 2e.txt]

   6.0000000e-01   6.6454549e-01   3.4661612e-01   1.3573960e-01   8.3792332e-02   5.2593928e-02   2.9749571e-02  -2.7044515e-02  -2.8676136e-02  -5.7881349e-02  -5.4034183e-02  -4.0231855e-02  -6.3511983e-02  -4.3045302e-02  -5.7765865e-02  -3.8145924e-02  -4.7108962e-02  -1.7203232e-02  -1.1288786e-02   1.1209488e-02   3.0555507e-02   7.4214628e-02   4.2850958e-02   8.2883492e-02   2.7965258e-02   3.0174959e-02  -3.8615716e-02  -7.6919404e-03
   8.0000000e-01   5.6608103e-01   3.6804381e-01   2.2491316e-01   9.3758459e-02   5.0939520e-02   2.6217548e-02  -2.9252928e-02  -2.1794099e-02  -3.2228592e-02  -2.6818180e-02  -3.2404926e-03  -2.3478717e-02  -1.3823067e-03  -2.0697680e-02  -4.2155896e-03  -1.8035148e-02   3.7413589e-04  -4.1756643e-03   8.1820768e-03   1.1505180e-02   3.7528304e-02   4.3332567e-03   3.3112642e-02  -1.6049496e-02  -2.3799023e-02  -2.2764400e-02   5.0539964e-02
   1.0000000e+00   3.6506962e-01   2.8434068e-01   1.6429803e-01   9.5113058e-02  -2.4379266e-03   7.9745584e-03  -4.0062195e-02  -3.0149127e-02  -1.4737452e-02  -9.0876892e-03   1.6241966e-02   2.0092802e-03   2.5361281e-02   5.4872338e-03   2.1964610e-02   6.1724004e-03   1.7593086e-02   5.9409512e-03   1.1286398e-02   7.3352565e-03   1.6798432e-02  -1.1964778e-02   3.3106314e-03  -3.8817642e-02  -2.9386560e-02  -1.9243087e-02   1.9095792e-02
   1.2000000e+00   5.2358121e-01   3.2715589e-01   1.9428367e-01   1.0140937e-01   1.9312567e-02  -4.1421129e-03  -5.1331334e-02  -3.7857773e-02  -1.9078486e-02  -1.4520596e-02   1.6227001e-02   6.9572834e-03   2.7305407e-02   8.2790159e-03   2.4379218e-02   9.3935658e-03   1.4509700e-02   2.7259980e-03   6.4002233e-03   2.3268399e-03   4.7639963e-03  -1.9476489e-02  -2.8801440e-03  -3.4098522e-02  -2.5177548e-02   1.9611466e-02   1.1321415e-01
   1.4000000e+00   3.8043189e-01   2.1657774e-01   5.4257815e-02   3.4571297e-02  -1.3512973e-02  -2.9691850e-02  -5.9337916e-02  -5.2621847e-02  -1.7355772e-02  -1.3421637e-02   1.5963439e-02   9.0161392e-03   2.9156927e-02   1.1698692e-02   2.5155394e-02   1.0856381e-02   1.4613369e-02   1.2307600e-03   4.1716243e-03  -1.7383134e-03  -1.2776884e-03  -2.0071176e-02  -1.1441173e-02  -2.9758472e-02  -1.5331944e-02   3.5711178e-03   3.6532658e-02
   1.6000000e+00   1.3699593e-01   1.8782579e-02  -2.9406010e-04  -9.4001436e-02  -3.1581050e-02  -5.4432821e-02  -6.4285447e-02  -4.2224436e-02  -4.6177976e-03   3.3292669e-03   3.6579340e-02   3.0580766e-02   5.3053633e-02   3.6568082e-02   4.6140628e-02   3.3058136e-02   3.3537145e-02   1.8756513e-02   2.0390074e-02   7.4182872e-03   5.1518936e-03  -1.2317432e-02  -5.8164259e-03  -1.5460911e-02  -3.9546477e-02  -1.9856154e-02  -4.7424758e-02
   1.8500000e+00  -1.6139413e-01  -7.3790316e-02  -8.1463692e-02  -1.1005093e-01  -5.2791613e-02  -1.5757962e-02  -2.5994849e-02   8.8661556e-03   4.3287425e-02   5.7749909e-02   8.0970438e-02   7.2700034e-02   9.1822217e-02   7.3103978e-02   7.5566430e-02   5.8870779e-02   5.4303980e-02   3.5715710e-02   3.2599020e-02   8.1123213e-03   1.4836970e-03  -1.2000775e-02  -2.1990039e-02  -3.8214739e-02  -7.6385235e-02  -9.1237280e-02  -2.0374303e-01
   2.1000000e+00  -1.2812910e-01  -1.0813149e-01  -4.1086495e-02  -1.1836167e-01  -6.2916120e-02  -1.2162229e-02  -4.7903681e-02   5.1211624e-03   3.8565566e-02   6.1927722e-02   8.3907724e-02   7.6756533e-02   9.6565961e-02   8.1622305e-02   8.4349328e-02   6.9068904e-02   6.2475661e-02   4.2197968e-02   3.9088243e-02   1.3203940e-02   1.4631984e-03  -1.1931507e-02  -2.0176711e-02  -4.1842311e-02  -8.3810241e-02  -1.0598882e-01  -1.7591410e-01
   2.3500000e+00   1.1648012e-01  -3.5382379e-02  -7.1478925e-02  -9.1771145e-02  -6.0567984e-02  -1.9734747e-02  -7.4845462e-02  -3.1439244e-02   6.6323372e-03   3.9686905e-02   5.7717578e-02   5.4497281e-02   7.4517722e-02   6.2889039e-02   6.6645111e-02   5.3329206e-02   4.5742632e-02   2.8506383e-02   2.7451460e-02   5.0538532e-03  -2.1198053e-03  -1.9949254e-02  -1.7359616e-02  -4.7598745e-02  -6.6550234e-02  -6.7052431e-02  -2.3239445e-02
   2.6000000e+00   6.4513791e-02  -1.2740124e-01  -2.4227752e-02  -6.6504716e-02  -2.7298398e-02  -2.3679043e-02  -6.6872250e-02  -2.9653336e-02   1.5381965e-02   4.4042141e-02   6.0102877e-02   5.4783357e-02   7.4240913e-02   6.3255999e-02   6.5574169e-02   5.1768058e-02   4.3017364e-02   2.3356826e-02   2.2836213e-02   3.5839684e-03  -3.9611356e-03  -2.8027679e-02  -2.5233608e-02  -4.8509250e-02  -6.2566988e-02  -4.7844279e-02  -3.1594657e-02
   2.8500000e+00  -5.3420236e-02  -2.3936307e-01  -9.3899932e-02  -7.1897231e-02  -2.5234610e-02  -2.3134655e-02  -3.7644929e-02  -1.4649677e-02   3.6878813e-02   6.5057508e-02   7.8053604e-02   7.1697499e-02   8.6033764e-02   7.3303789e-02   7.1803428e-02   5.5821305e-02   4.5419133e-02   2.3928692e-02   2.2200145e-02   9.1601771e-04  -9.8251444e-03  -2.4943464e-02  -2.7688746e-02  -4.3363153e-02  -6.6294226e-02  -4.4953891e-02  -1.0027147e-01
   3.1000000e+00  -2.8728885e-01  -3.2896302e-01  -1.1476736e-01  -9.4413047e-02  -4.6147878e-02  -4.1674929e-02  -4.7608280e-02  -1.2375042e-02   3.8047609e-02   6.4428069e-02   8.0036947e-02   7.1734369e-02   8.5610289e-02   7.3316130e-02   7.0583098e-02   5.5454157e-02   4.5681681e-02   2.3829098e-02   2.4676207e-02   1.6548293e-03  -1.3137876e-02  -1.8762093e-02  -2.6312694e-02  -4.3199925e-02  -6.1481412e-02  -3.2185846e-02  -1.2647599e-01
   3.3500000e+00  -3.4841561e-01  -3.5991503e-01  -1.8942368e-01  -1.0297875e-01  -7.8556988e-02  -3.5116743e-02  -4.2594009e-02  -4.1127889e-03   4.5355873e-02   7.9551194e-02   9.6867286e-02   8.6180802e-02   9.8818573e-02   8.5442249e-02   8.1921612e-02   6.8836555e-02   5.6592391e-02   3.2008504e-02   2.9466330e-02   5.7376721e-03  -1.1000982e-02  -1.8826475e-02  -2.3760997e-02  -4.5550429e-02  -6.9308358e-02  -6.8229425e-02  -1.4908100e-01
   3.7500000e+00  -5.0152761e-01  -4.0676374e-01  -2.3959884e-01  -1.1575955e-01  -1.0023940e-01  -2.2594605e-02  -4.2022990e-02   1.9345674e-03   4.5060469e-02   8.0166023e-02   9.9750089e-02   8.8754379e-02   1.0385010e-01   8.9749945e-02   8.5328704e-02   7.4931944e-02   6.0410304e-02   3.6411816e-02   3.2623218e-02   1.1021272e-02  -7.9545870e-03  -1.9021264e-02  -2.5675687e-02  -5.3092150e-02  -7.0569665e-02  -8.3251968e-02  -1.5299720e-01
   4.1500000e+00  -4.2059790e-01  -3.1435193e-01  -1.9755531e-01  -1.2005635e-01  -8.4936640e-02  -2.6372004e-02  -3.2836938e-02  -3.4412794e-03   3.8574749e-02   7.5413513e-02   9.7447273e-02   8.5223818e-02   9.8622445e-02   8.6762600e-02   8.1743189e-02   7.1380222e-02   5.5885462e-02   3.2097070e-02   2.4714587e-02   5.1655855e-03  -1.5913681e-02  -2.3457960e-02  -3.0815349e-02  -4.0789641e-02  -5.5691004e-02  -9.2915662e-02  -1.1196357e-01
   4.5500000e+00  -3.4669875e-01  -2.2492971e-01  -1.7138642e-01  -1.1381293e-01  -5.9698269e-02  -2.4796447e-02  -3.8031180e-02  -9.2929079e-03   3.5185173e-02   6.8722746e-02   9.0308681e-02   7.9975012e-02   9.3900241e-02   8.4160655e-02   7.6772303e-02   6.4379308e-02   5.1115847e-02   2.8236140e-02   2.3051756e-02   8.0160634e-04  -2.3684408e-02  -2.0316077e-02  -3.3929894e-02  -4.3675405e-02  -5.3916548e-02  -7.0566672e-02  -8.9138542e-02
   4.9500000e+00  -1.7593747e-01  -7.6300062e-02  -6.7024578e-02  -9.4020692e-02  -1.6183703e-02  -1.6441242e-02  -3.9756968e-02  -3.7179388e-03   4.0377362e-02   7.1883663e-02   8.6770880e-02   7.5324085e-02   8.5918158e-02   7.6421090e-02   6.8061634e-02   5.3634615e-02   3.8680913e-02   1.7228112e-02   1.1151483e-02  -1.5354033e-02  -3.7483506e-02  -3.2384362e-02  -3.9559734e-02  -4.4159141e-02  -5.7008829e-02  -3.4509121e-02  -3.2612092e-02
   5.3500000e+00  -3.7728781e-01  -2.1243484e-01  -1.4167581e-01  -8.1633511e-02  -5.1816228e-02   4.0865038e-03  -3.8541788e-02   1.4474780e-02   5.7657749e-02   9.1851949e-02   1.0644547e-01   9.6228965e-02   1.0619263e-01   9.6546157e-02   8.5322748e-02   7.1206389e-02   5.4391510e-02   2.9572302e-02   2.4223358e-02  -8.1796774e-03  -2.9453122e-02  -3.0406610e-02  -4.4952105e-02  -6.0314912e-02  -8.5685365e-02  -4.1445499e-02  -1.1770907e-01
   5.7500000e+00  -4.8613009e-01  -2.6985616e-01  -9.9058990e-02  -7.1830573e-02  -6.6339806e-02  -1.3611807e-03  -3.1880823e-02   7.4138019e-03   4.8184861e-02   8.4306452e-02   9.7703575e-02   9.2862440e-02   1.0039844e-01   9.1960454e-02   8.2636505e-02   7.0220722e-02   5.1567331e-02   2.8782960e-02   2.2933630e-02  -6.0412712e-03  -2.8018333e-02  -2.9998808e-02  -3.8895624e-02  -5.2799732e-02  -6.6974120e-02  -3.6605828e-02  -1.4405829e-01
   6.1500000e+00  -6.1130816e-01  -3.8107926e-01  -1.7955939e-01  -8.7544116e-02  -1.0793494e-01  -1.7167690e-02  -4.3659842e-02  -1.0026269e-02   2.9926088e-02   6.9880187e-02   8.8899518e-02   8.7474084e-02   9.6197038e-02   9.0575664e-02   8.0451686e-02   6.9944247e-02   5.1776894e-02   2.9990553e-02   2.4060185e-02   1.4150958e-03  -2.3477405e-02  -2.6053024e-02  -3.7173831e-02  -5.6951602e-02  -4.5997170e-02  -3.8054100e-02  -1.4344637e-01
   6.5500000e+00  -4.7862319e-01  -3.6150683e-01  -1.4491530e-01  -7.7579962e-02  -1.0179054e-01  -2.0322144e-02  -4.9030286e-02  -8.0519256e-03   2.9740174e-02   7.3760087e-02   8.7239368e-02   8.4628360e-02   9.5034506e-02   8.6231331e-02   7.7253752e-02   6.6580065e-02   4.6325920e-02   2.4548646e-02   1.7269230e-02   3.9730394e-04  -2.7482534e-02  -2.8028069e-02  -4.0759147e-02  -4.9288352e-02  -3.9845354e-02  -3.5270917e-02  -1.1040291e-01
   7.6380000e+00  -5.1341599e-01  -4.4071492e-01  -2.3068460e-01  -1.2199303e-01  -1.0596081e-01  -2.3863575e-02  -5.9678962e-02  -8.7960166e-03   3.8023124e-02   8.4531533e-02   1.0054247e-01   9.3690356e-02   1.0507808e-01   9.5455304e-02   8.3618465e-02   7.3010395e-02   5.1806317e-02   2.9226824e-02   2.0526528e-02   4.8537907e-04  -2.7998684e-02  -2.9640081e-02  -5.3818605e-02  -4.5547765e-02  -4.5822135e-02  -4.0378698e-02  -1.3121852e-01
   8.9070000e+00  -6.1095860e-01  -5.6617196e-01  -3.3315366e-01  -1.7641829e-01  -1.6789609e-01  -6.4686664e-02  -8.0698995e-02  -1.6318503e-02   3.0250611e-02   8.6080002e-02   1.0256482e-01   9.4960014e-02   1.0912133e-01   1.0153925e-01   9.1004034e-02   8.3165627e-02   6.3809699e-02   4.2048601e-02   3.5871689e-02   1.4598642e-02  -1.5339554e-02  -1.5588951e-02  -4.7274984e-02  -3.0860823e-02  -5.4748376e-02  -8.6944972e-02  -1.6521337e-01
   1.0387000e+01  -6.0715075e-01  -5.6871948e-01  -3.5661733e-01  -2.1700610e-01  -1.5143291e-01  -7.5828174e-02  -8.1025677e-02  -2.6811932e-02   3.4374133e-02   9.0847134e-02   1.0701055e-01   1.0214535e-01   1.1195298e-01   1.0656768e-01   9.3564431e-02   8.7196317e-02   6.7129797e-02   4.4431373e-02   3.9987906e-02   1.6053929e-02  -1.7692034e-02  -1.4051480e-02  -4.4190610e-02  -3.1271671e-02  -3.8023309e-02  -1.0251624e-01  -2.3188593e-01
   1.2113000e+01  -8.0918513e-01  -4.8687860e-01  -3.8808522e-01  -2.3727485e-01  -1.7145129e-01  -7.1986668e-02  -8.4980101e-02  -2.7036430e-02   4.0985434e-02   9.4599141e-02   1.0819621e-01   1.0456900e-01   1.1399035e-01   1.0882491e-01   9.7689094e-02   9.1529394e-02   6.9164712e-02   4.6217662e-02   4.4583223e-02   2.1309389e-02  -1.4400514e-02  -8.9608423e-03  -3.2865981e-02  -3.9389692e-02  -3.9170791e-02  -1.3191549e-01  -2.2631476e-01
   1.4125000e+01  -7.1848575e-01  -3.0399577e-01  -2.3866317e-01  -1.4122119e-01  -4.7441131e-02   2.7009166e-03  -2.6248311e-02   2.9291378e-02   9.1249594e-02   1.3847333e-01   1.4470557e-01   1.3671665e-01   1.3839014e-01   1.2597190e-01   1.0712133e-01   9.6967024e-02   6.5093426e-02   3.5711128e-02   2.8038517e-02  -6.7358123e-04  -4.3260916e-02  -3.7918501e-02  -5.7422967e-02  -7.4168906e-02  -5.6993892e-02  -1.2627250e-01  -1.7021930e-01
   1.6472000e+01  -9.7032863e-01  -4.3695354e-01  -3.7615481e-01  -1.8745000e-01  -1.6388966e-01  -7.0342619e-02  -8.2466383e-02  -2.1330837e-02   4.1726058e-02   9.4290242e-02   1.1217686e-01   1.0437456e-01   1.1139349e-01   1.0423357e-01   8.8930525e-02   8.3251147e-02   5.5836636e-02   3.1736240e-02   2.7212573e-02   6.4626489e-04  -3.5409053e-02  -2.5275099e-02  -3.6826618e-02  -4.9247731e-02  -3.4268947e-02  -7.5142505e-02  -1.3169439e-01
   1.9209000e+01  -8.1091695e-01  -4.3397810e-01  -3.1702039e-01  -1.6520352e-01  -1.4904120e-01  -7.6675822e-02  -8.4906150e-02  -2.3592385e-02   3.7135832e-02   9.8329385e-02   1.1269899e-01   1.0448817e-01   1.1000424e-01   1.0583661e-01   8.6515102e-02   8.2950920e-02   5.5795655e-02   3.0421249e-02   2.5603316e-02  -1.7505330e-03  -4.0706048e-02  -2.6886346e-02  -3.9084260e-02  -4.8991020e-02  -4.2581928e-02  -5.3379369e-02  -1.2992216e-01
   2.2400000e+01  -8.5077773e-01  -4.7728272e-01  -3.4764525e-01  -1.7384736e-01  -1.6196938e-01  -7.5560973e-02  -7.2865870e-02  -4.0974858e-02   3.7722834e-02   9.8662512e-02   1.1147733e-01   1.0478157e-01   1.1004136e-01   1.0790620e-01   8.9454398e-02   8.6476967e-02   5.8556973e-02   3.2333181e-02   3.0095699e-02  -6.8069516e-04  -3.8654912e-02  -2.3685556e-02  -4.2296277e-02  -3.7561115e-02  -4.8307844e-02  -3.9938651e-02  -1.9550648e-01
   2.6122000e+01  -8.1948713e-01  -4.9143435e-01  -3.2574289e-01  -2.2042834e-01  -1.4053889e-01  -6.5132019e-02  -6.6454188e-02  -2.8871241e-02   5.3000593e-02   1.0978499e-01   1.1579517e-01   1.1478122e-01   1.2051970e-01   1.1774266e-01   9.7006262e-02   9.4789095e-02   6.5887825e-02   3.8196841e-02   3.4748903e-02   2.5747971e-03  -4.0618687e-02  -2.4927433e-02  -4.9575682e-02  -5.2996375e-02  -6.6131170e-02  -5.8283454e-02  -2.2091902e-01
   3.0462000e+01  -9.8050153e-01  -6.5414259e-01  -4.2893747e-01  -2.5763582e-01  -1.8322886e-01  -9.7882698e-02  -7.7775752e-02  -3.9145424e-02   4.8684521e-02   1.0443860e-01   1.1679390e-01   1.1663539e-01   1.2732959e-01   1.2304149e-01   1.0594556e-01   1.0190641e-01   7.5398076e-02   4.7767992e-02   4.4732669e-02   7.5199904e-03  -2.8423133e-02  -1.5514780e-02  -4.7926699e-02  -4.4658659e-02  -5.9674457e-02  -8.4865939e-02  -2.6390401e-01
   3.5523000e+01  -8.9502352e-01  -5.5632863e-01  -3.6535472e-01  -2.0541916e-01  -1.6094313e-01  -7.4743290e-02  -6.7329869e-02  -1.5833673e-02   6.4353871e-02   1.1622267e-01   1.2867729e-01   1.2612588e-01   1.3372287e-01   1.2916887e-01   1.0752606e-01   1.0173711e-01   7.3179807e-02   4.3975773e-02   3.6992375e-02  -3.6009277e-03  -4.2520612e-02  -3.5003105e-02  -6.2302805e-02  -6.3580425e-02  -7.1134679e-02  -7.4729627e-02  -1.3971169e-01
   4.1425000e+01  -8.0370951e-01  -4.7749449e-01  -3.2286755e-01  -1.5258697e-01  -1.1686336e-01  -5.9543113e-02  -6.3409695e-02  -1.9797555e-03   6.6915191e-02   1.2745105e-01   1.3953113e-01   1.3377006e-01   1.3879948e-01   1.3042099e-01   1.1023875e-01   1.0021352e-01   7.0011587e-02   3.9116738e-02   2.9781599e-02  -1.3575072e-02  -5.0540071e-02  -4.3985764e-02  -7.6279775e-02  -6.7059670e-02  -9.7374974e-02  -1.0352485e-01  -5.8722460e-02
   4.8307000e+01  -5.5744569e-01  -3.2379135e-01  -2.6819333e-01  -7.8561190e-02  -6.7082422e-02  -1.8919843e-02  -3.5311317e-02   2.2717201e-02   7.5352950e-02   1.3816066e-01   1.4401416e-01   1.3610170e-01   1.3762557e-01   1.3049306e-01   1.0414911e-01   9.2599252e-02   5.6938288e-02   2.4098902e-02   1.1278640e-02  -3.0299108e-02  -7.8134469e-02  -6.6993439e-02  -9.5424239e-02  -9.5771998e-02  -1.1964477e-01  -5.0206568e-02   3.1549886e-03
   5.6333000e+01  -5.3797409e-01  -2.7807081e-01  -2.3703821e-01  -9.8646856e-02  -6.0414591e-02  -3.0658238e-02  -4.0194669e-02   2.8663820e-02   8.4157460e-02   1.5015364e-01   1.5979584e-01   1.5357499e-01   1.5645436e-01   1.4875924e-01   1.2487588e-01   1.1396982e-01   7.8183526e-02   4.4975337e-02   3.3925128e-02  -5.0203820e-03  -5.4703325e-02  -4.5780036e-02  -7.3234406e-02  -9.5006569e-02  -1.1778792e-01  -9.4963800e-02  -1.4070351e-01
   6.5692000e+01  -4.5364053e-01  -1.7740602e-01  -2.0773461e-01  -1.0560732e-01  -6.9458829e-02  -3.0211521e-02  -2.2711199e-02   2.0798194e-02   7.9878872e-02   1.3814916e-01   1.5194681e-01   1.4355625e-01   1.4608160e-01   1.4208230e-01   1.1647136e-01   1.0707343e-01   7.0224993e-02   3.8431766e-02   2.7609957e-02  -1.0354073e-02  -6.4106168e-02  -5.4773396e-02  -7.4479405e-02  -9.8346770e-02  -1.1165668e-01  -6.4359957e-02  -1.0637806e-01
   7.6606000e+01  -4.8466636e-01  -1.7274303e-01  -2.0533601e-01  -1.4025646e-01  -8.0825903e-02  -3.6945901e-02  -2.6754469e-02   1.7407225e-02   8.0318818e-02   1.4434704e-01   1.6009036e-01   1.5405660e-01   1.5538189e-01   1.5151335e-01   1.2740968e-01   1.1799482e-01   8.0759248e-02   4.9214310e-02   3.6292168e-02  -3.2935411e-03  -5.7786393e-02  -5.3795531e-02  -7.3914688e-02  -8.9765531e-02  -1.0835702e-01  -8.9872414e-02  -1.5074430e-01
   8.9333000e+01  -4.0638754e-01  -1.4604539e-01  -2.2801287e-01  -1.1349968e-01  -7.5697200e-02  -2.8014823e-02  -2.6847049e-02   1.5282825e-02   7.5000993e-02   1.3697210e-01   1.5274552e-01   1.4612902e-01   1.4941504e-01   1.4544698e-01   1.2049986e-01   1.1047995e-01   7.2899748e-02   4.0774937e-02   2.5991717e-02  -1.6195231e-02  -7.3583765e-02  -6.3639966e-02  -8.8916492e-02  -1.0012193e-01  -1.1931749e-01  -5.9745989e-02  -6.9134576e-02
   1.0417500e+02  -4.7559498e-01  -1.4000575e-01  -1.9227973e-01  -9.6047146e-02  -7.5136857e-02  -2.7230716e-02  -4.0739302e-02  -3.1002986e-03   6.7835127e-02   1.3557062e-01   1.4507559e-01   1.4169619e-01   1.4949425e-01   1.4426895e-01   1.2053277e-01   1.1041877e-01   7.3941619e-02   3.9890176e-02   2.7065836e-02  -1.4401508e-02  -6.8203817e-02  -5.9400595e-02  -8.5527575e-02  -9.6887072e-02  -1.1268800e-01  -6.3954556e-02  -7.0283903e-02
   1.2148300e+02  -4.5296292e-01  -1.8488318e-01  -1.6450752e-01  -7.4309728e-02  -7.3404453e-02  -1.6460282e-02  -3.4239120e-02   9.4975721e-04   7.1467988e-02   1.3236941e-01   1.4421570e-01   1.3915764e-01   1.4637378e-01   1.3900435e-01   1.1390497e-01   1.0309654e-01   6.7391265e-02   3.0594269e-02   1.7362902e-02  -2.3819609e-02  -7.7417860e-02  -7.0418620e-02  -1.0058919e-01  -1.1472175e-01  -1.2359739e-01  -8.0101447e-02   2.2025462e-02
   1.4166700e+02  -6.7888854e-01  -3.3032629e-01  -1.7753732e-01  -1.2114787e-01  -1.0235806e-01  -7.3869263e-03  -1.5390818e-02   1.1970210e-02   8.8550024e-02   1.4828236e-01   1.6030580e-01   1.5481369e-01   1.6145849e-01   1.5293603e-01   1.2770449e-01   1.1509104e-01   8.0096122e-02   4.2368799e-02   2.9885013e-02  -1.4688080e-02  -6.3817142e-02  -6.1161674e-02  -9.4040703e-02  -9.2312474e-02  -1.1632146e-01  -9.4725735e-02  -9.5488289e-02
   1.6520400e+02  -8.8742341e-01  -5.4215238e-01  -3.6031416e-01  -2.1960664e-01  -1.8084839e-01  -5.2535727e-02  -4.9933378e-02  -6.1679074e-03   6.7262267e-02   1.3070483e-01   1.5074651e-01   1.4840877e-01   1.5658935e-01   1.5177465e-01   1.2784201e-01   1.1919798e-01   8.7371340e-02   5.3905056e-02   4.1623588e-02  -2.3214624e-03  -4.8975374e-02  -3.5730323e-02  -7.0023409e-02  -6.9436999e-02  -8.7776746e-02  -9.4709609e-02  -1.9429587e-01
   1.9265100e+02  -9.0248918e-01  -5.0676488e-01  -3.2089218e-01  -2.2042457e-01  -1.6486723e-01  -5.4922081e-02  -3.9288169e-02  -1.0338367e-02   7.0819575e-02   1.2807866e-01   1.4781761e-01   1.4780882e-01   1.5407169e-01   1.5036621e-01   1.2630030e-01   1.1677379e-01   8.5724706e-02   5.1919574e-02   4.2717086e-02  -2.2576034e-03  -4.7974559e-02  -3.6190422e-02  -5.5542757e-02  -6.1555408e-02  -8.1503845e-02  -9.7067183e-02  -2.6360619e-01
   2.2465800e+02  -6.2324283e-01  -3.9609862e-01  -2.2468914e-01  -1.2518049e-01  -9.6778971e-02  -8.7731723e-03  -1.1586653e-02   2.9606652e-02   1.0035239e-01   1.5649741e-01   1.7089438e-01   1.6688645e-01   1.7090514e-01   1.6403739e-01   1.3676547e-01   1.2285896e-01   9.0298743e-02   5.1228604e-02   3.6099904e-02  -9.3987930e-03  -6.1193077e-02  -4.5851380e-02  -6.3098996e-02  -7.8203437e-02  -1.1843679e-01  -1.2142638e-01  -2.1089116e-01
   2.6198300e+02  -1.8125040e-01  -1.8084304e-01  -5.8309944e-02  -8.1194302e-02  -7.1730565e-02  -3.3431848e-02  -4.6149978e-02  -1.1897544e-02   6.2958059e-02   1.1460226e-01   1.3284558e-01   1.2803898e-01   1.3366909e-01   1.2788891e-01   1.0404006e-01   9.1565447e-02   5.9987216e-02   2.1460742e-02   1.0806931e-02  -3.2402475e-02  -8.4508913e-02  -6.8490695e-02  -8.0346022e-02  -8.8916670e-02  -1.0580535e-01  -7.4807035e-02   3.6493649e-02
   3.0551000e+02  -9.8784851e-02  -1.4201301e-01  -4.6891849e-02  -7.6604818e-02  -6.6426575e-02  -1.2879694e-02  -4.5215719e-02   7.7067766e-03   7.4000150e-02   1.3268564e-01   1.4971131e-01   1.3995637e-01   1.4457179e-01   1.3460892e-01   1.0848213e-01   9.6371451e-02   6.1472880e-02   2.1392671e-02   9.7229837e-03  -3.7739475e-02  -9.0706147e-02  -7.2885973e-02  -9.6927753e-02  -1.0639283e-01  -1.2581812e-01  -7.8647103e-02   4.5902458e-02
   3.5626700e+02   5.6125839e-03  -7.7964491e-02  -4.5660187e-02  -1.0507038e-01  -5.3691224e-02  -2.6197524e-02  -5.4111137e-02  -1.8828676e-02   5.6271437e-02   1.1200627e-01   1.2573367e-01   1.1267355e-01   1.1603021e-01   1.0581928e-01   7.9696029e-02   6.9314679e-02   3.6151361e-02  -6.3690225e-04  -5.9922241e-03  -5.1076877e-02  -9.8204317e-02  -8.3467536e-02  -1.0586208e-01  -1.0192708e-01  -1.0625992e-01  -2.4520596e-02   1.9325593e-01
   4.1545800e+02  -2.3186320e-01  -1.5817291e-01  -9.1902302e-02  -1.0663775e-01  -3.9199906e-02   2.9205752e-03  -2.3048011e-02   4.0291984e-03   7.4547587e-02   1.3553302e-01   1.3861514e-01   1.2208132e-01   1.1829230e-01   1.0640583e-01   7.7879623e-02   6.5616337e-02   3.1628870e-02  -2.8276577e-03  -4.5832653e-03  -4.8360802e-02  -9.2158969e-02  -8.2359675e-02  -1.0103239e-01  -9.6470818e-02  -1.3132961e-01  -2.0026698e-02   1.2217304e-01
   4.8448300e+02  -1.4744699e-01  -1.0660815e-01  -3.1024842e-02  -4.0029792e-02   1.8977728e-02   9.3305295e-03  -1.0330863e-02  -2.0435805e-03   6.6335554e-02   1.1686233e-01   1.1649179e-01   9.1959515e-02   8.7188965e-02   7.3623089e-02   4.8004320e-02   3.7384211e-02   7.2060844e-03  -1.6711322e-02  -1.0003542e-02  -4.4221397e-02  -8.1543680e-02  -6.0003171e-02  -7.0323322e-02  -4.9387932e-02  -8.6803167e-02   7.0056765e-02   2.4285460e-01
   5.6497600e+02  -2.9175118e-01  -1.9025194e-01  -7.2293350e-02  -2.3550155e-02   3.7009892e-03  -2.6385844e-02  -2.9890206e-02  -2.7717622e-02   2.7653388e-02   7.8225628e-02   8.4759377e-02   5.6089703e-02   5.1690289e-02   3.8372582e-02   1.8782283e-02   1.3525998e-02  -1.3202101e-02  -2.1831123e-02  -3.9841372e-03  -2.7675176e-02  -5.8273915e-02  -1.8698681e-02  -2.1618626e-02  -4.2164020e-03  -2.9800666e-02   1.2305224e-01   1.9428930e-01
