# Supplementary material for: Aqueous pyruvate partly dissociates under deep ultraviolet irradiation but is resilient to near ultraviolet excitation
Source: Nat Commun. 2024 Mar 4;15:1978. doi: 10.1038/s41467-024-46309-5 (PMC10912111; doi:10.1038/s41467-024-46309-5)
Supplement: Supplementary file 3 — source data [file 41467_2024_46309_MOESM3_ESM.zip › Source Data/Source Data Fig 2f.txt]

   6.0000000e-01   1.3595315e-01   1.3168214e-01  -3.8509087e-02  -6.6178711e-02  -1.2888991e-01  -1.1173169e-01   2.8187713e-03   5.9031812e-02   1.3313743e-01   2.4767802e-02  -1.5449572e-02  -1.4832235e-01  -1.3915717e-01  -1.2957070e-01  -7.5765757e-02   1.2510169e-01   1.7719100e-01   1.0751752e-01   4.5792959e-02  -4.7485493e-02  -1.3739663e-01  -2.8737425e-02  -1.7182329e-02   8.0942695e-02   1.1311353e-01   1.3690938e-01   1.6109964e-02  -1.8382330e-02  -9.3864784e-02  -8.4630009e-02  -2.3997279e-02   3.8486965e-02
   8.0000000e-01   1.0893341e-01   1.0034749e-01  -4.7840455e-02  -6.9772986e-02  -1.1388966e-01  -8.8933351e-02   8.8673801e-03   6.4957989e-02   1.1404860e-01   1.7793991e-02  -2.4685703e-02  -1.3553903e-01  -1.1825652e-01  -1.0124072e-01  -4.4121821e-02   1.2305930e-01   1.7973111e-01   9.6474089e-02   3.3929034e-02  -4.7610248e-02  -1.0533195e-01  -1.1679921e-02   5.6519752e-03   8.0048887e-02   1.0010930e-01   1.0396202e-01  -2.4821268e-03  -3.3927656e-02  -9.4249749e-02  -8.0568915e-02  -2.4214332e-02   3.3719159e-02
   1.0000000e+00   9.0949551e-02   7.6190611e-02  -5.6278134e-02  -7.3696152e-02  -1.0301058e-01  -7.1358215e-02   1.7092476e-02   6.9026028e-02   1.0353531e-01   1.2325199e-02  -3.2181773e-02  -1.2896073e-01  -1.0634313e-01  -8.1913097e-02  -2.2878423e-02   1.2186477e-01   1.8488436e-01   9.4354567e-02   3.0419930e-02  -4.6561332e-02  -8.2922004e-02  -5.4120184e-04   1.8087293e-02   7.8708033e-02   8.7631905e-02   8.0973129e-02  -1.6703405e-02  -4.2442474e-02  -8.9757189e-02  -7.4284657e-02  -2.5925319e-02   2.5471383e-02
   1.2000000e+00   7.3956445e-02   6.2512796e-02  -5.2019514e-02  -6.5249589e-02  -9.0234528e-02  -6.0262764e-02   1.3928271e-02   6.1931478e-02   8.7516094e-02   9.6480221e-03  -3.3508499e-02  -1.1723823e-01  -9.4168266e-02  -7.2648033e-02  -1.5754956e-02   1.1320421e-01   1.8570570e-01   9.2345429e-02   3.1079975e-02  -3.9033750e-02  -6.5986835e-02   9.0419677e-03   2.6947571e-02   7.5269891e-02   7.8700508e-02   6.6724339e-02  -2.2570032e-02  -4.6993355e-02  -8.8754379e-02  -6.8590850e-02  -2.7786516e-02   2.1150210e-02
   1.4000000e+00   7.2622998e-02   5.8709338e-02  -5.0517383e-02  -6.1293592e-02  -8.1975050e-02  -4.9856515e-02   1.9079919e-02   6.4948162e-02   8.9442791e-02   1.5221381e-02  -3.0118487e-02  -1.0920224e-01  -8.8025623e-02  -6.7172729e-02  -7.9376431e-03   1.1632788e-01   1.9513043e-01   1.0547393e-01   3.7157939e-02  -2.8994938e-02  -5.3807122e-02   1.7019973e-02   3.4531601e-02   7.6670682e-02   7.8585804e-02   6.7371556e-02  -2.0468139e-02  -4.0963026e-02  -8.0736513e-02  -5.9473676e-02  -2.8052590e-02   1.9202671e-02
   1.6000000e+00   6.8386515e-02   5.1852565e-02  -5.2665053e-02  -6.1144778e-02  -7.7922048e-02  -4.3459301e-02   1.8837361e-02   6.5280502e-02   8.4629355e-02   1.2168818e-02  -3.1291874e-02  -1.0588149e-01  -8.5116786e-02  -6.6596533e-02  -6.8278251e-03   1.1449191e-01   2.0063058e-01   1.1033908e-01   4.0564330e-02  -2.3887767e-02  -4.7256635e-02   2.2548636e-02   3.9531287e-02   7.4020232e-02   7.1915381e-02   6.0739314e-02  -2.0706389e-02  -4.2812815e-02  -7.9036382e-02  -5.7198508e-02  -3.0056944e-02   1.2903561e-02
   1.8500000e+00   5.7257736e-02   4.5706979e-02  -5.5345083e-02  -6.2359909e-02  -7.2852954e-02  -3.6816339e-02   2.0412482e-02   6.3920722e-02   8.1201597e-02   8.8959892e-03  -3.1586884e-02  -1.0293514e-01  -8.2609553e-02  -6.2757244e-02  -3.2616551e-03   1.1452010e-01   2.0596792e-01   1.1448501e-01   4.7607281e-02  -1.9675718e-02  -4.0521758e-02   2.7871388e-02   4.4021949e-02   7.2000487e-02   6.5487233e-02   5.6324751e-02  -2.3930060e-02  -4.4095301e-02  -7.6983405e-02  -5.8300470e-02  -3.4942262e-02   6.4994552e-03
   2.1000000e+00   4.9988358e-02   3.7273632e-02  -5.6831116e-02  -6.0919034e-02  -6.5837267e-02  -2.9070960e-02   2.4540742e-02   6.3135697e-02   7.7843431e-02   3.2238038e-03  -3.5321323e-02  -1.0169142e-01  -8.1431961e-02  -6.0742076e-02  -4.7985670e-03   1.1323477e-01   2.1494346e-01   1.1910204e-01   5.7512060e-02  -1.6756619e-02  -3.4574121e-02   3.2001093e-02   4.6764899e-02   7.1867838e-02   5.6958122e-02   5.2763629e-02  -2.1407097e-02  -4.3075842e-02  -7.2529057e-02  -5.8584529e-02  -3.8698706e-02  -2.7027055e-03
   2.3500000e+00   3.6581636e-02   2.7408452e-02  -5.3707761e-02  -5.3454483e-02  -5.6921194e-02  -2.0623706e-02   2.2304505e-02   5.7462962e-02   7.0328192e-02   3.0010534e-03  -3.7589591e-02  -9.6664880e-02  -7.7239950e-02  -5.7742601e-02  -1.9433023e-03   1.0972748e-01   2.2006295e-01   1.2258497e-01   5.6768757e-02  -1.3098495e-02  -2.6601244e-02   3.7459717e-02   5.1776264e-02   7.1384606e-02   5.3962620e-02   4.8035516e-02  -2.1558825e-02  -4.1317858e-02  -7.1198367e-02  -6.0754138e-02  -4.4604620e-02  -8.6449305e-03
   2.6000000e+00   3.1104757e-02   1.6909846e-02  -5.7551212e-02  -5.2468911e-02  -5.1145075e-02  -1.1261195e-02   2.6605572e-02   5.7311740e-02   6.7412488e-02   2.7429986e-03  -4.3124546e-02  -9.6794628e-02  -7.6165729e-02  -5.4351328e-02   2.8914283e-03   1.1209140e-01   2.2954877e-01   1.3132773e-01   5.6256487e-02  -1.2596445e-02  -2.3656201e-02   3.9852083e-02   5.2094272e-02   7.2840563e-02   5.1748824e-02   4.4949922e-02  -2.2085273e-02  -4.0036893e-02  -6.9655065e-02  -6.1503252e-02  -4.6798247e-02  -1.4327508e-02
   2.8500000e+00   2.5936114e-02   1.8221712e-02  -5.0616061e-02  -4.7546370e-02  -4.9493714e-02  -1.4927586e-02   1.7600851e-02   4.8085773e-02   6.1707353e-02   6.5634368e-03  -3.4733466e-02  -9.0649508e-02  -7.2246843e-02  -5.3534289e-02  -2.7166113e-04   1.0582822e-01   2.3034322e-01   1.3457618e-01   5.8807958e-02  -4.9629211e-03  -1.6692600e-02   4.7743446e-02   5.4453077e-02   7.0350821e-02   4.5403873e-02   3.6112432e-02  -2.6369974e-02  -4.0868476e-02  -6.8992210e-02  -5.7772972e-02  -4.5441228e-02  -1.5493441e-02
   3.1000000e+00   2.3837195e-02   2.4716660e-02  -4.5033132e-02  -4.4092706e-02  -4.5265586e-02  -2.0306295e-02   1.0725981e-02   3.8038721e-02   5.5182409e-02   4.9318630e-03  -2.9636099e-02  -8.2513322e-02  -7.1053319e-02  -5.2979263e-02  -8.8339983e-03   9.9735637e-02   2.3292147e-01   1.3854300e-01   6.9409052e-02   2.7334650e-03  -9.7852629e-03   5.5635371e-02   5.5495203e-02   6.7656405e-02   3.5051816e-02   3.0821945e-02  -2.7516366e-02  -4.2135275e-02  -6.5593935e-02  -5.2908167e-02  -4.5791125e-02  -1.7227292e-02
   3.3500000e+00   2.1783196e-02   2.5946937e-02  -3.9502150e-02  -4.0291930e-02  -4.4892597e-02  -2.3229012e-02   4.7626318e-03   3.2082145e-02   5.0786004e-02   5.6566897e-03  -2.4259984e-02  -7.9112202e-02  -6.8736145e-02  -5.2802995e-02  -1.4182597e-02   9.5664204e-02   2.4091823e-01   1.4643864e-01   7.8084602e-02   1.0890934e-02  -2.3118633e-03   6.3772374e-02   5.9503479e-02   6.6011285e-02   2.8262294e-02   2.6543344e-02  -2.4733728e-02  -4.0962082e-02  -6.3818544e-02  -5.1115271e-02  -4.8655754e-02  -2.1841814e-02
   3.7500000e+00   1.8723824e-02   2.3166867e-02  -3.9314460e-02  -4.0646696e-02  -4.1935715e-02  -1.7936385e-02   3.7047571e-03   2.9577846e-02   4.6224351e-02   5.5934075e-03  -2.4907512e-02  -7.4844266e-02  -6.7831714e-02  -5.2512712e-02  -1.5435781e-02   9.6437559e-02   2.5201712e-01   1.5689273e-01   8.3492193e-02   1.4800338e-02   4.4146492e-03   6.9374951e-02   6.2283734e-02   6.2886491e-02   2.4233383e-02   2.5546905e-02  -2.5312779e-02  -3.9358171e-02  -6.2705772e-02  -4.9901412e-02  -5.1826924e-02  -2.6832136e-02
   4.1500000e+00   1.6446762e-02   1.8012930e-02  -4.0871870e-02  -4.2861839e-02  -4.4667846e-02  -1.6336757e-02   3.0778971e-03   3.0861253e-02   4.5218451e-02   8.0362967e-03  -2.3921066e-02  -7.3228828e-02  -6.5298175e-02  -5.4639627e-02  -1.3467370e-02   9.9780416e-02   2.6568455e-01   1.6534684e-01   8.8437463e-02   1.8650894e-02   9.8422938e-03   7.3900823e-02   6.6363643e-02   6.0299582e-02   2.2832138e-02   2.2459477e-02  -2.7341235e-02  -3.8257830e-02  -6.2255804e-02  -5.3496988e-02  -5.5227540e-02  -3.3438956e-02
   4.5500000e+00   9.4346284e-03   1.5689869e-02  -4.0911484e-02  -3.9737317e-02  -3.8662845e-02  -1.1439952e-02   3.4624836e-03   2.8194917e-02   4.1453473e-02   6.8192763e-03  -2.3589878e-02  -6.8872195e-02  -6.1130542e-02  -5.1821787e-02  -1.2299462e-02   1.0195990e-01   2.7370078e-01   1.6865764e-01   9.3045293e-02   1.8682881e-02   1.4226549e-02   8.0277110e-02   7.2143711e-02   5.9659503e-02   2.1551635e-02   1.8426260e-02  -2.9327467e-02  -3.8435058e-02  -5.9273690e-02  -5.2646870e-02  -5.3971772e-02  -3.5869235e-02
   4.9500000e+00  -2.1826926e-03   1.2767803e-02  -3.7412940e-02  -2.9593810e-02  -3.0836358e-02  -8.2381363e-03   1.0316409e-03   2.2640427e-02   3.5865676e-02   4.1271787e-03  -2.2643273e-02  -6.2183217e-02  -5.1480527e-02  -4.6307070e-02  -8.6693815e-03   1.0085634e-01   2.8140756e-01   1.6999109e-01   9.4676070e-02   2.1418299e-02   1.9402924e-02   8.9149089e-02   7.8884607e-02   6.3503958e-02   2.0132292e-02   1.3493758e-02  -3.1225824e-02  -4.0887968e-02  -5.7289185e-02  -5.2156319e-02  -5.3130545e-02  -3.5637036e-02
   5.3500000e+00  -7.9543207e-03   1.0809289e-02  -3.4082402e-02  -2.4893954e-02  -2.4721927e-02  -1.2542092e-03   8.6643566e-05   1.8858745e-02   3.1971879e-02   4.8278283e-03  -2.2216620e-02  -5.8570678e-02  -4.6689889e-02  -4.0832795e-02  -6.1106017e-03   9.9817819e-02   2.8760960e-01   1.7626453e-01   9.6506092e-02   2.6958077e-02   2.5802959e-02   9.6668210e-02   8.1737970e-02   6.5968715e-02   2.0163589e-02   1.2049404e-02  -3.1593027e-02  -3.8130888e-02  -5.8386030e-02  -4.8810967e-02  -5.1801213e-02  -3.1692281e-02
   5.7500000e+00  -5.5473968e-03   9.2863541e-03  -3.4737273e-02  -2.6049842e-02  -2.5789911e-02  -4.6303989e-04  -1.6047844e-03   1.7270968e-02   3.0191997e-02   6.3734198e-03  -2.0814979e-02  -5.5099747e-02  -4.7571428e-02  -4.2486566e-02  -7.3800360e-03   9.9037290e-02   2.9524721e-01   1.8006551e-01   1.0022434e-01   3.3012822e-02   3.0309427e-02   9.8044628e-02   8.0857896e-02   6.1250372e-02   1.5437198e-02   7.8358524e-03  -3.1972187e-02  -3.7053106e-02  -5.6168422e-02  -4.5681319e-02  -5.4645978e-02  -3.2229580e-02
   6.1500000e+00   3.0960937e-04   7.3911518e-03  -3.7248250e-02  -3.7180486e-02  -3.4218777e-02  -1.9940084e-03  -3.9810143e-07   2.3000505e-02   3.7695822e-02   1.4633340e-02  -2.0369150e-02  -6.1369522e-02  -5.6229984e-02  -4.7687406e-02  -1.0158990e-02   1.0406806e-01   3.0740622e-01   1.9150228e-01   1.0536572e-01   3.3103347e-02   2.6994629e-02   9.2680045e-02   7.5511405e-02   5.6723189e-02   1.3641877e-02   6.9119512e-03  -2.8283771e-02  -3.3990471e-02  -5.8217995e-02  -4.7917189e-02  -6.0202895e-02  -3.4925623e-02
   6.5500000e+00  -1.2856748e-03   5.0700331e-03  -3.8184417e-02  -4.0531914e-02  -3.9579682e-02  -4.2809390e-03  -1.2123744e-04   2.7074540e-02   3.9864846e-02   1.9571802e-02  -1.8734137e-02  -6.1449845e-02  -5.8800196e-02  -5.0895062e-02  -1.0255647e-02   1.0565318e-01   3.1845256e-01   1.9817862e-01   1.1105649e-01   3.3593995e-02   2.7836594e-02   8.9829767e-02   7.5485323e-02   5.2791740e-02   1.0317499e-02   4.0500811e-03  -2.6540030e-02  -3.4666351e-02  -5.7331394e-02  -4.6984006e-02  -6.2392697e-02  -4.1373310e-02
   7.6380000e+00  -9.5496309e-03   5.5161926e-04  -3.7310164e-02  -3.7426875e-02  -3.5683737e-02   4.9169159e-04   7.3685812e-04   2.6878210e-02   3.7978529e-02   1.8602935e-02  -1.7548120e-02  -5.9282846e-02  -5.3086788e-02  -4.6397486e-02  -5.2841468e-03   1.0831636e-01   3.2829850e-01   2.0754340e-01   1.1501953e-01   3.7712027e-02   3.2272363e-02   9.4841343e-02   8.0514441e-02   5.5563800e-02   1.0794563e-02   5.3018769e-03  -2.7675445e-02  -3.6665587e-02  -5.8359065e-02  -4.8559061e-02  -6.2287422e-02  -4.3416991e-02
   8.9070000e+00  -1.9969589e-02  -5.6277054e-03  -3.8134458e-02  -3.1398434e-02  -2.6935884e-02   4.4269424e-03  -1.4852024e-03   1.9694770e-02   2.6740617e-02   1.2561098e-02  -2.0467025e-02  -5.2411324e-02  -4.7762698e-02  -4.3252713e-02  -2.2399347e-03   1.0724508e-01   3.3289443e-01   2.0835723e-01   1.2079025e-01   4.4014615e-02   4.0962764e-02   1.0174015e-01   8.5188885e-02   5.3075763e-02   6.8742363e-03   7.1376144e-04  -3.3015203e-02  -4.0581529e-02  -5.7276090e-02  -4.9909753e-02  -6.5327054e-02  -5.4383525e-02
   1.0387000e+01  -2.8544180e-02  -1.2198367e-02  -3.3216258e-02  -2.4354784e-02  -1.7601874e-02   9.5012130e-03  -4.0914474e-03   1.1340890e-02   2.0079638e-02   1.1014213e-02  -1.8556967e-02  -4.4398814e-02  -4.0271574e-02  -3.7780155e-02   8.7620341e-04   1.1087593e-01   3.4190579e-01   2.1771421e-01   1.2595763e-01   5.0714150e-02   4.9631880e-02   1.0939493e-01   8.9715394e-02   5.5844731e-02   5.5993830e-03  -6.3320272e-04  -3.6411909e-02  -4.1788285e-02  -5.7474209e-02  -4.7441560e-02  -6.6285547e-02  -5.3815379e-02
   1.2113000e+01  -2.8818265e-02  -1.6710518e-02  -3.4156453e-02  -2.6582007e-02  -1.7532116e-02   1.0170622e-02  -5.3530592e-03   1.1920580e-02   1.9674947e-02   1.4915784e-02  -2.1365497e-02  -4.4982816e-02  -4.2118422e-02  -4.3118565e-02  -1.9224904e-03   1.1545089e-01   3.5753200e-01   2.2673294e-01   1.3239746e-01   5.3060006e-02   5.1518998e-02   1.0902288e-01   8.4654408e-02   5.4201701e-02   3.3345281e-03   5.7699915e-04  -3.7707108e-02  -4.3015015e-02  -6.0081273e-02  -4.6715098e-02  -7.0888373e-02  -5.9545976e-02
   1.4125000e+01  -3.7814087e-02  -2.3231414e-02  -3.4635694e-02  -2.3279526e-02  -1.4014837e-02   1.7897445e-02  -6.2760531e-04   1.4822757e-02   2.0163612e-02   1.4518042e-02  -2.0948204e-02  -4.4953037e-02  -3.7992037e-02  -4.0128112e-02   5.8018298e-03   1.2621188e-01   3.8016515e-01   2.4028572e-01   1.3684203e-01   5.7423850e-02   5.6636623e-02   1.1085812e-01   8.8072778e-02   5.7724714e-02   5.7067037e-03   1.7055293e-03  -3.9301360e-02  -4.8395513e-02  -6.3682477e-02  -4.4537130e-02  -7.0388348e-02  -5.4043674e-02
   1.6472000e+01  -4.6089812e-02  -2.6886983e-02  -3.6578218e-02  -2.3353463e-02  -1.3051991e-02   2.0321924e-02  -2.0123210e-03   1.3844340e-02   1.7357641e-02   1.1027320e-02  -2.1906886e-02  -4.6268233e-02  -3.9559979e-02  -4.1704378e-02   3.1736520e-03   1.3022853e-01   3.9753867e-01   2.4823349e-01   1.4256943e-01   6.1223564e-02   5.7794662e-02   1.0859882e-01   8.4333462e-02   5.3012029e-02   5.9287046e-05  -2.4959926e-03  -4.5292704e-02  -5.5704741e-02  -6.3951325e-02  -4.6954012e-02  -7.0421689e-02  -5.8442574e-02
   1.9209000e+01  -5.6954447e-02  -2.5538294e-02  -3.0973152e-02  -1.9103307e-02  -7.1533767e-03   2.3327691e-02  -2.9783829e-03   9.6471249e-03   1.7008273e-02   1.1713457e-02  -1.3771259e-02  -3.5240476e-02  -3.1424126e-02  -3.3071805e-02   8.9085618e-03   1.3960571e-01   4.2022607e-01   2.6735003e-01   1.5810568e-01   7.6595444e-02   7.0963736e-02   1.1380065e-01   9.0619930e-02   5.5952014e-02   2.5109930e-03  -3.8453709e-03  -4.6333979e-02  -5.6953731e-02  -5.9112191e-02  -4.1412255e-02  -6.4385816e-02  -5.2607435e-02
   2.2400000e+01  -5.8452378e-02  -2.2819632e-02  -2.3632218e-02  -1.0536755e-02   2.3471419e-03   2.9313194e-02  -4.2065434e-03   6.1786560e-03   1.5588853e-02   1.5476778e-02  -2.7111701e-03  -1.8744256e-02  -1.8651410e-02  -2.1485892e-02   1.1530040e-02   1.4439180e-01   4.4125712e-01   2.8873677e-01   1.7884748e-01   9.6639012e-02   9.1352455e-02   1.2874756e-01   1.0015043e-01   6.7714818e-02   9.9781522e-03   3.4485331e-03  -3.6454273e-02  -4.4926497e-02  -4.1465701e-02  -2.5013447e-02  -4.8302293e-02  -3.6483130e-02
   2.6122000e+01  -5.9961745e-02  -2.0129246e-02  -1.9074083e-02  -6.9912050e-03   4.5204425e-03   2.8257248e-02  -6.1123956e-03   1.1622384e-03   1.6495880e-02   2.0264262e-02   3.9717855e-03  -9.8921462e-03  -1.1927460e-02  -1.8085082e-02   1.1730732e-02   1.4761339e-01   4.6148865e-01   3.0901759e-01   1.9489197e-01   1.1064152e-01   1.0490436e-01   1.3363990e-01   1.0134723e-01   7.0773459e-02   1.1155009e-02   5.8336488e-03  -3.3009186e-02  -4.1003725e-02  -3.0834195e-02  -1.1795823e-02  -3.8350164e-02  -2.9360442e-02
   3.0462000e+01  -6.4841836e-02  -2.6049370e-02  -1.7258576e-02   1.5512489e-03   1.0597480e-02   3.0129159e-02  -1.2985000e-02  -8.4999505e-03   3.4510257e-03   1.0603315e-02  -2.7602771e-04  -8.7789437e-03  -9.8293730e-03  -1.8226919e-02   5.4068152e-03   1.3759723e-01   4.6959107e-01   3.1580506e-01   1.9728328e-01   1.1546014e-01   1.1067039e-01   1.3005610e-01   9.4770032e-02   6.4240595e-02   1.2115462e-03  -3.7010265e-03  -4.0352032e-02  -4.9186376e-02  -3.8058964e-02  -1.5210699e-02  -4.2838482e-02  -3.6559544e-02
   3.5523000e+01  -5.9657675e-02  -2.4723942e-02  -1.5600855e-02  -1.5030464e-03   8.5468526e-03   2.8411881e-02  -1.1910921e-02  -3.5678418e-03   8.5418310e-03   1.4605813e-02   3.9064883e-03  -7.2967555e-03  -1.1116196e-02  -2.0209441e-02   5.7545696e-03   1.4167823e-01   4.9295595e-01   3.3705245e-01   2.1278147e-01   1.2943142e-01   1.1616238e-01   1.2588075e-01   9.1999938e-02   6.2262370e-02   3.0164580e-03   3.0662043e-04  -3.4825055e-02  -4.3515813e-02  -3.2788561e-02  -1.0243873e-02  -4.1036986e-02  -3.6397803e-02
   4.1425000e+01  -6.0367241e-02  -3.3788850e-02  -2.8591463e-02  -1.1135388e-02   6.7997342e-03   3.3234268e-02  -4.3550864e-03   3.5650385e-03   7.8393477e-03   8.4178818e-03  -6.4066494e-03  -1.9905534e-02  -1.9735390e-02  -2.3824834e-02   5.2665212e-03   1.4107473e-01   5.0788385e-01   3.4786261e-01   2.1058607e-01   1.2115930e-01   1.0678002e-01   1.1065298e-01   8.0636250e-02   5.6403232e-02   8.2633757e-04  -2.6063552e-03  -4.0078766e-02  -5.2273813e-02  -5.2141077e-02  -2.6947140e-02  -5.7446579e-02  -5.0687970e-02
   4.8307000e+01  -5.9404562e-02  -3.6028651e-02  -3.2705865e-02  -1.9084522e-02   3.6410605e-03   3.4537237e-02   1.2870302e-03   7.6207986e-03   1.1326571e-02   9.6003771e-03  -7.8750819e-03  -2.3135770e-02  -2.3321649e-02  -2.4191345e-02   6.3375208e-03   1.4529833e-01   5.1408779e-01   3.5366096e-01   2.1109989e-01   1.1976863e-01   1.0224692e-01   1.0558247e-01   7.4475355e-02   5.5282304e-02  -1.0056176e-03  -3.6560054e-03  -3.9511121e-02  -5.1702891e-02  -5.1983238e-02  -3.0530752e-02  -6.1918350e-02  -5.4970952e-02
   5.6333000e+01  -6.4984729e-02  -3.7717482e-02  -3.0236926e-02  -1.6129050e-02   5.5208270e-03   3.6286722e-02  -1.8767777e-04   2.8553167e-03   5.7243976e-03   6.8105932e-03  -9.3563992e-03  -2.3816879e-02  -2.1751145e-02  -2.1505824e-02   5.9714589e-03   1.4428308e-01   5.1115875e-01   3.5349752e-01   2.0962511e-01   1.1809523e-01   1.0416095e-01   1.0561532e-01   7.2459735e-02   5.4237256e-02  -3.7260506e-03  -6.1967836e-03  -4.1765540e-02  -5.6179916e-02  -5.4943837e-02  -3.0533893e-02  -6.1734340e-02  -5.5466764e-02
   6.5692000e+01  -6.9108811e-02  -3.3690269e-02  -2.1883118e-02  -7.0560151e-03   8.2807189e-03   3.5013099e-02  -6.2185225e-03  -5.0004590e-03  -1.7770200e-03   6.3064873e-03  -5.3749080e-03  -1.5736841e-02  -1.6228278e-02  -2.1093181e-02   6.4478207e-03   1.4150410e-01   5.0783905e-01   3.5104103e-01   2.1035209e-01   1.2373297e-01   1.0996037e-01   1.1190635e-01   7.7334647e-02   5.4307311e-02  -3.5509257e-03  -8.1513300e-03  -4.1170501e-02  -5.3948701e-02  -4.7169859e-02  -2.5086900e-02  -5.9470414e-02  -4.9803322e-02
   7.6606000e+01  -7.2135727e-02  -3.1870052e-02  -1.8041567e-02  -4.4722479e-03   8.5132651e-03   3.5535001e-02  -1.0460009e-02  -6.8250626e-03  -4.5844570e-03   9.5955144e-03  -3.2151063e-03  -1.4070274e-02  -1.4400609e-02  -2.3278061e-02   5.4274214e-03   1.3883956e-01   5.1160008e-01   3.5494504e-01   2.1322349e-01   1.2589685e-01   1.1275317e-01   1.1246852e-01   7.9738313e-02   5.3076612e-02  -3.5645048e-03  -7.4779592e-03  -4.0803005e-02  -5.3349229e-02  -4.6262545e-02  -2.3642536e-02  -5.6634779e-02  -4.7546186e-02
   8.9333000e+01  -7.0884688e-02  -3.3956270e-02  -2.2216724e-02  -7.5560250e-03   7.6768526e-03   3.6262605e-02  -8.8914027e-03  -1.5198025e-03  -1.4362240e-03   9.1580392e-03  -9.2573040e-03  -1.5765542e-02  -1.5267294e-02  -2.5330178e-02   5.6998594e-03   1.3725587e-01   5.2063758e-01   3.6301006e-01   2.1531401e-01   1.2603452e-01   1.1099198e-01   1.0954546e-01   8.0010363e-02   5.2505095e-02  -3.6656009e-03  -6.0039815e-03  -4.1044634e-02  -5.4317809e-02  -4.8776423e-02  -2.8314391e-02  -6.0666958e-02  -4.9602700e-02
   1.0417500e+02  -7.3622342e-02  -3.4588002e-02  -2.4831259e-02  -1.1226433e-02   1.0553161e-02   3.7293545e-02  -9.0972577e-03  -1.3175544e-03  -1.0598244e-04   5.7651566e-03  -9.2637697e-03  -1.5444058e-02  -1.2405334e-02  -2.1382891e-02   5.5936494e-03   1.3780400e-01   5.2364788e-01   3.6486834e-01   2.1916877e-01   1.3005788e-01   1.1441775e-01   1.1027810e-01   8.2331981e-02   5.3180140e-02  -6.5870249e-03  -9.1387776e-03  -4.1872045e-02  -5.6537753e-02  -4.8893490e-02  -3.0797178e-02  -5.8944402e-02  -4.9785412e-02
   1.2148300e+02  -6.5104012e-02  -3.2201379e-02  -2.7442873e-02  -1.5708488e-02   6.2261222e-03   3.4900970e-02  -3.0595950e-03   6.5654468e-03   9.6034505e-03   8.3131073e-03  -7.4588888e-03  -1.7642508e-02  -1.6464051e-02  -2.2422149e-02   5.0452356e-03   1.3789881e-01   5.3342362e-01   3.7575803e-01   2.2564211e-01   1.3301989e-01   1.1611810e-01   1.0969513e-01   8.2899362e-02   5.4893196e-02  -3.1179757e-03  -4.1284215e-03  -3.5852742e-02  -5.1313534e-02  -4.4129395e-02  -2.8206251e-02  -5.9806360e-02  -4.9361978e-02
   1.4166700e+02  -6.0614371e-02  -2.5001564e-02  -2.5987274e-02  -1.7325825e-02   4.7041308e-03   3.3989276e-02  -9.7048344e-06   9.7405444e-03   1.9015381e-02   1.6874499e-02   5.2912603e-03  -9.0623016e-03  -1.0002152e-02  -1.8906254e-02   1.0056434e-02   1.4395095e-01   5.4233835e-01   3.8686367e-01   2.3704829e-01   1.4335528e-01   1.2653135e-01   1.2088055e-01   9.0324625e-02   6.4035622e-02   5.6469428e-03   5.3573203e-03  -2.2779844e-02  -3.7761145e-02  -2.9988844e-02  -1.4603198e-02  -4.7706464e-02  -3.8303896e-02
   1.6520400e+02  -5.3815789e-02  -2.7809328e-02  -2.9865583e-02  -2.2135549e-02  -1.9118837e-03   3.1423089e-02  -1.5582825e-03   1.2916351e-02   2.0734675e-02   1.9888379e-02   1.6031538e-03  -1.4985640e-02  -1.7394638e-02  -2.5810475e-02   8.6462178e-03   1.4325714e-01   5.3907635e-01   3.8244320e-01   2.3276541e-01   1.3585837e-01   1.1796146e-01   1.1428206e-01   8.0544222e-02   5.8026682e-02   1.3721596e-03   3.0930514e-03  -2.7202246e-02  -4.4601664e-02  -3.8216137e-02  -2.2067925e-02  -5.9167622e-02  -4.6707154e-02
   1.9265100e+02  -5.8686052e-02  -3.5318755e-02  -3.6930104e-02  -2.5392779e-02  -1.5145664e-04   3.4049856e-02   9.2489045e-05   1.1071108e-02   1.5453380e-02   1.2863979e-02  -4.5617553e-03  -2.0210479e-02  -1.9935179e-02  -2.7439505e-02   9.0262276e-03   1.4260537e-01   5.3218562e-01   3.7459034e-01   2.2347088e-01   1.2753729e-01   1.0971225e-01   1.0755848e-01   7.3862010e-02   5.4202222e-02  -2.1358420e-03  -1.8618013e-03  -3.6285607e-02  -5.6828873e-02  -4.8588546e-02  -3.0635570e-02  -6.6897885e-02  -5.6601764e-02
   2.2465800e+02  -6.0178441e-02  -3.7093436e-02  -3.8080276e-02  -2.6953976e-02  -1.0795468e-03   3.5225338e-02  -6.3266049e-04   1.0819123e-02   1.3871356e-02   1.3489043e-02  -5.8861428e-03  -2.3304525e-02  -2.2731758e-02  -2.7757827e-02   9.1469544e-03   1.4431694e-01   5.3309748e-01   3.7336161e-01   2.2015903e-01   1.2452408e-01   1.0541815e-01   1.0453394e-01   7.2560150e-02   5.4056822e-02  -1.5266651e-03  -2.0575995e-03  -3.9618599e-02  -5.7837945e-02  -5.3069585e-02  -3.3525796e-02  -7.1175187e-02  -5.9765364e-02
   2.6198300e+02  -6.8239902e-02  -3.7167705e-02  -3.6047827e-02  -2.5681953e-02   1.1895671e-03   3.7438720e-02   8.0816068e-04   8.9218833e-03   1.0541216e-02   9.8048253e-03  -4.2556219e-03  -2.0518787e-02  -1.8954331e-02  -2.3887242e-02   8.7371586e-03   1.4181922e-01   5.3617063e-01   3.7886007e-01   2.1999856e-01   1.2669781e-01   1.1033250e-01   1.0761934e-01   7.7268020e-02   5.7260581e-02  -2.2860373e-04  -3.3468273e-03  -4.1142712e-02  -5.9614545e-02  -5.5416610e-02  -3.3564856e-02  -7.0793231e-02  -5.7226010e-02
   3.0551000e+02  -6.2749925e-02  -3.3235300e-02  -3.5649976e-02  -2.7164291e-02  -6.8475786e-03   3.6582829e-02   7.0426924e-04   1.4411084e-02   1.5466282e-02   1.8379212e-02  -6.4997786e-03  -2.2916004e-02  -2.2583775e-02  -2.7341070e-02   1.1662473e-02   1.4946255e-01   5.3951919e-01   3.7860210e-01   2.2154198e-01   1.2413654e-01   1.0870215e-01   1.0922185e-01   7.6979369e-02   5.7841079e-02   7.6736777e-04  -1.5510442e-03  -4.1183433e-02  -5.6421408e-02  -5.6054906e-02  -3.3675531e-02  -6.9677551e-02  -5.1032898e-02
   3.5626700e+02  -6.2663786e-02  -3.6303738e-02  -4.0120507e-02  -2.7636427e-02  -8.8351672e-03   3.7726944e-02   4.5562440e-03   1.6688409e-02   1.4625785e-02   2.0735050e-02  -1.2466109e-02  -2.9978342e-02  -2.7026957e-02  -2.9700931e-02   1.3694432e-02   1.5621383e-01   5.2987129e-01   3.5999352e-01   2.0974656e-01   1.1053211e-01   9.8775224e-02   1.0364894e-01   7.3059635e-02   5.7193368e-02  -2.5114409e-04  -1.8705135e-03  -4.8919682e-02  -6.4518924e-02  -6.1147177e-02  -3.6338042e-02  -6.9012454e-02  -4.9666343e-02
   4.1545800e+02  -6.4749375e-02  -4.3197097e-02  -4.6357063e-02  -2.7401598e-02  -1.0256685e-02   3.9243356e-02   6.3615459e-03   1.8699573e-02   1.8401463e-02   2.9169575e-02  -1.8823394e-02  -3.9686410e-02  -3.5273105e-02  -3.4138441e-02   1.9322622e-02   1.7328813e-01   5.1399212e-01   3.3162131e-01   1.9257009e-01   9.3111513e-02   7.7964959e-02   9.3105156e-02   6.2288164e-02   5.4309712e-02  -1.2484700e-03  -2.5259807e-03  -5.7371752e-02  -6.9454045e-02  -6.7567121e-02  -3.6455904e-02  -6.7588316e-02  -4.8329944e-02
   4.8448300e+02  -7.2414614e-02  -5.3202406e-02  -4.8005230e-02  -2.4748374e-02  -8.6971208e-03   4.3104248e-02   8.9984529e-03   1.7623218e-02   1.9511269e-02   4.1492334e-02  -1.7613855e-02  -4.5804234e-02  -3.3631732e-02  -3.1473280e-02   2.8099863e-02   1.9273544e-01   4.8805453e-01   2.9166620e-01   1.6767022e-01   7.3032990e-02   5.5935938e-02   8.2677816e-02   5.4679050e-02   5.3159064e-02  -8.8737976e-04  -4.9808523e-03  -6.6701588e-02  -7.4937487e-02  -6.9610779e-02  -3.1294694e-02  -6.1033459e-02  -3.9221966e-02
   5.6497600e+02  -7.9459581e-02  -6.8758485e-02  -5.0108839e-02  -2.2290371e-02  -1.0707807e-02   5.0049131e-02   1.4272721e-02   2.1101743e-02   2.3003979e-02   5.8461215e-02  -2.0239765e-02  -5.6195838e-02  -3.4832882e-02  -2.9650771e-02   4.1494287e-02   2.1918709e-01   4.5877926e-01   2.4793695e-01   1.3886293e-01   4.9816193e-02   2.9353699e-02   6.9799756e-02   4.2447837e-02   4.9383918e-02  -6.2669029e-04  -9.0775103e-03  -7.5924728e-02  -7.8510195e-02  -7.1736595e-02  -2.5428109e-02  -5.2598418e-02  -2.7264367e-02
