# Supplementary material for: Aqueous pyruvate partly dissociates under deep ultraviolet irradiation but is resilient to near ultraviolet excitation
Source: Nat Commun. 2024 Mar 4;15:1978. doi: 10.1038/s41467-024-46309-5 (PMC10912111; doi:10.1038/s41467-024-46309-5)
Supplement: Supplementary file 3 — source data [file 41467_2024_46309_MOESM3_ESM.zip › Source Data/Source Data Fig 3a.txt]

0	1772.8	1767.2	1761.6	1756	1750.5	1745	1739.6	1734.2	1728.8	1723.5	1718.2	1712.9	1707.7	1702.5	1697.4	1692.3	1687.2	1682.2	1677.2	1672.2	1667.3	1662.4	1657.5	1652.7	1647.9	1643.1	1638.4	1633.7	1629	1624.3	1619.7	1615.2	1610.6	1606.1	1601.6	1597.1	1592.7	1588.3	1583.9	1579.5	1575.2	1570.9	1566.7	1562.4	1558.2	1554	1549.9	1545.7	1541.6
1402.1	-3.3221e-05	-0.00012829	-0.00012967	-0.00016675	-0.0002009	-0.00021449	-0.00020164	-0.0002222	-0.00014906	-0.00013268	-0.0001452	-0.00017026	-0.00014878	-4.7889e-05	-0.00012212	-8.1866e-05	-4.1454e-05	-4.3809e-05	-3.5653e-05	-5.4304e-05	-4.8184e-05	-1.1422e-05	-4.0656e-05	-5.9014e-05	-2.3556e-05	-3.1634e-05	-6.4898e-05	-9.5084e-05	-0.00011983	9.1193e-05	6.043e-05	-6.8215e-05	4.832e-06	-5.8418e-05	-9.7174e-05	7.5413e-05	0.00024186	0.00028756	0.00016961	0.00016428	0.00012335	0.00023441	0.00027838	6.3357e-05	0.00012684	0.00041186	0.00030406	0.00032088	0.00027737
1409.6	-2.3905e-05	-7.9699e-05	-0.00010961	-0.00013777	-0.000185	-0.00019517	-0.000196	-0.00023124	-0.00017027	-0.00015306	-0.00016273	-0.00020215	-0.00017912	-7.3923e-05	-0.0001134	-0.00010214	-5.471e-05	-4.4149e-05	-3.6801e-05	-3.9915e-05	-1.6843e-05	8.642e-06	-5.3341e-06	-9.0298e-06	1.1188e-05	2.3149e-06	-1.7891e-05	-7.0793e-05	-4.7831e-05	4.6398e-05	1.2986e-06	-6.5817e-05	-7.9975e-05	-3.7153e-05	-4.7558e-05	5.6968e-05	0.00026466	0.00027264	0.00013058	0.00012099	0.00010956	0.00013402	0.00024036	6.0405e-06	0.00011904	0.00034259	0.00018381	0.00015325	0.00025438
1417.2	-7.1438e-05	-0.00010294	-0.00015026	-0.00017921	-0.00023497	-0.00025175	-0.00024526	-0.00028219	-0.00025348	-0.00021964	-0.00023236	-0.00027548	-0.00026407	-0.00016957	-0.00014395	-0.00014483	-9.7743e-05	-8.6634e-05	-7.6309e-05	-6.8322e-05	-1.9778e-05	1.0863e-05	1.227e-05	5.3157e-05	3.5377e-05	2.3224e-05	3.5545e-05	-1.6208e-05	8.6715e-06	6.4711e-05	-5.2145e-05	-4.2146e-05	-8.1121e-05	-3.7448e-05	3.42e-05	9.8652e-05	0.00020718	0.00020433	5.3129e-05	6.4688e-05	9.04e-05	7.5759e-05	0.00014565	-6.628e-05	0.00011805	0.00021755	0.00010914	7.8608e-05	0.00021336
1424.8	-9.6685e-05	-0.0001446	-0.00020178	-0.00022589	-0.00028552	-0.00030256	-0.00027089	-0.0003042	-0.00028951	-0.00025268	-0.00028091	-0.00028846	-0.0003286	-0.00022144	-0.00015267	-0.00014437	-0.00012182	-9.872e-05	-9.9118e-05	-5.9395e-05	-3.0915e-05	-2.7618e-06	2.3012e-05	8.6648e-05	6.9473e-05	8.9726e-05	7.2621e-05	0.00010986	0.00013301	0.00016528	0.00011179	3.0311e-06	-5.6774e-05	-8.661e-05	-4.46e-05	-5.648e-06	7.7959e-05	6.2393e-05	-4.1177e-06	5.1157e-05	5.5817e-05	7.709e-05	4.6904e-05	-5.9443e-05	4.6014e-05	0.00013389	8.9704e-05	0.00015096	0.00015837
1432.4	-9.0067e-05	-0.00014555	-0.00019494	-0.00021643	-0.00028914	-0.00028756	-0.00025943	-0.00030039	-0.00028721	-0.00026297	-0.0002864	-0.00029121	-0.00033701	-0.00021805	-0.00014071	-0.00013629	-0.00013621	-0.00011108	-9.0057e-05	-5.3895e-05	-2.1233e-05	6.7153e-06	1.7062e-05	0.00012524	0.00013293	0.00012174	0.00010986	0.00016276	7.7024e-05	5.7884e-05	0.00019712	2.9727e-05	1.0403e-05	-0.00017177	-0.00010474	-6.4008e-06	5.8895e-05	4.1293e-05	8.4182e-05	7.9621e-05	1.1597e-05	4.8111e-05	4.029e-05	-4.0226e-05	1.6783e-05	0.00013068	3.7609e-06	0.00020301	0.0001479
1439.9	-6.2465e-05	-0.00012592	-0.00015815	-0.00018568	-0.00025312	-0.00024309	-0.00025988	-0.00029775	-0.00026475	-0.00026696	-0.00028926	-0.00028705	-0.00033032	-0.0002332	-0.00016425	-0.00012472	-0.00013469	-0.00013651	-0.00010238	-6.9227e-05	-2.6521e-05	-8.1926e-06	-1.3374e-05	0.00010073	0.00011903	0.00011292	0.00011406	9.354e-05	3.2323e-05	-2.463e-05	0.00010084	5.2307e-05	-9.2664e-05	-0.00012609	-5.8066e-05	3.6121e-05	0.00010133	6.5577e-05	0.00010465	4.1311e-05	3.8692e-05	3.7594e-05	8.4132e-05	-8.0807e-06	6.5348e-05	0.00014979	-1.7124e-05	0.0001966	0.00011763
1447.4	-6.8068e-05	-0.00013653	-0.00017477	-0.00019597	-0.00026986	-0.00025647	-0.00029733	-0.00032842	-0.00029292	-0.00030598	-0.00033128	-0.00030969	-0.00034809	-0.00028833	-0.00022981	-0.00016067	-0.00014462	-0.00016534	-0.00013315	-7.4334e-05	-5.3748e-05	-3.1652e-05	-1.6441e-05	5.5041e-05	7.5357e-05	7.4002e-05	9.2469e-05	4.0045e-05	-2.0385e-05	2.0573e-05	-5.2224e-05	-1.659e-05	-0.00010207	-7.3977e-05	1.5632e-05	0.00017886	8.0698e-05	7.3042e-05	0.00014428	3.4506e-05	8.87e-05	8.8184e-05	0.00012922	8.2389e-05	9.8195e-05	9.9463e-05	3.6512e-05	0.00016989	0.00011731
1455	-6.6837e-05	-0.00012438	-0.00016982	-0.00019445	-0.00028447	-0.00027483	-0.00028535	-0.00034275	-0.00032756	-0.0003203	-0.0003598	-0.00033652	-0.00032958	-0.00031966	-0.00026673	-0.0001718	-0.00013134	-0.00013276	-0.00012179	-6.1117e-05	-4.0703e-05	-9.0353e-06	3.7229e-05	8.2427e-05	7.1257e-05	9.3873e-05	0.00010082	5.6419e-05	2.3858e-05	1.5114e-05	-5.6138e-05	-1.3694e-05	-6.6168e-05	2.7977e-05	6.7127e-05	0.00016972	5.9302e-05	9.0199e-05	0.00016839	0.00014091	0.00016683	0.00020988	0.00014965	0.00010034	0.00010761	9.0088e-05	0.00012551	0.00017369	0.00021866
1462.5	-0.000124	-0.00015814	-0.00022751	-0.000256	-0.00035319	-0.00035995	-0.00034651	-0.00043372	-0.00041344	-0.00042134	-0.00045274	-0.00045153	-0.0004093	-0.00043043	-0.00037945	-0.00026391	-0.00019473	-0.00017829	-0.00014275	-0.00010985	-7.9021e-05	-2.3175e-05	1.0554e-05	9.2685e-05	6.3606e-05	9.7813e-05	0.00010635	5.7535e-05	4.3513e-05	7.0605e-05	-7.3088e-05	7.4715e-05	0.00012817	3.2479e-05	1.178e-05	5.6549e-05	-1.9778e-06	8.5253e-05	0.00015669	0.00019683	0.00016704	0.00026524	0.00013358	0.0001105	0.00013787	0.00016729	0.00016083	0.0001566	0.00028562
1470	-4.4077e-05	-0.00012154	-0.00020357	-0.00027022	-0.0003644	-0.00040096	-0.00041697	-0.0005254	-0.00049653	-0.00052467	-0.00056268	-0.00056011	-0.00055535	-0.00054883	-0.00050995	-0.00039979	-0.00029841	-0.00027266	-0.00021675	-0.00018476	-0.00014088	-7.4025e-05	-2.4484e-05	4.6625e-05	7.95e-05	0.00013062	0.00010038	6.1229e-05	7.7198e-05	0.00014038	3.2287e-05	0.00016713	0.00017297	5.1025e-06	-0.00013214	-0.00018275	-8.9144e-05	-5.0073e-06	6.2504e-05	0.00017613	0.00016762	0.00019939	0.00013533	0.00011529	0.000194	0.0002477	0.00019998	0.00016056	0.00038052
1477.5	0.00025474	0.00013561	3.179e-05	-7.5122e-05	-0.00021571	-0.0002547	-0.00034069	-0.00051559	-0.00050382	-0.00053432	-0.00063255	-0.00065262	-0.00069195	-0.00067701	-0.00061962	-0.00054671	-0.000427	-0.00039176	-0.00032872	-0.00029142	-0.00021742	-0.00014202	-7.5254e-05	-3.1313e-05	4.1067e-05	9.4941e-05	9.6678e-05	5.4445e-05	1.358e-05	7.864e-05	8.2478e-06	-7.065e-05	6.4208e-05	-0.00014191	-0.00029589	-0.0002971	-0.00021718	-0.00020045	-5.9732e-05	5.087e-05	0.00010247	0.00010219	9.2023e-05	6.7507e-05	7.2472e-05	0.00023446	0.00018367	0.00022502	0.00047745
1485	0.00040905	0.00033187	0.00022879	0.00012262	-2.1503e-05	-5.2899e-05	-0.00014211	-0.00037711	-0.00038281	-0.00043217	-0.00056882	-0.00061791	-0.00068393	-0.00069069	-0.00064135	-0.00058747	-0.00051943	-0.00044985	-0.00038784	-0.00035153	-0.00027143	-0.00018978	-0.0001054	-4.0354e-05	1.1054e-05	8.4465e-05	0.00012497	0.00011838	0.00010748	1.8093e-05	-1.5345e-05	-0.00020898	-2.8689e-05	-0.00010769	-0.00029304	-0.00038457	-0.00030553	-0.0003201	-0.00022545	-7.7907e-05	-3.314e-05	-4.9725e-05	-0.00010149	-9.4955e-05	-6.5268e-05	0.00012266	6.4637e-05	0.00013044	0.00034775
1492.5	0.00033105	0.00028871	0.00022563	0.00013353	2.5167e-05	-3.1585e-08	-5.3441e-05	-0.00026875	-0.00028051	-0.00032685	-0.00048142	-0.00053748	-0.00061245	-0.00060167	-0.00058546	-0.00053118	-0.00048763	-0.00044225	-0.00036083	-0.00033082	-0.00026102	-0.00017302	-0.00010634	2.506e-05	9.7129e-05	0.00013252	0.00020842	0.00027078	0.00024006	0.00010417	-2.3434e-06	-7.3092e-05	0.00014573	5.861e-05	-3.366e-05	-0.00026751	-0.00032169	-0.0003858	-0.00024722	-0.0001446	-0.00012886	-0.00027124	-0.00028864	-0.00030756	-3.2879e-06	6.2354e-05	-4.0071e-05	3.8095e-05	0.00014278
1499.9	0.00030336	0.0002421	0.00021532	0.00013863	1.9745e-05	9.7858e-06	-3.6327e-05	-0.00024054	-0.00025712	-0.00029378	-0.00047007	-0.0005436	-0.00062148	-0.00058923	-0.00061568	-0.00057693	-0.00051214	-0.00051175	-0.00045136	-0.00039601	-0.00035386	-0.00026324	-0.00020053	4.4742e-06	0.00010409	0.00015255	0.00020692	0.00034544	0.00037149	0.00018715	0.0001395	0.00010698	0.00013947	0.00011452	5.7485e-05	-0.00019616	-0.00037702	-0.00041527	-0.00034154	-0.00034673	-0.00026619	-0.0004346	-0.00033859	-0.00039929	7.7817e-05	8.0931e-05	7.0443e-05	0.00016943	0.00011995
1507.4	0.00041831	0.0003705	0.0003143	0.00026922	0.00012521	0.00010297	5.3935e-05	-0.00019095	-0.00018908	-0.00023274	-0.00044627	-0.0005355	-0.00061651	-0.00060421	-0.00068122	-0.00067242	-0.00059174	-0.00062901	-0.00060493	-0.00054077	-0.00052973	-0.00042275	-0.00036825	-0.00011583	-3.2604e-05	6.9733e-05	0.00015809	0.00038616	0.00046614	0.00046859	0.00040724	0.00031961	0.00031058	8.2735e-05	1.095e-05	-0.00016324	-0.00049786	-0.00057348	-0.0005754	-0.00065336	-0.00052051	-0.00056868	-0.00044155	-0.00048653	0.00012067	0.00026892	0.0002659	0.00038227	0.00040188
1514.8	0.00063789	0.0005846	0.00051358	0.00046412	0.00031111	0.00027857	0.00019943	-0.00011558	-8.1758e-05	-0.00013999	-0.00041848	-0.00053528	-0.00063432	-0.00059215	-0.00078662	-0.00078844	-0.00073043	-0.00083094	-0.00082281	-0.00082027	-0.00078511	-0.00069832	-0.00064203	-0.00041873	-0.00038604	-0.00016303	-7.3949e-05	0.00021379	0.00047156	0.00062804	0.00065995	0.0006186	0.00051028	0.00019323	8.8822e-07	-0.00041046	-0.00073278	-0.00085576	-0.00091806	-0.00089298	-0.00073511	-0.00066387	-0.00059412	-0.00049874	0.00031994	0.00052703	0.00053707	0.00069692	0.00087301
1522.3	0.00082787	0.00078128	0.0007416	0.0006761	0.00051915	0.00048928	0.00038197	-1.2935e-05	5.2558e-05	-1.044e-05	-0.00033872	-0.0005285	-0.00060301	-0.00053565	-0.00085102	-0.00089353	-0.00082758	-0.0011111	-0.0010616	-0.0011457	-0.0011186	-0.0010643	-0.00098201	-0.00090675	-0.00088573	-0.00062749	-0.0005048	-0.00020556	0.00011982	0.00051696	0.00065366	0.00075785	0.00067623	0.00031222	-9.7853e-06	-0.00055218	-0.0009506	-0.0011077	-0.0011294	-0.001119	-0.00089559	-0.00076771	-0.00060416	-0.00042153	0.00040189	0.00079237	0.00086843	0.0010734	0.0014298
1529.7	0.00097918	0.00097758	0.00096688	0.00088486	0.00070805	0.00069967	0.00059211	0.00011835	0.00022927	0.00015262	-0.00024647	-0.00044928	-0.00049315	-0.00037461	-0.00086981	-0.00097391	-0.00084157	-0.0013952	-0.0012526	-0.0014025	-0.0014532	-0.0014618	-0.0013323	-0.001587	-0.001514	-0.001257	-0.0011106	-0.00094503	-0.00057636	-8.8326e-05	0.0003005	0.00065467	0.00076262	0.00053729	0.00015568	-0.00047077	-0.00083113	-0.0011196	-0.0012041	-0.0012735	-0.00099662	-0.00076359	-0.00047505	-0.00021846	0.00063686	0.001276	0.0014348	0.0018047	0.0023581
1537.1	0.0011694	0.001209	0.0012395	0.0011521	0.00096105	0.00099169	0.00090148	0.00036802	0.00052232	0.00042852	-5.8664e-05	-0.00025959	-0.00026455	-7.3211e-05	-0.00074169	-0.00089607	-0.00069041	-0.0015404	-0.0013501	-0.001564	-0.0017238	-0.0017951	-0.0016397	-0.0023266	-0.0022055	-0.0020099	-0.0019125	-0.0019602	-0.0016892	-0.0010357	-0.00038145	0.00037939	0.00089458	0.00073881	0.00051854	-5.8892e-07	-0.00046018	-0.00083345	-0.0010346	-0.0011335	-0.00087695	-0.00041268	5.4324e-05	0.00045596	0.0015484	0.002397	0.0029123	0.0034432	0.0037751
1544.5	0.0013142	0.0013971	0.0014687	0.0014063	0.0012408	0.0013092	0.0012358	0.00068342	0.00084434	0.00076566	0.0002344	-1.8723e-05	2.9601e-05	0.00031407	-0.00049651	-0.00067622	-0.00043285	-0.0015735	-0.0013505	-0.0016286	-0.0019034	-0.00207	-0.0018837	-0.0030877	-0.0029919	-0.0029131	-0.0030472	-0.0034623	-0.00328	-0.0026794	-0.001688	-0.0003293	0.00059377	0.0010525	0.0011371	0.00076909	0.00032722	-0.00014021	-0.00049936	-0.00045466	-3.1271e-05	0.00063205	0.0013759	0.0021344	0.0036974	0.0048173	0.0056067	0.0057937	0.0049631
1551.9	0.001459	0.0015652	0.0016808	0.0016579	0.0015442	0.0016559	0.0016054	0.0010393	0.0012133	0.0011615	0.00062051	0.00031585	0.00043722	0.00083343	-0.00010859	-0.00031521	-9.4125e-06	-0.0014012	-0.0011317	-0.0015035	-0.0018811	-0.0021547	-0.0019658	-0.0038261	-0.003732	-0.0039698	-0.0043814	-0.0054364	-0.0056439	-0.0053468	-0.0041914	-0.002101	-0.00035137	0.0011209	0.001865	0.0019909	0.0015921	0.001202	0.0009631	0.0011721	0.0019935	0.0030305	0.0043123	0.0055894	0.0071167	0.0077799	0.0076245	0.0067021	0.0045854
1559.3	0.0015924	0.00172	0.0018655	0.0018997	0.0018333	0.0019915	0.001966	0.0013991	0.0015979	0.0015682	0.0010194	0.00070532	0.00092863	0.0014074	0.00040512	0.0001408	0.00053402	-0.00099914	-0.00070012	-0.0011355	-0.0016059	-0.0019793	-0.0017874	-0.0043176	-0.0043049	-0.0048215	-0.0055634	-0.0074388	-0.0081609	-0.0085509	-0.0074279	-0.0046282	-0.0021139	0.00056131	0.0021766	0.0030659	0.0030496	0.0031814	0.0033344	0.0041509	0.0058728	0.0077301	0.0094692	0.010803	0.0094439	0.0082879	0.0068724	0.0053204	0.0034148
1566.7	0.0016427	0.0017884	0.0019587	0.0020147	0.0020053	0.0021963	0.002193	0.0016587	0.0019217	0.0018667	0.001356	0.0010288	0.0013151	0.001901	0.00089706	0.00061589	0.0010635	-0.00057591	-0.00020386	-0.00067899	-0.0012036	-0.0016443	-0.001468	-0.0045658	-0.0046385	-0.0054544	-0.0064534	-0.009229	-0.010671	-0.011769	-0.010956	-0.0078402	-0.0047781	-0.0011572	0.0015541	0.0037784	0.0046534	0.0058613	0.007258	0.0095941	0.012593	0.014722	0.01489	0.014399	0.0082752	0.00605	0.0047317	0.0037619	0.0025938
1574	0.0017228	0.0018526	0.0020565	0.0021072	0.0021272	0.0023674	0.0024026	0.0019239	0.0022439	0.0021759	0.001645	0.001228	0.001654	0.0024728	0.001431	0.0011668	0.001646	-0.00016577	0.00029309	-0.00018494	-0.00075723	-0.0012539	-0.0010119	-0.0048385	-0.0049605	-0.006143	-0.0075252	-0.011614	-0.01391	-0.016247	-0.016131	-0.013041	-0.0098528	-0.0046324	4.0429e-05	0.004975	0.0083626	0.01251	0.016471	0.020556	0.021668	0.02088	0.016737	0.01435	0.0060193	0.0042522	0.0036212	0.0033241	0.0023383
1581.4	0.0018835	0.0019725	0.0021678	0.0022508	0.0022653	0.0025533	0.0026183	0.0022123	0.0026006	0.0025222	0.0018717	0.0013379	0.0019958	0.0031482	0.0021313	0.0018262	0.0023319	0.00032293	0.00088757	0.00040732	-0.00016602	-0.0006474	-0.00029873	-0.0048079	-0.0048825	-0.0066047	-0.0083959	-0.014079	-0.01765	-0.021661	-0.022769	-0.020493	-0.017278	-0.010145	-0.0020708	0.0085757	0.017631	0.026967	0.031831	0.032846	0.025649	0.021281	0.014992	0.012867	0.0047582	0.0034947	0.0034813	0.0033333	0.0023567
1588.8	0.001993	0.0020677	0.0022157	0.0022942	0.0023187	0.0026054	0.002714	0.0023832	0.0028397	0.0027767	0.0020186	0.0012861	0.0021444	0.0037681	0.0028603	0.0025027	0.0029378	0.00082471	0.0014694	0.0010445	0.00048833	8.7612e-05	0.0006101	-0.0042751	-0.0042491	-0.006344	-0.0084871	-0.015871	-0.020875	-0.027257	-0.03016	-0.029352	-0.026439	-0.016303	-0.001794	0.019232	0.035954	0.04501	0.042513	0.03603	0.022902	0.018434	0.013023	0.011743	0.0043221	0.0032859	0.0036253	0.0035068	0.002648
1596.1	0.0020368	0.0020649	0.0021989	0.0022346	0.002259	0.0025241	0.0026664	0.0024169	0.0029066	0.0028824	0.0021228	0.0010665	0.0020422	0.0041915	0.0034916	0.0030526	0.0033422	0.0012762	0.0019594	0.0016091	0.0011199	0.00081832	0.0014728	-0.0033367	-0.003099	-0.0053855	-0.0076739	-0.016706	-0.023692	-0.033053	-0.038758	-0.03955	-0.03501	-0.017183	0.0092802	0.03962	0.053126	0.051351	0.041066	0.032012	0.019388	0.016192	0.011893	0.011069	0.0042782	0.0034092	0.0038816	0.003822	0.0031318
1603.4	0.0020598	0.0020518	0.0021511	0.0021517	0.0021395	0.0023764	0.0024856	0.0023546	0.0028266	0.0028515	0.0021498	0.00085476	0.0017994	0.0043055	0.0038551	0.0033851	0.0035316	0.0016483	0.002344	0.0020558	0.0016775	0.0014313	0.0021756	-0.0021268	-0.0015826	-0.0038691	-0.0060806	-0.016509	-0.025732	-0.039567	-0.049057	-0.04795	-0.034538	-0.0017702	0.030812	0.052178	0.052699	0.044362	0.034314	0.027047	0.016811	0.014694	0.011182	0.010579	0.0042409	0.0037878	0.0041782	0.0041699	0.0035736
1610.7	0.0019553	0.0019353	0.0020077	0.0019868	0.0019208	0.0021164	0.0021653	0.0021077	0.0025723	0.0026146	0.0019719	0.00065895	0.0015109	0.0039496	0.0038061	0.0034345	0.0035212	0.0018801	0.0025268	0.0023339	0.0020221	0.0018895	0.0026693	-0.00085335	-1.1052e-05	-0.0021797	-0.0041907	-0.015637	-0.027885	-0.047412	-0.05889	-0.043609	-0.01455	0.021393	0.040178	0.045563	0.041008	0.03408	0.027127	0.022249	0.014588	0.013223	0.010365	0.010068	0.0043479	0.0040962	0.0044056	0.0044178	0.0037996
1618	0.0017625	0.0017627	0.001831	0.0017856	0.0017042	0.0018533	0.0018566	0.0017903	0.0022294	0.0022793	0.001678	0.0005272	0.0013112	0.0033879	0.0034348	0.0032638	0.0033818	0.0020322	0.0025817	0.0024822	0.0022506	0.0022072	0.0030141	0.00022515	0.0012949	-0.00071473	-0.0028461	-0.016247	-0.033158	-0.055327	-0.056464	-0.020532	0.0085917	0.028391	0.033423	0.03342	0.029804	0.025285	0.020908	0.017944	0.012532	0.011724	0.009464	0.0094178	0.0045325	0.0042026	0.0045028	0.0045247	0.0039029
1625.3	0.0016665	0.0016913	0.001747	0.0016948	0.0016057	0.0017238	0.0017158	0.0015639	0.0019551	0.0019926	0.001428	0.00048518	0.0011892	0.0028959	0.0029922	0.0030574	0.0032738	0.0021719	0.0026658	0.0026221	0.0024949	0.0025039	0.0033015	0.00084912	0.0020057	-0.00042825	-0.0040555	-0.022507	-0.042549	-0.052611	-0.036035	-0.0010278	0.014727	0.023556	0.025306	0.025045	0.022741	0.019857	0.01693	0.015114	0.011218	0.010907	0.0091403	0.0090749	0.0048651	0.004468	0.0047271	0.0047742	0.004095
1632.6	0.0014948	0.0015349	0.0015555	0.0015346	0.001421	0.0015104	0.0015285	0.0012674	0.0015981	0.0016241	0.0010993	0.00039189	0.00093513	0.0023342	0.002513	0.0027338	0.003075	0.0022001	0.0026769	0.0026873	0.0026449	0.0027055	0.003558	0.00080278	0.0014912	-0.0025903	-0.010271	-0.031143	-0.041794	-0.035143	-0.017391	0.0037176	0.012265	0.018028	0.019517	0.019882	0.018342	0.016325	0.01432	0.013252	0.01032	0.01027	0.0089194	0.0087987	0.0051571	0.0048017	0.0049702	0.0050118	0.0043355
1639.9	0.0012777	0.0012922	0.0013164	0.0012942	0.0012117	0.0012805	0.0012715	0.0010002	0.0012255	0.0012139	0.00079041	0.00028556	0.00061584	0.0016982	0.0020241	0.0023319	0.0027825	0.002123	0.0026219	0.0027054	0.0027146	0.0027997	0.0035872	-0.00021073	-0.0013214	-0.0082275	-0.017432	-0.028372	-0.027813	-0.01955	-0.0094973	0.0035427	0.0091635	0.013427	0.014941	0.015509	0.014463	0.013163	0.011763	0.011183	0.0090668	0.009097	0.0080297	0.007932	0.0050153	0.0047819	0.0048633	0.0048689	0.0042554
1647.2	0.0010979	0.001089	0.0011305	0.0010983	0.0010578	0.0011223	0.0010933	0.00085366	0.00098459	0.00094752	0.000605	0.00023094	0.00035585	0.0011612	0.0016103	0.0020149	0.0024941	0.0020793	0.0025997	0.0027456	0.0027428	0.0026897	0.0029305	-0.0030595	-0.006274	-0.01207	-0.016092	-0.017507	-0.015956	-0.011631	-0.0060707	0.0026138	0.006732	0.0098103	0.010948	0.011645	0.011023	0.010168	0.0093407	0.0089763	0.0074387	0.0074644	0.0066592	0.0066639	0.0044522	0.0043102	0.0044366	0.0044135	0.0038605
1654.4	0.00085989	0.00084828	0.00087874	0.00085662	0.00084112	0.00091162	0.00089413	0.0007126	0.00079716	0.00074532	0.00042197	7.3599e-05	4.7613e-05	0.00068425	0.0012172	0.0017168	0.0022048	0.0020538	0.0025872	0.0027367	0.002514	0.0017617	0.00062344	-0.0061127	-0.0082397	-0.0094689	-0.0099426	-0.0099465	-0.0095779	-0.0074955	-0.0042552	0.0018413	0.0048259	0.0070767	0.0079028	0.0084276	0.0081891	0.0076942	0.0070382	0.0068276	0.0056913	0.0057044	0.0051634	0.0052733	0.0036983	0.0035433	0.003756	0.0037414	0.0033189
1661.7	0.00064686	0.00063358	0.00065773	0.00063373	0.00062799	0.00072166	0.00070268	0.00057425	0.0006574	0.00062015	0.00028985	-8.5715e-05	-0.00027654	0.00025446	0.00089738	0.0015206	0.0020266	0.0021375	0.0026226	0.002529	0.0014431	-0.00060243	-0.0022443	-0.0057462	-0.0059047	-0.0054889	-0.0056425	-0.0059865	-0.0062712	-0.0050946	-0.0028578	0.0013738	0.0036186	0.0052353	0.0058858	0.0062836	0.0060923	0.0056323	0.0050784	0.0049312	0.0040783	0.0041108	0.0038345	0.0039359	0.0027755	0.0027385	0.0029835	0.0029305	0.0026927
1668.9	0.00054191	0.00051341	0.00051749	0.00049192	0.00047779	0.00056169	0.00059083	0.00048739	0.00058708	0.00059897	0.00030425	-0.00016363	-0.00049244	-0.00012586	0.00067628	0.0014219	0.0020908	0.0023932	0.0025929	0.0014406	-0.00075683	-0.0024573	-0.0028393	-0.003615	-0.0034123	-0.0030344	-0.0032207	-0.0038842	-0.0042806	-0.003596	-0.001945	0.00119	0.0028086	0.0040961	0.0047573	0.0049606	0.0046326	0.0041059	0.0036605	0.0034646	0.0029175	0.002918	0.0027882	0.0029007	0.0020235	0.0020868	0.0022268	0.0022162	0.0020417
1676.1	0.00040728	0.00035628	0.0003488	0.00031759	0.00027598	0.00035708	0.00041514	0.00033641	0.00049228	0.00053689	0.00032497	-0.0001628	-0.00066966	-0.00044105	0.00041106	0.0013877	0.0023925	0.0025208	0.0015834	-0.00060827	-0.002082	-0.0022783	-0.0020218	-0.0020718	-0.0018649	-0.0016454	-0.001857	-0.0024286	-0.0029148	-0.0025998	-0.0013839	0.00095881	0.0023607	0.0034406	0.0038269	0.0039101	0.0034403	0.0029694	0.0026058	0.0024405	0.001983	0.0020243	0.0018997	0.0019885	0.0015083	0.0015028	0.0015577	0.0016189	0.0015504
1683.4	0.00023334	0.00017878	0.00018049	0.00012235	8.3716e-05	0.00013623	0.00020192	0.00018295	0.00036581	0.00044324	0.00035348	-0.00013145	-0.00080163	-0.00073635	0.00014807	0.0016947	0.0028904	0.001444	-0.00025532	-0.0016539	-0.0018346	-0.001587	-0.0013144	-0.0011226	-0.00097713	-0.00082069	-0.00099884	-0.0014018	-0.0018074	-0.0018875	-0.0010691	0.00098823	0.0020944	0.0028064	0.0028999	0.0027273	0.0023597	0.0020427	0.0016899	0.0015256	0.0011915	0.00118	0.0010196	0.0011044	0.0009539	0.00090995	0.0009988	0.0010001	0.0010925
1690.6	0.00011685	7.4416e-05	8.6389e-05	1.0552e-05	-2.7246e-05	8.3555e-06	7.2828e-05	0.0001297	0.0002979	0.00041791	0.00044682	7.32e-06	-0.00083464	-0.00096404	0.00038624	0.0024488	0.0025564	-0.00016367	-0.0010327	-0.0013923	-0.0012688	-0.0010506	-0.00082223	-0.0004695	-0.00035921	-0.00027654	-0.00042989	-0.00062118	-0.0010476	-0.0012667	-0.00063602	0.00096463	0.0018673	0.0021312	0.0020724	0.0018827	0.0015543	0.0012581	0.00095631	0.00075365	0.00058335	0.00048159	0.00042326	0.00047633	0.00036277	0.0004704	0.00049136	0.00051237	0.00055663
1697.8	2.8385e-05	5.1652e-06	1.7588e-05	-4.5849e-05	-0.00010893	-6.8185e-05	-1.3793e-05	7.2772e-05	0.00022974	0.00039132	0.0005649	0.00013363	-0.0011126	-0.0011259	0.0012839	0.0023083	0.0011814	-0.00077672	-0.00096486	-0.0010434	-0.00090978	-0.00071737	-0.00055568	-9.9577e-05	-5.7789e-05	3.9009e-05	-6.2409e-05	-0.00029233	-0.00053727	-0.00068578	-0.00031533	0.00076929	0.0013383	0.0015603	0.001574	0.0014287	0.0011298	0.00080552	0.00053502	0.00036684	0.00029832	0.00018685	0.00017624	0.00012601	7.8345e-05	0.00023798	0.0001901	0.00021982	0.00028274
1704.9	-1.0159e-05	-2.8995e-05	-4.3853e-05	-7.0133e-05	-0.00015392	-0.00014603	-0.00010779	-4.1322e-05	0.00013814	0.00035907	0.00075419	2.1881e-05	-0.0015759	-0.00038689	0.0014543	0.0011182	0.00020544	-0.00078738	-0.00081495	-0.00081294	-0.00066227	-0.00046184	-0.00038701	6.3528e-05	9.3081e-05	0.00014842	8.0941e-05	-6.2935e-05	-0.00030021	-0.00023758	-0.00018052	0.00041946	0.00094173	0.0012435	0.0013219	0.0012301	0.00099273	0.00060252	0.00041871	0.00026427	0.00020784	0.00015295	8.7921e-05	-3.6053e-05	0.00011374	0.0001688	0.00010306	5.2799e-06	6.5108e-05
1712.1	4.5115e-05	1.5501e-05	-3.5565e-05	-4.66e-05	-0.00013736	-0.00014163	-0.00012518	-6.8241e-05	0.00015704	0.00053969	0.00085841	-0.00060282	-0.0011242	0.00051735	0.00059575	0.00026391	-9.9672e-05	-0.00054505	-0.0005007	-0.00049168	-0.00034041	-0.00019916	-0.00016669	0.0001469	0.00020129	0.00020554	0.0001617	7.7501e-05	-0.00015159	-0.00015922	-0.00023942	0.00030357	0.00075478	0.0011102	0.0013314	0.0012132	0.0010311	0.00074517	0.00053753	0.00036499	0.00029775	0.00020981	0.0001253	4.7886e-05	0.00023354	0.00022794	0.00015929	-4.8009e-05	4.7676e-05
1719.3	7.8854e-05	5.9343e-05	-1.0995e-05	-4.5362e-05	-0.00010972	-0.00011997	-9.3355e-05	-2.1645e-06	0.00032795	0.00077979	0.00029171	-0.00097903	-0.00036171	0.00030888	-2.6378e-05	-4.269e-05	-7.2047e-05	-0.00028096	-0.00025214	-0.0002224	-0.00012769	-6.0903e-05	-1.9689e-06	0.00010717	0.00015968	0.00016441	0.00011793	8.0733e-05	-0.00018066	-0.0003607	-0.00031861	0.0001209	0.00057697	0.00093865	0.0012113	0.0012923	0.0011884	0.00094411	0.0007054	0.00046533	0.00039053	0.00026233	0.00017571	0.00020131	0.00033249	0.00025621	0.00021189	4.9394e-05	0.00018376
1726.4	0.00015164	0.00012817	5.6775e-05	-6.3078e-06	-4.3051e-05	-5.9498e-05	-2.0806e-06	0.00017556	0.00056411	0.00058508	-0.00026426	-0.00062293	-0.00021349	-5.3957e-05	-0.00019076	-0.00011338	-2.9798e-05	-0.00014594	-0.00013997	-8.0799e-05	-1.8979e-05	-3.2831e-05	5.2268e-05	3.609e-05	0.00012526	8.351e-05	7.9941e-05	-7.7879e-06	-0.00016334	-0.00026819	-0.00021817	1.0483e-05	0.00034178	0.00064825	0.0010392	0.0011753	0.0011344	0.00093896	0.00069789	0.00043268	0.00036006	0.00037996	0.00021506	0.00028016	0.00039094	0.00028695	0.00027913	0.00012374	0.00028462
1733.6	0.00026644	0.00022075	0.00014666	8.245e-05	2.8086e-05	3.202e-05	0.00015833	0.00039319	0.0005341	0.00020476	-0.00025978	-0.00034556	-0.00022919	-0.00018843	-0.00020443	-0.00014676	-3.4736e-05	-9.5961e-05	-6.02e-05	-1.3228e-05	2.863e-05	-1.1371e-05	5.8038e-05	4.6449e-06	9.8977e-05	1.5187e-05	1.1848e-05	-3.9307e-05	-0.00017245	-0.00011954	3.4666e-05	-5.9953e-05	0.0002784	0.0005554	0.00092646	0.0010691	0.00098834	0.00081481	0.00062311	0.00045133	0.00030114	0.00040969	0.00030731	0.00036423	0.00045002	0.00033305	0.00034904	0.00027921	0.0002565
1740.7	0.00029882	0.00022676	0.00014433	6.1434e-05	9.5112e-06	9.462e-05	0.00030018	0.00033636	0.00026489	6.4119e-05	-0.0001924	-0.00026795	-0.00026776	-0.00025921	-0.00023829	-0.00018544	-8.5812e-05	-9.7423e-05	-3.2836e-05	-3.6319e-05	-5.7882e-06	-3.6121e-05	-7.1689e-06	-4.6564e-05	-4.7129e-05	-6.9083e-05	-7.6968e-05	-0.00014438	-0.00016636	-0.00013055	2.4417e-05	-6.7859e-05	0.00012422	0.00038224	0.00073211	0.0007897	0.00073814	0.00068207	0.00058518	0.00042503	0.00031025	0.00035583	0.00036367	0.00039464	0.00051298	0.0003465	0.00035829	0.0004297	0.00036977
1747.8	0.00030099	0.00021189	0.00012821	4.0358e-05	6.3834e-05	0.00023553	0.00034324	0.00022519	0.0001344	6.0042e-05	-0.00013787	-0.00021994	-0.00025389	-0.00026337	-0.00023238	-0.00017065	-9.1627e-05	-7.3659e-05	-1.7888e-05	-3.157e-05	-3.8911e-05	-3.2502e-05	-2.4633e-05	-6.1132e-05	-6.6282e-05	-7.9093e-05	-9.0264e-05	-0.00013467	-0.00014295	-0.00011279	-2.3258e-05	-9.463e-05	2.4941e-05	0.00015097	0.00034764	0.00048606	0.00055615	0.00051689	0.00048251	0.00029701	0.00026656	0.00024994	0.00033762	0.00038496	0.00044758	0.00030868	0.00031435	0.00042533	0.00049089
1755	0.0002525	0.00017465	8.8039e-05	4.8993e-05	0.00017755	0.00028993	0.0002692	0.00016881	0.00010425	7.2417e-05	-0.00010118	-0.00017504	-0.00021698	-0.00021356	-0.00022099	-0.00015088	-7.1814e-05	-3.8252e-05	-1.4972e-05	-1.6452e-05	-2.156e-05	-3.1332e-05	-5.0653e-06	-4.0459e-05	-1.2433e-05	-7.7631e-06	1.7125e-06	-6.9738e-05	-4.9002e-05	2.1475e-06	-2.8175e-05	1.3311e-05	-4.8604e-05	-9.2764e-05	-7.6003e-06	0.0002126	0.00038863	0.00036978	0.00025713	0.00020041	0.00023069	0.00024204	0.00024081	0.00032028	0.00029675	0.00027069	0.00032642	0.00033333	0.00040988
1762.1	0.00017311	9.7411e-05	5.4223e-05	8.8187e-05	0.0002029	0.00022811	0.00017937	0.00010947	9.4176e-05	5.5753e-05	-7.6372e-05	-0.00016279	-0.00018273	-0.0002029	-0.00020761	-0.00014066	-5.6754e-05	-2.853e-07	-7.9593e-07	3.0006e-06	-1.2334e-05	-1.5118e-05	2.7939e-06	-4.9441e-05	1.0045e-05	1.9513e-05	2.403e-05	-2.3422e-05	-9.6543e-05	-1.3986e-05	1.3234e-05	-2.9713e-05	-8.8739e-05	-0.00022754	-0.00011415	4.6254e-05	0.00027226	0.00021814	0.00010915	0.00015073	0.00012621	0.00015458	0.00014818	0.00018288	0.00018271	0.0002061	0.00026504	0.00020496	0.00014885
1769.2	0.00011595	6.5809e-05	9.2261e-05	0.0001583	0.00018874	0.00018979	0.00014203	8.964e-05	8.9371e-05	4.2192e-05	-6.2768e-05	-0.00013671	-0.00016121	-0.00015935	-0.00016283	-8.2956e-05	-1.8146e-05	4.5638e-05	3.8898e-05	1.7427e-05	-6.9706e-07	4.7014e-06	2.8748e-05	-1.0193e-05	-6.0799e-06	-5.5221e-06	2.4464e-05	-8.1255e-05	-0.00014165	-0.00012322	-0.00010218	-0.00014232	-0.00013415	-0.00028212	-6.5161e-05	-5.7754e-06	0.00018646	0.0001588	0.00013812	0.00012227	8.3889e-05	9.5924e-05	0.00012708	7.9983e-05	0.00018124	0.00011666	0.00016083	0.00010107	5.5826e-05
1776.3	0.00010465	0.00010635	0.00016506	0.00020166	0.00018583	0.00019179	0.00015946	0.00011062	0.00011544	6.3705e-05	-2.6167e-05	-8.2098e-05	-0.00010142	-8.6205e-05	-7.3345e-05	4.1981e-06	6.6611e-05	9.1827e-05	9.8196e-05	7.2805e-05	4.6695e-05	5.4187e-05	8.5339e-05	4.7739e-05	3.7922e-05	-1.3628e-05	-2.4778e-05	-8.2084e-05	-0.00015144	-0.00023575	-0.00020587	-0.00023057	-4.1154e-05	-0.00015392	-5.7902e-05	5.1065e-05	0.00018955	0.00022197	0.00027527	0.00025008	0.00015674	0.00017753	0.00020404	9.4146e-05	0.00017028	4.2633e-05	7.5421e-05	6.1636e-05	5.5643e-05
1783.3	0.00016517	0.00020718	0.0002447	0.00026184	0.00022931	0.00023996	0.00022822	0.00018556	0.0001759	0.00014308	3.7377e-05	2.4339e-05	2.913e-05	3.8618e-05	3.192e-05	0.00010791	0.0001593	0.00016526	0.00017489	0.00015031	0.00013986	0.00014566	0.00016091	0.00013562	0.00011637	3.581e-05	4.7971e-05	-3.7974e-05	-2.6526e-05	-0.00015945	-0.00016567	-0.00013943	2.9296e-05	-1.1254e-06	1.3201e-05	8.7383e-05	0.00019263	0.00026888	0.00036679	0.00029892	0.00020421	0.00023721	0.00023844	0.0001498	0.00014087	2.5919e-05	1.0409e-05	6.2325e-06	-8.04e-05
1790.4	0.00015957	0.00019677	0.00021344	0.00021591	0.00020042	0.00020277	0.00018203	0.00014845	0.00012754	0.0001131	2.4292e-05	1.8487e-05	3.8524e-05	3.3958e-05	1.8903e-05	7.064e-05	0.0001153	0.00012878	0.00013723	0.00014019	0.00012125	0.00015075	0.00015132	8.6208e-05	6.976e-05	4.6158e-05	4.5369e-05	4.1457e-05	9.152e-06	-5.5746e-05	5.1938e-05	-1.8835e-05	3.6454e-05	2.2663e-05	7.4967e-05	0.00011996	0.00016656	0.00017924	0.00029681	0.00020586	0.00020145	0.00021269	0.00017982	9.1374e-05	0.00012267	6.8051e-05	1.2694e-05	-7.3185e-05	-0.00022117
1797.4	0.00011031	0.00013306	0.00015105	0.00014296	0.0001437	0.00014403	0.00011211	7.5664e-05	5.5771e-05	6.1985e-05	-1.559e-05	-1.5542e-05	-2.4361e-05	-1.2032e-05	-2.775e-05	4.8775e-06	3.5205e-05	5.817e-05	7.5037e-05	8.7768e-05	7.8631e-05	9.6577e-05	7.318e-05	-4.4376e-06	-1.8269e-05	1.809e-05	2.7014e-05	4.4081e-05	2.9978e-05	9.4097e-05	0.00019485	0.00015167	1.1516e-05	-1.8722e-06	0.00012976	0.00015139	0.00010527	8.3177e-05	0.00014901	8.6803e-05	0.00020433	0.00014271	0.00011659	4.5907e-05	0.00011585	0.00013043	3.514e-05	-5.4323e-06	-8.6447e-05
1804.5	8.8551e-05	9.7375e-05	0.00011955	0.00011819	0.00010008	0.00011002	9.3596e-05	6.4918e-05	4.6402e-05	5.6758e-05	-1.79e-05	-2.2806e-05	-4.9244e-05	-4.6647e-05	-4.0382e-05	-1.1319e-05	1.1564e-05	3.9153e-05	4.6487e-05	5.4924e-05	6.0405e-05	6.812e-05	4.2006e-05	-1.5558e-05	-1.0126e-05	4.7488e-06	1.2182e-05	8.217e-05	7.7309e-05	0.00013162	0.00019045	8.8645e-05	6.2407e-05	0.00012865	0.0001263	0.00014305	6.7613e-05	-5.8642e-05	2.6088e-05	4.1361e-05	0.00015255	2.1502e-06	2.8262e-05	0.00013551	0.00013142	0.00016662	7.9657e-05	0.00011974	0.00017496
1811.5	0.00011908	0.00013398	0.00014619	0.00014354	0.00010277	0.00011697	0.00011097	0.00010509	7.2738e-05	7.0753e-05	1.1756e-05	3.0728e-06	-9.2191e-06	-1.0803e-06	-1.8693e-05	9.3763e-06	3.9808e-05	5.8534e-05	6.3832e-05	6.769e-05	6.8325e-05	5.2904e-05	4.1838e-05	3.2509e-05	2.634e-05	1.0521e-05	4.564e-06	8.112e-05	0.00011409	0.00010877	5.0238e-05	4.9503e-06	3.2554e-05	0.00019	0.00021296	8.2319e-05	-7.8731e-06	-5.5764e-05	-9.9373e-06	2.7974e-05	0.00012803	4.0551e-05	3.6696e-05	0.00015814	0.00025174	0.00016509	0.00011379	0.00025905	0.00017373
1818.6	0.00017717	0.00015565	0.00016037	0.00017136	0.0001358	0.00012499	0.00014463	0.00010823	8.4212e-05	7.4337e-05	5.2392e-05	2.6769e-05	3.6361e-05	5.8239e-05	2.094e-05	3.7471e-05	5.77e-05	7.1675e-05	7.362e-05	7.5419e-05	6.8397e-05	6.3425e-05	4.7198e-05	5.188e-05	8.8975e-05	6.4256e-05	5.4032e-05	8.6437e-05	0.00012802	4.9172e-05	9.881e-05	5.8914e-05	4.6925e-05	0.0002027	0.00022161	2.0353e-05	-5.0896e-05	-9.4763e-05	-0.00011118	-3.1212e-05	6.6159e-05	6.5651e-05	8.5074e-05	3.307e-05	0.00022994	0.00015191	0.00013035	0.00030557	7.9704e-05
1825.6	0.00012698	9.1953e-05	0.00010544	0.00012419	0.00010949	8.194e-05	0.00011846	5.9385e-05	3.9767e-05	2.7448e-05	3.0085e-05	1.8302e-05	1.4856e-06	2.0674e-05	-3.1543e-05	5.5459e-06	1.5682e-05	2.9547e-05	2.6478e-05	2.8489e-05	3.7518e-05	4.4467e-05	1.4527e-05	2.5742e-05	8.7803e-05	0.00011666	0.00012242	4.4597e-05	0.00012061	8.2614e-05	0.00029694	0.00024369	0.00012097	0.00017799	0.0001418	-8.0012e-05	-0.0001424	-0.00016975	-0.00022386	-0.0001346	-1.7298e-05	3.8256e-05	0.00016234	2.1909e-05	0.00017541	0.00019236	0.0001823	0.00029548	8.842e-05
1832.6	4.6612e-05	6.2713e-05	5.97e-05	6.5288e-05	6.5097e-05	3.5488e-05	5.8136e-05	4.8644e-06	-1.0358e-05	-2.6517e-05	-7.3168e-07	-3.9894e-05	-2.4891e-05	-4.3228e-05	-9.4421e-05	-5.1092e-05	-2.2364e-05	-1.9134e-05	-1.0848e-05	-1.564e-05	-6.5612e-06	8.9648e-06	-1.5582e-05	-1.4249e-06	0.00010249	0.0001244	9.661e-05	6.5597e-05	6.3033e-05	6.6572e-05	0.00035068	0.00022158	9.1506e-05	4.7818e-05	6.4411e-05	-0.00010662	-0.00018284	-0.00020572	-0.00026969	-0.00014083	-4.0847e-05	1.4014e-05	0.00014492	8.3368e-05	0.00016968	0.00016494	0.00015223	0.00024386	0.00013658
1839.6	6.0517e-05	6.8308e-05	5.2044e-05	4.8476e-05	4.3811e-05	3.8791e-05	2.5233e-05	-2.3998e-05	-3.23e-05	-3.056e-05	-2.5797e-05	-5.8383e-05	-4.8491e-05	-4.6172e-05	-7.5693e-05	-4.269e-05	-2.8983e-05	-3.3332e-05	-1.3515e-05	-3.493e-05	-8.112e-06	-4.0497e-06	-4.143e-06	1.2245e-05	0.0001102	8.0819e-05	7.0848e-05	7.327e-05	7.887e-05	0.00011584	0.00024101	0.00021246	7.8656e-05	4.1007e-05	0.00010073	-0.00019498	-0.0002747	-0.00024286	-0.00026093	-0.0001163	-7.628e-05	-2.9858e-05	9.3763e-05	7.9636e-05	0.00020439	0.00015327	9.8422e-05	0.00019155	0.00019672
1846.6	4.7948e-05	3.6934e-05	3.5454e-05	2.5646e-05	1.7152e-05	1.3054e-05	-4.4054e-06	-4.9846e-05	-5.7694e-05	-4.8236e-05	-4.4055e-05	-8.1375e-05	-6.7424e-05	-6.4711e-05	-6.3019e-05	-4.6745e-05	-4.6146e-05	-4.7222e-05	-2.3008e-05	-3.4839e-05	-9.565e-06	1.2878e-07	5.1413e-06	4.3328e-06	8.5978e-05	3.359e-05	2.4153e-05	9.7361e-05	0.0001089	0.00021927	0.00016845	0.00020192	0.00019905	0.00015888	-3.7911e-05	-0.00028941	-0.00033562	-0.00032254	-0.00024324	-0.00015136	-0.00011508	-0.00013174	2.9214e-05	0.00011322	0.0001989	0.00011734	0.00010341	0.00015066	0.00019829
1853.5	2.779e-05	3.9799e-05	4.2443e-05	3.2308e-05	9.179e-06	5.7614e-06	-1.2663e-05	-5.4085e-05	-6.2137e-05	-5.6666e-05	-4.8676e-05	-8.5006e-05	-4.9538e-05	-6.4717e-05	-9.4311e-05	-7.3226e-05	-6.9384e-05	-4.9303e-05	-3.6017e-05	-3.8388e-05	-2.0159e-05	-1.3478e-05	1.2628e-06	7.6948e-08	1.6984e-05	1.7991e-05	3.43e-05	0.00010504	0.00017202	0.00021838	0.0001284	0.00020369	0.0002783	7.5683e-05	-0.00015503	-0.00028709	-0.00032235	-0.00028683	-0.0002274	-0.00021269	-7.6951e-05	-0.00013711	-1.5333e-06	0.00016303	0.00014029	0.00018064	0.00014369	0.00016876	0.00013601
1860.5	3.3131e-05	4.8172e-05	5.5886e-05	5.8957e-05	2.1487e-05	4.5844e-05	3.9329e-06	-3.8845e-05	-4.1906e-05	-3.3091e-05	-1.0655e-05	-4.3193e-05	-4.4374e-06	-1.5884e-05	-9.7115e-05	-6.5018e-05	-6.9595e-05	-3.374e-05	-2.0707e-05	7.4156e-06	1.163e-05	3.7946e-06	1.8502e-05	-8.5666e-06	-7.2693e-06	-4.812e-06	4.122e-05	6.6561e-05	4.8162e-05	3.4938e-05	-1.1667e-05	7.0443e-05	0.00018594	3.2025e-05	-8.0218e-05	-2.7947e-05	-7.6514e-05	-1.0262e-05	-8.1518e-05	-5.1336e-05	-6.4539e-05	-6.8926e-05	8.3063e-05	0.00022849	0.00012809	0.0002732	0.00021609	0.00026129	6.1999e-07
[truncated: 13 more columns]
