# Supplementary material for: Aqueous pyruvate partly dissociates under deep ultraviolet irradiation but is resilient to near ultraviolet excitation
Source: Nat Commun. 2024 Mar 4;15:1978. doi: 10.1038/s41467-024-46309-5 (PMC10912111; doi:10.1038/s41467-024-46309-5)
Supplement: Supplementary file 3 — source data [file 41467_2024_46309_MOESM3_ESM.zip › Source Data/Source Data Fig 3b.txt]

0	1772.8	1767.2	1761.6	1756	1750.5	1745	1739.6	1734.2	1728.8	1723.5	1718.2	1712.9	1707.7	1702.5	1697.4	1692.3	1687.2	1682.2	1677.2	1672.2	1667.3	1662.4	1657.5	1652.7	1647.9	1643.1	1638.4	1633.7	1629	1624.3	1619.7	1615.2	1610.6	1606.1	1601.6	1597.1	1592.7	1588.3	1583.9	1579.5	1575.2	1570.9	1566.7	1562.4	1558.2	1554	1549.9	1545.7	1541.6
1402.1	-0.00010483	-9.1546e-05	-5.1956e-05	-9.3901e-07	9.0091e-06	3.6301e-05	5.123e-05	5.1543e-05	2.3552e-05	5.5154e-05	6.274e-06	-4.5294e-05	1.0054e-05	1.1115e-05	7.6555e-05	9.9906e-05	0.00010633	0.00012603	0.00012783	0.00010955	8.6678e-05	4.2286e-05	3.4074e-05	3.8574e-05	9.4036e-06	-4.307e-05	-3.8479e-05	-4.5177e-05	4.9449e-05	0.00015225	4.3072e-05	-7.3894e-05	-1.4158e-05	-0.00024516	-0.0002876	-0.00028036	-0.00028522	-0.00023982	-0.00023913	-0.00011317	-0.00017488	-0.00021128	-0.00024785	-0.00015901	5.709e-05	-0.00012064	-0.00031446	-0.00017993	-0.0001594
1409.6	-1.8187e-05	-1.0755e-05	2.327e-05	5.3079e-05	7.0142e-05	8.107e-05	0.00010153	0.00010396	8.6632e-05	0.00010438	4.9571e-05	-2.1468e-06	2.7687e-05	6.4657e-05	0.00010581	0.00013907	0.00015589	0.00014121	0.00015479	0.00013236	9.4872e-05	7.5732e-05	7.0156e-05	5.3695e-05	4.2196e-05	5.2828e-06	-1.259e-05	-2.0353e-05	4.958e-05	0.00011186	3.2696e-05	-0.00012208	-7.5897e-05	-0.00021922	-0.00021117	-0.00024298	-0.00023266	-0.00020033	-0.00016826	-0.00015357	-0.00016496	-0.0002109	-0.00024219	-0.00016511	-2.9989e-05	-0.0001497	-0.00027442	-0.00017683	-0.00035336
1417.2	5.8978e-06	2.582e-05	4.5162e-05	2.9194e-05	6.7995e-05	6.9847e-05	8.4051e-05	8.1467e-05	8.0458e-05	7.9534e-05	8.7034e-06	-1.3716e-05	-4.0122e-05	2.0603e-05	8.8815e-05	0.00014139	0.00013471	0.00011506	0.00012397	0.00010936	6.9716e-05	5.5889e-05	8.1879e-05	4.6415e-05	2.8467e-05	1.8201e-05	4.4701e-06	-1.8403e-05	1.085e-05	0.0001038	1.3219e-05	-0.00013964	-0.00010155	-0.00022704	-0.00014153	-0.00016807	-9.6594e-05	-9.7239e-05	-6.2275e-05	-0.00010963	-0.00011932	-0.00015102	-0.00014081	-0.00011146	-5.1022e-05	-0.00011831	-0.00019407	-9.4111e-05	-0.00029952
1424.8	-6.6873e-05	-4.5386e-05	-4.2939e-05	-8.2285e-05	-4.9374e-05	-3.1699e-05	-3.5747e-05	-3.2259e-05	-2.4004e-05	-5.6956e-05	-9.6316e-05	-0.00011974	-0.00017537	-0.00012919	-1.9035e-05	5.6081e-05	2.6682e-05	5.0269e-05	3.3548e-05	6.5036e-06	-1.171e-06	-1.4611e-05	1.7949e-05	7.0106e-06	-5.307e-06	2.8192e-06	-7.1276e-06	8.363e-06	-5.7686e-06	7.8066e-05	6.6714e-05	3.789e-05	-4.3983e-05	-0.00019669	-8.6428e-05	-0.00013916	-2.5405e-05	-3.1931e-06	1.3754e-05	1.9847e-05	6.5834e-06	1.7775e-05	1.2284e-05	-5.6914e-05	6.6465e-05	-4.1086e-05	-3.7975e-05	4.6619e-05	3.4978e-06
1432.4	-1.3096e-05	-1.4591e-05	-1.9053e-05	-5.4292e-05	-5.0906e-05	-3.5256e-05	-3.3664e-05	-3.7542e-05	-2.1524e-05	-7.6221e-05	-6.8409e-05	-0.00011286	-0.00017943	-0.00016177	-4.4197e-05	5.0292e-05	3.6621e-05	6.5652e-05	3.1587e-05	4.4162e-06	-7.6825e-07	3.0942e-06	-6.1219e-07	1.5702e-05	2.7618e-05	2.5906e-05	-1.0549e-05	-1.8039e-05	-7.6312e-05	7.915e-06	4.6916e-05	0.00013834	0.00014664	-8.3785e-05	-7.4563e-05	-8.7507e-05	3.9053e-05	6.5513e-05	8.9742e-05	0.00010783	0.00010843	0.00014233	0.00010478	5.4263e-05	0.00017859	-1.201e-05	2.046e-05	0.00014644	0.00018077
1439.9	0.00010205	8.9374e-05	7.7215e-05	5.1227e-05	3.863e-05	4.6555e-05	4.3621e-05	1.7522e-05	3.6832e-05	-7.3382e-07	2.7216e-05	-3.7697e-05	-9.4556e-05	-0.00010357	-3.3666e-05	8.0856e-05	9.4825e-05	9.8797e-05	7.9004e-05	6.7755e-05	3.6126e-05	4.9147e-05	1.6339e-05	1.7074e-05	6.8322e-05	4.9842e-05	2.7675e-06	-1.6146e-05	-4.7194e-05	-1.0902e-05	7.3076e-05	9.38e-05	0.0002216	-3.2333e-05	-5.4458e-05	-5.6271e-05	6.3075e-05	9.5211e-05	0.00012181	8.8365e-05	0.00011139	0.000122	0.00016664	0.00013078	0.00019319	7.1185e-05	2.8228e-05	0.00019586	0.00019179
1447.4	0.00012302	9.7558e-05	9.2044e-05	7.4819e-05	6.2455e-05	5.8196e-05	4.593e-05	1.0975e-05	5.9859e-06	1.5922e-06	2.8223e-05	-4.6621e-05	-8.4035e-05	-9.2017e-05	-5.915e-05	2.6561e-05	6.1365e-05	6.8992e-05	6.4483e-05	5.6105e-05	1.3776e-05	2.6527e-05	-2.2959e-05	-3.6831e-05	2.3157e-05	2.9473e-05	-2.1236e-05	-6.066e-06	-4.4407e-05	1.2638e-05	-1.0465e-05	-8.4449e-05	0.00015545	-5.6216e-05	-5.542e-05	7.1958e-05	0.0001326	0.00014382	0.00012748	5.3937e-05	0.00010619	0.00010529	0.00014801	0.00012553	0.0001981	0.00019815	0.00013861	0.00013052	0.00015549
1455	7.3674e-05	4.9252e-05	4.7164e-05	3.3348e-05	3.1051e-05	8.7502e-06	-9.3921e-06	-2.831e-05	-5.4554e-05	-4.6177e-05	-3.4171e-05	-6.5856e-05	-0.00011495	-9.7649e-05	-9.5673e-05	-3.8811e-05	-1.5711e-06	2.8204e-05	1.7535e-05	1.736e-07	-2.7076e-05	-1.8237e-05	-4.762e-05	-4.7263e-05	-1.8696e-06	-3.9025e-06	-4.2241e-05	-1.0172e-05	-8.8724e-05	-5.6284e-05	-0.00015242	-0.00013155	0.00010833	-1.3543e-05	5.0641e-05	0.00017233	0.00019527	0.00016154	0.00016107	0.00010688	0.00014044	0.00011003	0.00012453	0.00016514	0.00017164	0.00025725	0.00017887	8.7094e-05	6.6954e-05
1462.5	3.0674e-05	5.3733e-05	4.4068e-05	3.475e-05	2.342e-05	9.5641e-06	-7.3404e-06	-1.1291e-05	-4.8566e-05	-2.9822e-05	-4.2289e-05	-3.6008e-05	-6.4132e-05	-5.648e-05	-6.7171e-05	-4.196e-05	-1.2308e-06	3.4979e-05	4.9248e-06	5.9008e-06	-6.6941e-06	-1.6085e-05	-7.7537e-06	7.3704e-06	4.4479e-05	5.643e-06	-1.1421e-05	-2.1087e-05	-8.7182e-05	-7.2987e-05	-0.00016404	-1.7339e-06	0.00017749	0.00010979	0.0001556	0.00012242	0.00016616	0.00010881	0.00010739	7.6391e-05	0.00017465	0.0001051	0.00014626	0.00020062	8.0374e-05	0.00019643	9.7945e-05	6.1117e-05	-9.4467e-06
1470	0.0001153	0.00015202	0.00013662	0.0001151	0.00012578	9.7857e-05	9.2555e-05	9.2702e-05	6.7181e-05	7.87e-05	6.2246e-05	5.6308e-05	5.5664e-05	5.0203e-05	1.4512e-05	3.8553e-05	8.3452e-05	8.1262e-05	8.14e-05	9.3843e-05	6.9778e-05	7.0769e-05	5.9757e-05	8.0449e-05	0.00013485	6.442e-05	1.1357e-05	2.0832e-06	1.9674e-06	2.5809e-05	-3.4146e-05	0.0001624	0.00012562	0.00017538	0.00018837	5.9358e-05	2.9925e-05	1.3695e-06	-3.4407e-05	-4.3077e-05	0.00012342	7.6235e-05	0.0001276	0.0001004	-4.973e-06	5.6117e-05	3.5567e-05	-6.1043e-05	-7.0484e-05
1477.5	0.000129	0.00015099	0.0001403	0.00012084	0.00014804	0.00011401	0.00011445	0.00013907	0.00012653	0.00011996	0.00011733	9.1084e-05	9.3169e-05	0.00010374	5.6341e-05	7.502e-05	0.00012681	9.7927e-05	0.00012349	0.00011678	9.6492e-05	0.00010143	8.4304e-05	9.4325e-05	0.00013648	4.9415e-05	-6.8342e-06	-2.511e-05	-3.864e-05	5.7442e-05	6.2947e-05	0.00013623	7.2559e-05	0.00018153	0.00015859	8.049e-05	7.896e-06	-3.098e-05	-5.7666e-05	-9.7768e-06	7.6641e-05	0.00010306	5.4646e-05	7.2376e-05	0.00010962	4.9974e-05	7.8631e-05	6.2486e-06	0.00010018
1485	9.8946e-05	8.7339e-05	0.0001029	9.7079e-05	9.1947e-05	9.927e-05	9.3231e-05	9.9612e-05	0.00013071	0.00012111	0.0001319	0.00010077	9.2182e-05	0.00012293	7.8029e-05	8.994e-05	0.00013985	9.4721e-05	0.00012406	9.4406e-05	9.2614e-05	7.4456e-05	8.7108e-05	4.5161e-05	6.7179e-05	-6.9495e-06	-7.2517e-05	-5.5383e-05	-7.1957e-05	-4.5325e-06	-1.9962e-05	3.9663e-05	2.9319e-05	0.00013409	0.00015126	8.9281e-05	-1.2665e-05	-4.5959e-05	-7.0584e-05	-4.1807e-05	-1.1386e-05	9.2588e-05	-1.5663e-05	9.8884e-05	0.00010089	4.305e-05	7.3638e-05	0.00020757	0.00024803
1492.5	8.5631e-05	6.0051e-05	8.2264e-05	5.5888e-05	4.9028e-05	9.2874e-05	9.6224e-05	6.0633e-05	0.00011757	0.00012066	0.00010039	9.6086e-05	8.6527e-05	0.00011495	8.8304e-05	0.00012981	0.00014281	9.2678e-05	9.2851e-05	6.8322e-05	7.4826e-05	5.774e-05	6.2512e-05	-1.2781e-05	1.7751e-05	-4.8071e-05	-9.9411e-05	-0.00010729	-0.00012851	-0.00011053	-0.00022516	-0.00010514	-1.272e-05	0.0001319	0.00015278	4.1786e-05	-3.245e-05	-0.00013008	-0.0001623	-0.00012439	-0.00011088	-6.219e-05	-0.00015288	-3.7069e-05	-5.2372e-05	-6.4471e-06	7.1325e-05	0.0003146	0.00038856
1499.9	5.4493e-05	3.5479e-05	3.9193e-05	2.1743e-05	2.8655e-05	6.6093e-05	6.4657e-05	2.8355e-05	8.8048e-05	8.4747e-05	5.8924e-05	7.7773e-05	4.5825e-05	0.00012471	7.7685e-05	0.00011999	0.00011465	5.4935e-05	6.6367e-05	4.4459e-05	5.7819e-05	6.6013e-05	4.5357e-05	-3.0723e-05	4.0757e-07	-3.4723e-05	-8.3697e-05	-9.2596e-05	-0.00011828	-0.0001751	-0.00024333	-0.00018425	-0.00014228	6.859e-05	0.00013983	-8.4093e-05	-5.5774e-05	-0.00025233	-0.00030076	-0.00025255	-0.00030146	-0.00026137	-0.0002445	-9.0484e-05	-5.8174e-05	3.48e-05	0.00017083	0.00031161	0.00039096
1507.4	-4.2885e-05	-3.6189e-05	-5.0973e-05	-9.3579e-06	-2.2738e-05	1.8853e-05	4.7115e-06	-2.6588e-05	2.5082e-05	3.1408e-05	3.2799e-05	2.9753e-05	4.0969e-06	0.00010851	5.7293e-05	4.9835e-05	7.5629e-05	-3.4181e-06	3.8768e-05	3.6976e-05	4.8328e-05	5.544e-05	7.6019e-05	-3.0349e-05	7.0125e-06	6.9944e-06	1.7905e-05	-2.7284e-05	-6.8112e-05	-4.7542e-05	-0.00016845	-0.00027374	-0.00025355	-0.00014367	-7.6352e-05	-0.00025098	-0.00020493	-0.00036891	-0.00041974	-0.00040936	-0.00048724	-0.00041037	-0.00025254	-9.5555e-05	3.3703e-06	0.00013059	0.00022233	0.00024859	0.00016892
1514.8	-8.2124e-05	-4.9467e-05	-7.7384e-05	-1.2394e-05	-5.8966e-05	9.3654e-06	6.9567e-06	-4.0572e-05	2.3022e-05	3.057e-05	4.8571e-05	3.2995e-06	1.383e-05	0.00013856	7.0842e-05	4.6913e-05	0.00010666	8.3634e-06	7.5615e-05	8.7843e-05	0.00010049	9.5847e-05	0.00013498	2.9399e-05	9.0565e-05	6.6041e-05	0.00013879	0.00010205	0.00010298	7.1538e-05	-8.027e-05	-0.00023099	-0.00032393	-0.00025464	-0.00027404	-0.00039484	-0.0005128	-0.00055143	-0.00054312	-0.00059821	-0.00060476	-0.00046752	-0.00028713	-0.00018722	-0.00010876	1.9506e-05	1.9252e-05	2.1639e-05	-0.0001122
1522.3	-0.00010407	-8.7867e-05	-9.8798e-05	-6.4277e-05	-0.00011577	-4.0202e-05	-1.8412e-05	-8.3481e-05	-5.5095e-06	1.643e-05	9.0497e-06	-5.0449e-05	1.5204e-05	0.00015436	7.4736e-05	7.028e-05	0.00016124	6.6352e-05	0.00014472	0.00016583	0.00018076	0.00015095	0.00018536	0.00011106	0.00017706	0.0001369	0.00017338	0.00012609	0.0001392	9.7314e-05	-0.00011932	-0.00024983	-0.00026105	-0.00021657	-0.00032159	-0.00041878	-0.0005929	-0.00066202	-0.00066107	-0.00066253	-0.0005857	-0.00042033	-0.00031422	-0.0002383	-0.00027202	-0.00025513	-0.00027672	-0.00035248	-0.00031907
1529.7	-0.00016178	-0.00017773	-0.00016089	-0.00015497	-0.00020621	-0.00014717	-9.8608e-05	-0.00019762	-9.6334e-05	-8.4815e-05	-0.00014303	-0.00016427	-9.5756e-05	9.3906e-05	1.8537e-05	6.0392e-05	0.00014241	3.574e-05	0.00013547	0.00014637	0.00019078	0.00016177	0.00018862	0.000103	0.00015395	9.627e-05	1.7546e-05	-6.7129e-05	-0.00014256	-0.00022928	-0.00036941	-0.00037621	-0.00030109	-0.00019311	-0.00018086	-0.00023886	-0.00042232	-0.00049884	-0.00055541	-0.00047689	-0.00033146	-0.00022996	-0.00017131	-0.00028938	-0.00037538	-0.00055804	-0.00052064	-0.00064742	-0.00058287
1537.1	-0.00026963	-0.0002896	-0.00028358	-0.00028368	-0.0003418	-0.00028003	-0.00023663	-0.00035083	-0.00024666	-0.00024949	-0.00036551	-0.00037052	-0.00027659	-5.0851e-05	-5.2648e-05	-3.1302e-05	3.3482e-05	-7.5147e-05	2.4422e-05	2.9268e-05	9.6656e-05	8.4299e-05	0.00011823	-2.2865e-05	-1.0132e-05	-9.423e-05	-0.00022249	-0.00044775	-0.00065452	-0.00079492	-0.00091697	-0.00065727	-0.0004849	-0.00021701	-3.1061e-05	0.00019706	0.0001155	0.00012619	0.00016087	0.00032172	0.00038124	0.0003334	0.0001445	-0.00019543	-0.00035865	-0.00046239	-0.00046497	-0.00050524	-0.00038957
1544.5	-0.00029102	-0.00029055	-0.00030437	-0.00030502	-0.00034503	-0.0002893	-0.00027301	-0.00035824	-0.00029506	-0.00032237	-0.00044607	-0.00048504	-0.00039097	-0.00013321	-8.2541e-05	-0.00010928	-5.7714e-05	-0.00018875	-8.9689e-05	-0.00010505	-5.7773e-05	-6.8373e-05	-3.5717e-05	-0.00024994	-0.00021711	-0.00033508	-0.0005216	-0.00084349	-0.0011218	-0.0014206	-0.0015929	-0.0011877	-0.0010066	-0.00032604	0.00027971	0.00088232	0.001103	0.0013375	0.0015333	0.0015993	0.0013867	0.0011719	0.00075065	0.00041371	0.00024778	0.00033486	0.00029303	0.00031658	0.00044029
1551.9	-0.00019264	-0.00016991	-0.000179	-0.00018005	-0.00018882	-0.00017372	-0.00017253	-0.00024822	-0.00022006	-0.00026284	-0.00038612	-0.00047556	-0.00037952	-0.00013346	-5.5104e-05	-0.00010118	-0.00011674	-0.00027147	-0.00021599	-0.00024233	-0.00023806	-0.00025459	-0.00025133	-0.00046957	-0.00046067	-0.00056917	-0.00078928	-0.0011735	-0.0015077	-0.0018791	-0.00207	-0.001668	-0.0011594	-0.00012451	0.00083754	0.0018845	0.0025377	0.0029075	0.0029558	0.0028311	0.0023386	0.0019945	0.0015722	0.0013401	0.0012394	0.0012934	0.0012252	0.0010352	0.00091589
1559.3	9.853e-06	2.0793e-05	2.6379e-05	1.7335e-05	1.8328e-05	-3.6006e-06	-8.1882e-06	-8.3396e-05	-8.8623e-05	-0.00015431	-0.00029138	-0.00041474	-0.00030378	-2.2158e-05	1.8864e-05	-1.7763e-05	-8.9943e-05	-0.00025785	-0.00026371	-0.00031137	-0.00035737	-0.00035394	-0.00038168	-0.00056364	-0.00058718	-0.00068658	-0.00092009	-0.0012555	-0.0016005	-0.0019115	-0.0018416	-0.0010596	-0.00026945	0.0008584	0.0019699	0.0031344	0.0037243	0.0038744	0.0034601	0.0030143	0.0023768	0.0020314	0.0016412	0.0014581	0.0012924	0.0012344	0.0011083	0.00083371	0.00070654
1566.7	0.00021499	0.00022105	0.00021203	0.00018331	0.00016108	0.00013721	0.0001041	4.8485e-05	3.3298e-05	-8.5607e-05	-0.000265	-0.00041667	-0.00027379	5.8759e-05	0.00012309	9.6046e-05	2.3343e-05	-0.0001285	-0.00015024	-0.00021055	-0.00026262	-0.00025423	-0.00027307	-0.00043764	-0.00044523	-0.00055402	-0.0007726	-0.001156	-0.0014841	-0.0014553	-0.0008599	0.00058081	0.0017908	0.0028888	0.0036973	0.004268	0.0041646	0.0034266	0.0023747	0.0014255	0.00053284	0.00015542	-3.0401e-05	2.9217e-05	0.00022796	0.000323	0.00043464	0.00039881	0.00051574
1574	0.00026721	0.00028811	0.00024985	0.00020727	0.00014162	0.00015781	0.00010231	2.4752e-05	7.3642e-06	-0.00016753	-0.0004383	-0.00063622	-0.00039234	9.6193e-05	0.00025165	0.00024965	0.00015813	3.0311e-05	1.7336e-05	-1.4602e-05	-3.0817e-05	-1.2345e-05	1.9076e-05	-0.00011122	-6.4487e-05	-0.00023638	-0.00046422	-0.0009493	-0.0012805	-0.0010613	0.00011781	0.002232	0.0039192	0.00498	0.0052152	0.0043669	0.0029339	0.00097212	-0.00075613	-0.0020175	-0.0026316	-0.00235	-0.0016746	-0.0010827	-0.00026832	-5.8788e-05	0.00025963	0.00031765	0.00045176
1581.4	0.00023307	0.0002349	0.0002248	0.00017572	0.00010394	0.00014412	9.8782e-05	-2.8784e-05	-3.1143e-05	-0.00024808	-0.00068765	-0.00099053	-0.000574	0.00024199	0.00057016	0.00051983	0.00040138	0.00024846	0.0002328	0.00019766	0.00019461	0.00021647	0.00028514	0.00023102	0.0002925	0.00010389	-5.1954e-05	-0.00063775	-0.0011141	-0.00102	8.891e-05	0.0021404	0.0039891	0.0045019	0.003757	0.0013914	-0.001076	-0.0032569	-0.0040847	-0.0039063	-0.0027176	-0.001593	-0.00049326	-4.6548e-05	0.00046163	0.00057842	0.00071077	0.00070559	0.00066623
1588.8	0.00023847	0.00022695	0.00025076	0.00024567	0.00017927	0.00022274	0.00022018	7.0316e-05	0.00010882	-0.00015297	-0.00078826	-0.001411	-0.00086063	0.00054196	0.001137	0.0010166	0.00080828	0.00048866	0.00045038	0.00033614	0.00027498	0.00023866	0.00028479	0.00017876	0.00021786	4.3633e-05	-0.00015522	-0.0007952	-0.0014802	-0.0021797	-0.0021406	-0.0016581	-0.0014132	-0.0022287	-0.0034167	-0.0046668	-0.0045825	-0.0029033	-0.00072164	0.0010999	0.0024273	0.0028001	0.0028477	0.0024571	0.0019326	0.0017177	0.0015209	0.0013025	0.0011004
1596.1	0.00016784	0.00019256	0.00024749	0.00028924	0.00025039	0.00033975	0.00037001	0.00021824	0.00030298	4.5201e-05	-0.00075471	-0.0018175	-0.0013144	0.00078064	0.0017964	0.0015909	0.0012514	0.0006631	0.00057996	0.00034126	0.0001888	3.9568e-05	-3.7219e-05	-0.00048901	-0.00058289	-0.00096439	-0.0015293	-0.0027526	-0.004161	-0.0062294	-0.0082811	-0.011194	-0.013561	-0.014048	-0.011123	-0.0041612	0.002382	0.007713	0.0096338	0.0098932	0.0086277	0.0074482	0.0060424	0.0049589	0.0035148	0.0029191	0.002431	0.0019821	0.0015554
1603.4	5.3634e-05	0.00013437	0.00021819	0.00030285	0.00029393	0.0004486	0.00048336	0.00035933	0.00044497	0.00018698	-0.00068397	-0.0019796	-0.0016928	0.00079127	0.0022158	0.0019991	0.0015672	0.00072602	0.00062912	0.00028401	6.5566e-05	-0.00020571	-0.00043715	-0.0015178	-0.0018452	-0.0027773	-0.0042416	-0.007261	-0.010584	-0.015442	-0.020218	-0.025104	-0.025523	-0.01739	-0.004413	0.010026	0.016924	0.019247	0.017527	0.015265	0.011938	0.0098047	0.0075884	0.0062178	0.0043972	0.0036596	0.0029696	0.0025769	0.0019622
1610.7	0.00010805	0.00019675	0.00028803	0.00034341	0.00034389	0.00049922	0.00052893	0.00043557	0.00048877	0.00014991	-0.00073993	-0.0019567	-0.0017353	0.00055794	0.002095	0.0019812	0.0015618	0.00066482	0.00058385	0.00021505	-1.4412e-05	-0.00036567	-0.00066863	-0.0023338	-0.0029539	-0.0045574	-0.0072298	-0.013345	-0.020416	-0.029589	-0.035301	-0.032063	-0.020101	-0.00097999	0.013765	0.02351	0.024454	0.022311	0.018403	0.015173	0.011527	0.0094015	0.007212	0.0059073	0.0041872	0.0034751	0.002875	0.0025881	0.0019431
1618	0.0002585	0.00031327	0.00038629	0.00035183	0.00032862	0.00042315	0.00043007	0.00034587	0.00035807	-4.8821e-05	-0.00098388	-0.0019768	-0.0015423	0.00029172	0.0014572	0.0014805	0.0012145	0.00046464	0.00043415	0.00011627	-0.00011691	-0.00045869	-0.00073861	-0.002736	-0.0035707	-0.0057891	-0.0097424	-0.019425	-0.03098	-0.041762	-0.039573	-0.01904	0.0010046	0.017036	0.023412	0.025284	0.022414	0.018575	0.014641	0.011744	0.0088929	0.0073146	0.0056743	0.0047102	0.0033066	0.0028098	0.002423	0.0021112	0.0015512
1625.3	0.00035875	0.0003684	0.00037212	0.00028939	0.00020959	0.00022058	0.00018131	8.2459e-05	6.7959e-05	-0.00031834	-0.0012993	-0.0021401	-0.0014608	-6.4664e-05	0.00069136	0.00077481	0.00069115	0.00016185	0.00015256	-0.00012914	-0.00036753	-0.00067657	-0.00091111	-0.0030004	-0.0041037	-0.0070061	-0.0123	-0.024383	-0.035971	-0.038703	-0.024907	-0.00050232	0.013471	0.020667	0.021419	0.019862	0.016381	0.012902	0.0099184	0.0078277	0.0059003	0.0049659	0.0039399	0.0034097	0.0023172	0.0020326	0.0018082	0.0014716	0.0011653
1632.6	0.00023336	0.0002107	0.00015986	6.3699e-05	-4.0628e-05	-8.6929e-05	-0.00015085	-0.00025794	-0.00028801	-0.00057391	-0.0014325	-0.0021464	-0.0015634	-0.00051387	2.5517e-05	0.000124	0.00014348	-0.00021199	-0.00024613	-0.00050355	-0.00076672	-0.0010391	-0.0013005	-0.0033051	-0.0047841	-0.0080686	-0.013582	-0.022224	-0.026186	-0.020913	-0.0084043	0.0057371	0.012239	0.014893	0.013986	0.012162	0.0097766	0.0075453	0.0057366	0.0045635	0.0033713	0.0028938	0.0024464	0.0022178	0.0015353	0.0013183	0.0012083	0.0010177	0.0010624
1639.9	-5.8049e-05	-9.367e-05	-0.00016562	-0.00022752	-0.00032386	-0.00035752	-0.0003944	-0.00046312	-0.00048035	-0.00063372	-0.0012129	-0.0017357	-0.0014932	-0.00082479	-0.00038102	-0.00029534	-0.00028045	-0.0005048	-0.00060219	-0.00084501	-0.001102	-0.0013723	-0.0017317	-0.0034196	-0.0048612	-0.0069169	-0.0092325	-0.010594	-0.0098459	-0.0065862	-0.0016284	0.0037739	0.0061448	0.006846	0.0060381	0.0050239	0.00411	0.0031267	0.0024405	0.0019717	0.0014118	0.0012714	0.0012166	0.001164	0.0008638	0.00083983	0.00068586	0.00070606	0.00075123
1647.2	-0.00038166	-0.00043025	-0.00048706	-0.0004993	-0.00054908	-0.0005462	-0.00053371	-0.00052179	-0.00050658	-0.00054791	-0.00081925	-0.0011272	-0.0011481	-0.00082574	-0.00050217	-0.00044746	-0.00049655	-0.00070316	-0.00084444	-0.0010825	-0.0013149	-0.001534	-0.0018774	-0.0025535	-0.0028056	-0.0024309	-0.0017533	-0.00104	-0.0011563	-0.0011548	-0.00041385	0.00053121	0.00096693	0.00092692	0.00060113	0.00032247	0.00048668	0.00030496	0.00023681	0.0001815	0.00014834	0.00024251	0.00031775	0.00033605	0.00028891	0.00039817	0.00028701	0.00040491	0.00028966
1654.4	-0.00063523	-0.00065909	-0.00068686	-0.00065762	-0.00065	-0.00063572	-0.00058947	-0.00050386	-0.00046369	-0.00045911	-0.00051292	-0.00063309	-0.00065203	-0.00054718	-0.00032678	-0.00038617	-0.00051359	-0.0007652	-0.00098224	-0.0011596	-0.0013241	-0.001306	-0.0011513	-0.00034441	0.00032781	0.001107	0.0015833	0.001268	0.00066436	-0.00017502	-0.00072743	-0.0013507	-0.0016686	-0.0017868	-0.0015848	-0.0013909	-0.00094547	-0.00072668	-0.00063078	-0.00052212	-0.0003749	-0.00023332	-0.00017609	-0.00017758	-0.00011856	4.1046e-05	4.3178e-05	5.8103e-05	1.21e-05
1661.7	-0.00068467	-0.00064244	-0.00063194	-0.00058448	-0.00055433	-0.00052593	-0.00048658	-0.00041992	-0.00036167	-0.00035759	-0.00035703	-0.00033105	-0.00024537	-8.898e-05	4.8654e-05	-0.00012573	-0.00037631	-0.00071327	-0.00092106	-0.00096427	-0.00079903	-0.0002461	0.00035206	0.0011808	0.0014357	0.0013535	0.001166	0.00051591	6.2086e-05	-0.00057579	-0.0011992	-0.0019598	-0.0022098	-0.0020167	-0.0015194	-0.0010189	-0.00066897	-0.00042514	-0.00039299	-0.00034941	-0.00029373	-0.00026506	-0.00030353	-0.00033495	-0.00035114	-0.00022691	-0.00017772	-0.00022663	-0.00019547
1668.9	-0.00045511	-0.00038268	-0.00035865	-0.0002869	-0.00028191	-0.00025561	-0.00024194	-0.00023148	-0.00020834	-0.00023032	-0.00029544	-0.00031209	-0.00013351	0.00013824	0.00033085	8.4057e-05	-0.00030997	-0.00060031	-0.000568	-0.00015443	0.00043802	0.00090674	0.0010494	0.0010327	0.00089173	0.00044452	3.1501e-05	-0.00038216	-0.00067447	-0.0011311	-0.0016147	-0.0018391	-0.0017733	-0.0012059	-0.00053169	5.8147e-05	0.0002066	0.00022854	0.00017799	6.009e-05	-5.4976e-05	-0.00015175	-0.0002679	-0.00027936	-0.00046804	-0.00045269	-0.00049638	-0.00050756	-0.00034672
1676.1	-7.0903e-05	-3.3376e-05	-1.6333e-05	4.9303e-05	3.5864e-05	5.1692e-05	3.882e-05	2.3181e-06	-4.1858e-05	-0.00011434	-0.00031531	-0.00051031	-0.00044266	-0.00014165	0.00010478	-0.00015391	-0.00047209	-8.3954e-05	0.00057649	0.0011974	0.0013008	0.0010644	0.00079926	0.00046759	0.00019762	-0.00025774	-0.00053605	-0.00078005	-0.0011309	-0.0015247	-0.0018353	-0.0015053	-0.00099361	-0.00011202	0.0004845	0.00092817	0.00094622	0.0007644	0.00055697	0.00029266	0.00012118	-4.7582e-05	-0.00016664	-0.00020255	-0.00043075	-0.00052034	-0.00056603	-0.00063571	-0.0004283
1683.4	0.00026709	0.00027521	0.00030172	0.00032172	0.0003194	0.00031661	0.0002877	0.00022316	0.00016322	3.9014e-05	-0.00030982	-0.0007529	-0.0010147	-0.0010088	-0.00090057	-0.00080105	-0.0001491	0.0015272	0.0020487	0.0018062	0.0012701	0.00081519	0.00052776	0.00011638	-0.00011281	-0.00037877	-0.00053056	-0.0008093	-0.0012544	-0.0016888	-0.001837	-0.0009621	-0.00020228	0.00065985	0.0010458	0.0013394	0.0011891	0.0008804	0.00063607	0.00031151	0.00019549	2.8648e-05	-0.00012258	-0.00017231	-0.0004066	-0.00055163	-0.00050431	-0.00051204	-0.0004766
1690.6	0.00041424	0.00042245	0.00046086	0.00043044	0.0004215	0.00043171	0.00041111	0.00034614	0.00033628	0.00019107	-0.00024124	-0.00091222	-0.0018164	-0.00252	-0.0023287	-0.00042195	0.0015658	0.0028077	0.0023521	0.0015725	0.0010297	0.00061733	0.00034656	2.7135e-05	-7.0413e-05	-0.0001898	-0.00033901	-0.0007443	-0.0012752	-0.001614	-0.0015165	-0.00057674	0.00021818	0.00089047	0.0010167	0.0012177	0.001043	0.0007369	0.00051076	0.00022796	0.00013309	5.8703e-05	-0.00012404	-0.0001704	-0.00031165	-0.00043148	-0.00046559	-0.00039894	-0.00042515
1697.8	0.00059843	0.00059028	0.00061371	0.00058167	0.0005291	0.00057094	0.00056974	0.00052612	0.0005552	0.00044539	2.1928e-05	-0.00099652	-0.00307	-0.0043782	-0.0020463	0.0016132	0.0030363	0.0027893	0.0020915	0.0014319	0.00095131	0.00060896	0.00038121	0.0002338	0.00025365	0.00012568	-9.2532e-05	-0.00057407	-0.0010215	-0.0012505	-0.0010362	-0.00034322	0.00018828	0.00066786	0.00078947	0.00094873	0.00092205	0.00070864	0.0004701	0.00025997	0.00012835	9.74e-05	-1.6662e-05	-0.00011052	-0.0001043	-0.00028827	-0.00034142	-0.00026808	-0.00035079
1704.9	0.00076588	0.00074089	0.00074713	0.00072316	0.00064159	0.00070322	0.00069983	0.00069673	0.00075021	0.00069023	0.00020717	-0.0016157	-0.0045479	-0.0041766	6.9705e-05	0.0026174	0.0028992	0.0023446	0.0018548	0.0013607	0.00094787	0.000689	0.00055129	0.00053221	0.00055634	0.00037076	0.00015371	-0.00028705	-0.00068231	-0.00083184	-0.00061961	-0.00034827	4.0807e-05	0.00041873	0.00061924	0.00077185	0.00091003	0.00072847	0.00054014	0.00037967	0.00022722	0.00017278	0.00010343	3.6982e-05	3.4428e-05	-7.8021e-05	-8.922e-05	-5.5342e-05	-0.00015991
1712.1	0.00078808	0.00074382	0.00074981	0.00071299	0.00065546	0.00071507	0.00070897	0.00072622	0.00080508	0.0006708	-0.00028994	-0.0027208	-0.0038761	-0.0016284	0.0010999	0.0020549	0.0021326	0.0018024	0.001514	0.00116	0.00085591	0.00070013	0.00068228	0.00063165	0.00064592	0.00047461	0.0002743	-8.1188e-05	-0.00038565	-0.00059235	-0.00052182	-0.00031755	-0.00012042	0.00020113	0.00039045	0.00064747	0.00078715	0.00067761	0.00054627	0.00040386	0.00028124	0.00021871	0.00022191	0.00014232	7.9278e-05	0.00010337	5.1098e-05	8.902e-05	5.3884e-05
1719.3	0.00075914	0.00072741	0.0007484	0.00070117	0.00067952	0.0007228	0.00071923	0.00069361	0.00069941	0.00023404	-0.0011022	-0.0023124	-0.0015276	-4.2249e-05	0.0010013	0.0014002	0.0015107	0.0013983	0.0012126	0.00097664	0.00082293	0.00075601	0.00078375	0.00069298	0.00070564	0.00052294	0.00039231	0.00011651	-0.00022567	-0.00046554	-0.00041865	-0.00020564	-0.00011908	0.00015193	0.00034121	0.00054837	0.00067699	0.00062677	0.00051233	0.00043912	0.0003488	0.00033603	0.00034455	0.0002277	0.00023864	0.00013645	0.00012138	0.00016746	0.00030864
1726.4	0.00067301	0.00065885	0.00068008	0.00064245	0.0006266	0.00064744	0.00064092	0.00047877	0.00026665	-0.00030526	-0.00088547	-0.00082575	-0.00025467	0.00032445	0.00074712	0.00096494	0.0010674	0.00099799	0.00089886	0.00080137	0.00075277	0.00073811	0.0007381	0.00064733	0.00066413	0.00053245	0.00044472	0.00025604	-1.8087e-05	-0.00025174	-0.00023794	-5.6426e-06	6.965e-06	7.2901e-05	0.00028486	0.00031824	0.00046274	0.00041472	0.00035788	0.00041084	0.00030801	0.00036405	0.00038838	0.00024394	0.00037431	0.00018601	0.00023209	0.00020762	0.00042504
1733.6	0.00050492	0.00050567	0.00053069	0.00050156	0.0004726	0.00045741	0.0004022	0.00011981	-7.9439e-05	-0.00020911	-0.00015857	-7.8794e-05	7.7034e-05	0.00034226	0.00053724	0.00064855	0.0007064	0.00062147	0.00060902	0.00060922	0.0006025	0.00058726	0.00055447	0.00048274	0.00050307	0.00045552	0.0004106	0.00030937	0.00010939	-4.6656e-05	-8.4417e-05	7.1241e-05	1.3212e-05	2.9202e-05	0.00011762	0.00012067	0.00025558	0.00025551	0.00022888	0.00031715	0.0001939	0.00029552	0.0002984	0.00024137	0.00040856	0.00025067	0.00033455	0.00023712	0.00041971
1740.7	0.0003927	0.00039474	0.0004166	0.00038726	0.00034693	0.00027265	0.00016955	2.8116e-05	3.0389e-05	0.00013757	0.00016491	0.00012186	0.00013376	0.00028352	0.00039648	0.00042194	0.00046649	0.00037283	0.00042756	0.00045058	0.00044657	0.00041615	0.00039662	0.00030165	0.00034672	0.00036204	0.00037099	0.00030428	0.00021577	4.8298e-05	-6.2645e-05	8.1365e-05	-1.1983e-05	1.7057e-05	-6.0872e-06	7.1374e-05	0.00011956	0.00015825	0.00016235	0.0002428	0.00015647	0.00027098	0.00022573	0.00023728	0.00033972	0.00025791	0.00029716	0.00028581	0.00037283
1747.8	0.00031512	0.00028932	0.00030325	0.00027778	0.00021738	0.00014431	0.00011669	0.00015052	0.00019081	0.00023695	0.00020829	0.0001377	0.00013999	0.00020762	0.00027994	0.00026963	0.00030288	0.00026942	0.00033185	0.00031555	0.00029903	0.00026986	0.00027924	0.00018159	0.00024608	0.00025409	0.00033426	0.00029036	0.00022543	9.5271e-05	-2.8622e-06	3.2356e-05	-4.863e-06	9.3468e-05	-6.4066e-05	-2.4357e-05	6.5151e-05	8.2602e-05	9.2816e-05	0.0002114	0.00014841	0.00023685	0.00017591	0.00024169	0.00026672	0.00019586	0.00015189	0.00022727	0.0002979
1755	0.00024465	0.00022677	0.00022667	0.00020742	0.00017715	0.00017974	0.00019574	0.00023412	0.00025438	0.00024108	0.00021631	0.00016129	0.00014985	0.00021045	0.00020058	0.00021446	0.00025614	0.00025221	0.00029225	0.00024664	0.00021716	0.00020835	0.00023139	0.00018949	0.00024096	0.00023208	0.00031072	0.00026247	0.00024533	0.0002302	0.00015168	7.6236e-05	1.9972e-05	3.9149e-05	-7.7577e-05	-5.0228e-05	3.451e-05	6.3075e-05	9.2572e-05	0.00023884	0.00010439	0.00020939	0.00017757	0.00023166	0.00022527	0.00011177	7.5144e-05	0.00015038	0.00025192
1762.1	0.00014488	0.00014685	0.00016208	0.0001698	0.0001833	0.00018999	0.00020055	0.00021576	0.00021708	0.00019032	0.00019195	0.00012889	0.00014385	0.00016863	0.00013922	0.00018105	0.00021645	0.00021941	0.00021194	0.00017799	0.0001624	0.00015408	0.00017616	0.00016623	0.00020149	0.00015702	0.00023223	0.00017434	0.00014391	0.00024458	0.00022565	2.6797e-05	2.7592e-06	-4.1586e-05	-7.2817e-05	-1.6283e-05	3.8939e-05	9.9639e-05	0.00012975	0.00020378	4.4661e-05	0.00017452	0.00017118	0.00012837	0.00011918	0.00010811	7.8649e-05	0.00016261	0.00020598
1769.2	8.0928e-05	8.9097e-05	0.00012347	0.0001476	0.0001693	0.00014967	0.00016561	0.0001568	0.00015005	0.0001196	0.00014815	9.8582e-05	9.4109e-05	9.5083e-05	0.00014106	0.00015504	0.00019023	0.00015026	0.00012345	0.00012353	0.00013212	0.00011644	0.00013048	8.7373e-05	9.5554e-05	6.9482e-05	0.00013507	8.3161e-05	0.00014795	0.00019059	0.00015916	-6.5048e-05	-0.00011609	-6.4487e-05	1.5872e-05	6.0155e-05	8.7389e-05	4.5168e-05	0.00012795	0.00010022	4.2072e-06	0.00012105	0.00014326	4.7049e-05	3.1985e-05	9.1978e-05	0.0001289	0.00016604	0.00013582
1776.3	3.3688e-05	8.7364e-05	0.00011024	0.00011507	0.0001353	0.00013293	0.00012838	0.00010966	0.0001018	7.3406e-05	0.00012316	5.262e-05	5.2169e-05	3.756e-05	0.000154	0.00015031	0.00014186	0.00010194	8.9362e-05	9.2976e-05	0.00011865	9.203e-05	9.0416e-05	4.4158e-05	4.7363e-05	2.0674e-05	6.9508e-05	6.6273e-05	0.00017183	0.0001427	5.566e-05	-0.00012377	-0.00010739	6.4959e-05	0.00013778	0.00014736	0.00012382	4.5175e-05	7.9425e-05	5.4533e-05	2.2449e-05	4.7959e-05	7.6045e-05	6.6689e-05	-1.6418e-05	8.3067e-05	7.7539e-05	0.00017786	0.00015522
1783.3	-3.0258e-05	4.279e-05	5.4948e-05	3.5096e-05	5.1317e-05	6.2375e-05	5.2141e-05	3.4604e-05	2.2169e-05	9.1467e-06	4.4559e-05	2.7852e-06	-1.1277e-05	1.255e-05	9.7155e-05	7.7305e-05	4.6502e-05	2.481e-05	3.5071e-05	3.2024e-05	5.042e-05	2.7946e-05	2.2587e-05	-1.1633e-05	2.0326e-05	-7.6138e-07	3.8872e-05	3.606e-05	0.00013872	2.3397e-05	-8.0204e-05	-4.7251e-05	2.3608e-05	0.00013079	0.00017764	0.00015747	3.3654e-05	9.9715e-06	-4.3636e-05	-1.889e-05	1.8621e-05	-2.537e-05	-2.1187e-05	0.00013794	-3.5525e-05	9.1564e-05	1.0758e-05	0.00011108	0.00010931
1790.4	-3.7451e-05	8.9191e-07	7.7283e-06	8.7925e-06	1.5474e-05	2.5419e-05	8.4338e-06	6.3428e-06	1.1861e-06	7.2458e-06	3.325e-05	3.0291e-05	1.7185e-05	5.5202e-05	5.6734e-05	4.2594e-05	1.4739e-05	1.2649e-05	2.7298e-06	1.3618e-05	2.2964e-05	9.8869e-06	-1.1761e-06	2.7392e-05	5.9255e-05	2.7308e-05	8.4495e-05	8.1779e-05	8.3931e-05	-4.161e-05	-2.7355e-05	1.4935e-05	0.00012309	0.00015368	0.00014609	6.2097e-05	-1.3629e-06	-3.1382e-05	-0.00012312	-3.8869e-05	2.9088e-05	2.0289e-05	-1.1283e-05	0.00019477	-1.0194e-05	9.7725e-05	8.6748e-05	-1.0281e-05	9.625e-05
1797.4	1.3573e-05	9.9197e-06	3.596e-05	4.5685e-05	4.1986e-05	4.8037e-05	2.8539e-05	5.143e-05	4.9656e-05	5.1771e-05	7.9377e-05	9.6693e-05	8.8066e-05	0.00012138	5.691e-05	3.6761e-05	4.6672e-05	3.8334e-05	1.7784e-05	3.2988e-05	2.7017e-05	2.0589e-05	3.4201e-05	0.00011009	0.00011829	8.4594e-05	0.00014742	0.0001245	4.9902e-05	9.8184e-06	6.8044e-05	4.7941e-05	0.00013316	0.00012214	0.00010565	1.728e-05	-9.5516e-06	-3.845e-05	-8.532e-05	-8.6119e-06	8.4403e-05	9.5611e-05	7.5012e-05	0.00018105	2.5006e-05	0.00011379	0.00012565	-7.9564e-05	0.00018015
1804.5	9.2082e-05	5.5557e-05	8.6965e-05	7.7289e-05	7.7152e-05	6.5218e-05	7.5809e-05	9.638e-05	8.6944e-05	8.9101e-05	0.00013569	9.3173e-05	0.00011615	0.00012448	4.7793e-05	4.672e-05	5.9873e-05	6.2099e-05	4.7606e-05	3.7441e-05	3.3862e-05	2.3897e-05	3.3864e-05	0.00011936	0.00012028	0.00011132	0.00014224	0.0001135	-3.9546e-06	3.4991e-05	5.7881e-05	-3.2002e-05	5.3011e-05	0.0001575	0.00014455	4.284e-05	6.0849e-05	5.2635e-05	3.4385e-05	2.5499e-05	0.0001309	0.00013728	0.00014386	7.9556e-05	0.00010698	7.4679e-05	8.2181e-05	-2.1099e-05	0.00023382
1811.5	9.6819e-05	5.7626e-05	8.7143e-05	6.1924e-05	7.9136e-05	4.1405e-05	7.9104e-05	7.1561e-05	7.1738e-05	0.00010464	0.00012698	7.2463e-05	8.3029e-05	7.4027e-05	2.0786e-05	4.1091e-05	3.7472e-05	3.9474e-05	2.6629e-05	1.9109e-05	2.6145e-05	2.8676e-05	3.4383e-05	5.562e-05	7.2277e-05	0.00011426	8.7811e-05	6.0509e-05	-8.3851e-06	-1.3754e-05	-1.5095e-05	-5.4769e-05	3.9623e-05	0.00017478	0.00016881	0.00010667	0.00014301	0.00014827	9.6946e-05	7.986e-05	0.00011278	0.00011995	0.00018095	4.784e-05	0.00015484	5.8775e-05	9.0113e-05	5.9102e-05	0.00018176
1818.6	5.3997e-05	4.3287e-05	4.831e-05	3.209e-05	5.3323e-05	2.0744e-05	4.2435e-05	2.4705e-05	3.4417e-05	8.8103e-05	6.7366e-05	3.6593e-05	4.4977e-05	3.6783e-05	-2.2501e-05	2.1653e-05	-1.3924e-05	1.6536e-06	-5.8992e-06	-1.4569e-05	1.8573e-05	2.9245e-05	4.342e-05	2.2192e-05	2.4254e-05	6.0359e-05	2.6316e-05	-1.5069e-05	-4.0619e-05	-5.9133e-05	-1.0632e-05	-7.2598e-05	-1.9409e-05	0.0001619	0.00016371	0.0001505	0.00021056	0.00022172	0.00014692	0.00017967	0.00013965	0.00016187	0.00020134	0.00010134	0.00014967	0.00013768	0.00013738	1.9188e-05	9.2329e-05
1825.6	7.204e-05	7.4064e-05	5.1338e-05	4.8639e-05	5.8055e-05	5.6442e-05	5.0779e-05	4.9294e-05	7.0185e-05	8.795e-05	5.7036e-05	4.7213e-05	4.2217e-05	6.3168e-05	-1.6895e-05	2.3507e-05	-4.931e-06	8.728e-06	1.6189e-05	1.5021e-05	2.9721e-05	3.3747e-05	5.3428e-05	3.0933e-05	1.7772e-05	1.1872e-05	-1.2796e-05	-4.6583e-05	4.9197e-05	9.5491e-05	0.00017362	7.7998e-05	-1.0076e-05	6.9671e-05	0.00013144	0.00016939	0.00022115	0.00021416	9.8297e-05	0.00016422	0.00013745	0.00016677	0.00016438	0.00011709	0.00016009	0.00018905	0.00015054	4.4824e-05	5.0307e-05
1832.6	8.4588e-05	8.9733e-05	6.3732e-05	4.4935e-05	5.1316e-05	6.8286e-05	4.5203e-05	7.9547e-05	8.5159e-05	7.6129e-05	7.3929e-05	4.596e-05	5.7804e-05	6.7113e-05	1.7431e-05	2.1831e-05	8.769e-06	2.8405e-05	3.7383e-05	3.9728e-05	4.6977e-05	3.1033e-05	4.0648e-05	3.9466e-05	1.4885e-05	-1.083e-05	-3.4064e-05	-1.932e-05	0.00010415	0.00017124	0.00028284	0.00016393	1.5587e-05	-2.6455e-05	7.5778e-05	0.00018032	0.00019905	0.0002039	8.6401e-05	0.00011565	1.8611e-05	7.1502e-05	7.0871e-05	0.00012752	0.00014519	0.00015894	0.00012829	7.3775e-05	0.00015051
1839.6	5.7958e-05	6.4249e-05	4.6405e-05	2.5047e-05	2.6832e-05	4.0704e-05	2.4634e-05	5.1728e-05	5.8004e-05	4.1473e-05	6.1286e-05	2.7571e-05	2.7643e-05	2.7288e-05	1.2857e-05	7.0664e-06	-1.0114e-05	2.2691e-05	2.1687e-05	3.2073e-05	3.6885e-05	1.9171e-06	9.4153e-06	9.9364e-06	-1.7266e-05	-3.5948e-05	-4.9927e-05	-4.3734e-05	8.797e-05	0.00011508	0.00016508	3.216e-05	-6.9344e-05	-3.262e-05	0.00010079	0.00017876	0.0001566	0.000154	0.00010918	6.9652e-05	-4.2198e-05	4.1245e-06	5.1126e-05	0.00013786	6.3618e-05	0.00011643	0.00011095	5.324e-05	6.9767e-05
1846.6	5.9621e-05	4.7601e-05	3.3112e-05	3.0046e-05	4.0513e-05	2.5615e-05	2.7415e-05	2.6003e-05	3.7683e-05	2.7643e-05	5.7672e-05	1.3745e-05	1.4758e-05	8.5347e-06	1.1317e-05	3.2508e-05	-7.6744e-06	2.0223e-05	4.7778e-06	2.2394e-05	1.7983e-05	1.7478e-05	-4.9594e-06	-1.0508e-05	-2.8838e-05	-1.3235e-05	2.0526e-05	-3.8696e-06	6.7733e-05	4.4297e-05	7.2755e-05	-4.7809e-05	-2.2857e-06	0.00010247	0.0001464	0.00011287	9.4248e-05	8.7355e-05	8.2761e-05	5.2793e-05	3.0179e-06	9.1458e-05	9.3695e-05	0.00015259	-8.7104e-06	8.8921e-05	0.00011512	6.0617e-05	3.9727e-05
1853.5	8.2219e-05	6.2125e-05	5.2006e-05	5.8473e-05	7.6776e-05	4.025e-05	3.9741e-05	2.6383e-05	3.0217e-05	4.869e-05	6.8682e-05	3.185e-05	2.4605e-05	3.8593e-05	3.2181e-05	3.5755e-05	3.1251e-05	2.7409e-05	3.1197e-05	4.2985e-05	3.5961e-05	4.9524e-05	9.618e-06	3.7721e-05	3.1525e-05	0.00010382	0.00012675	0.0001169	0.000103	7.4067e-05	-1.5744e-05	0.00012937	0.00018827	0.00015043	9.1881e-05	3.8394e-05	3.2905e-05	2.7998e-05	1.8762e-05	6.1915e-05	6.7924e-05	0.00014154	0.00010949	0.00017773	6.501e-05	0.00014865	0.00019242	2.0427e-05	0.00015497
1860.5	8.5152e-05	7.5403e-05	6.9373e-05	7.3086e-05	9.8938e-05	5.786e-05	4.1383e-05	4.0726e-05	2.1746e-05	5.5051e-05	4.4074e-05	8.8678e-06	4.7266e-05	5.702e-05	2.0773e-05	1.7698e-05	2.8767e-05	3.2216e-05	4.1883e-05	2.2457e-05	2.725e-05	1.6154e-05	1.6629e-05	5.0758e-05	5.9691e-05	0.00012153	0.00012064	0.00013207	-1.0438e-05	5.3004e-06	-7.4174e-05	0.00012915	0.00015792	0.0001012	1.3927e-05	-5.8059e-05	-1.6854e-05	-1.7999e-05	2.9725e-05	7.6005e-05	0.00013643	0.00014602	8.7132e-05	0.00012843	5.7614e-05	0.0001839	0.00017747	2.1666e-05	0.00012464
[truncated: 13 more columns]
