# Supplementary material for: Aqueous pyruvate partly dissociates under deep ultraviolet irradiation but is resilient to near ultraviolet excitation
Source: Nat Commun. 2024 Mar 4;15:1978. doi: 10.1038/s41467-024-46309-5 (PMC10912111; doi:10.1038/s41467-024-46309-5)
Supplement: Supplementary file 3 — source data [file 41467_2024_46309_MOESM3_ESM.zip › Source Data/Source Data Fig 3c.txt]

0	1772.8	1767.2	1761.6	1756	1750.5	1745	1739.6	1734.2	1728.8	1723.5	1718.2	1712.9	1707.7	1702.5	1697.4	1692.3	1687.2	1682.2	1677.2	1672.2	1667.3	1662.4	1657.5	1652.7	1647.9	1643.1	1638.4	1633.7	1629	1624.3	1619.7	1615.2	1610.6	1606.1	1601.6	1597.1	1592.7	1588.3	1583.9	1579.5	1575.2	1570.9	1566.7	1562.4	1558.2	1554	1549.9	1545.7	1541.6
1402.1	-7.4909e-06	2.6394e-06	4.9432e-05	4.5064e-05	6.677e-05	4.2413e-05	2.6249e-05	3.3307e-05	3.4245e-05	7.5432e-06	-2.8778e-05	-9.1528e-05	-4.0631e-05	1.4564e-05	4.3154e-06	2.6936e-05	8.8858e-06	6.1515e-06	3.6106e-05	2.9648e-05	-1.7169e-07	8.785e-06	-2.2906e-05	-0.00011921	-9.3934e-05	-6.3314e-05	-3.1964e-05	-2.9467e-05	-5.9428e-05	-5.4222e-05	-0.00011992	-6.8493e-05	-0.00015754	-0.00016035	-8.0702e-05	-7.2254e-05	-0.00013571	-6.9107e-05	-0.00010361	-0.00021196	-0.00014002	-0.00014392	-8.0822e-05	-0.00012997	-8.8807e-05	-2.2576e-05	7.6502e-06	-9.9597e-05	-4.8935e-05
1409.6	5.1277e-05	4.5208e-05	7.2708e-05	6.7899e-05	7.4592e-05	5.63e-05	5.8726e-05	5.3862e-05	5.5946e-05	3.17e-05	-1.7046e-05	-6.3601e-05	-3.152e-05	5.9864e-06	1.7236e-05	5.1211e-05	5.2532e-05	3.9222e-05	5.6444e-05	4.1086e-05	2.6126e-05	2.6996e-05	-6.9396e-06	-6.6021e-05	-3.5598e-05	-3.5464e-05	-5.2633e-06	-9.1769e-06	-1.2939e-05	-2.4066e-05	-4.6951e-05	-8.3172e-05	-0.0001708	-0.00015812	-6.0288e-05	-5.2043e-05	-0.00011511	-0.00010134	-7.3146e-05	-0.00015691	-0.00011969	-0.00014738	-7.484e-05	-0.00015347	-7.0873e-05	1.0027e-05	-3.4911e-05	-6.5934e-05	-8.6137e-05
1417.2	7.8514e-05	4.711e-05	4.4783e-05	3.966e-05	2.2662e-05	1.7966e-05	5.2136e-05	4.9929e-05	3.7129e-05	2.3776e-05	-3.135e-05	-7.7463e-05	-7.1942e-05	-6.5663e-05	1.0912e-05	6.5763e-05	8.0243e-05	6.4078e-05	4.97e-05	2.4418e-05	3.8096e-05	1.3871e-05	-2.1652e-07	2.2642e-05	3.4217e-05	1.2217e-05	3.7008e-05	-2.0565e-05	2.7083e-05	2.0607e-05	1.049e-05	-4.1017e-05	-9.1644e-05	-3.8509e-05	-4.3222e-05	-2.3219e-05	-6.3637e-05	-6.6904e-05	-1.8882e-05	-1.7382e-05	-4.2577e-05	-7.5107e-05	-2.857e-05	-0.00011451	-3.8891e-05	1.5991e-05	-3.3177e-05	-3.0097e-05	-6.0417e-05
1424.8	-9.9001e-08	-1.7863e-05	-4.0576e-05	-3.3247e-05	-4.489e-05	-4.7737e-05	-4.8465e-06	-1.3036e-05	-2.5746e-05	-2.9907e-05	-6.4861e-05	-0.00011504	-0.00013935	-0.00011809	-3.6183e-05	3.1932e-05	4.1778e-05	3.4335e-05	4.2775e-06	-8.4028e-06	1.1067e-05	-2.605e-05	-3.1576e-05	2.1584e-05	1.4364e-05	1.9887e-05	3.4809e-05	-3.5414e-05	-1.4402e-05	1.943e-05	3.5032e-05	3.5693e-05	-3.2175e-05	5.42e-05	-4.2e-05	-5.667e-05	-4.0077e-05	-3.8184e-05	-1.5583e-05	6.675e-05	-5.5644e-06	-1.4325e-05	-3.8162e-06	-7.2318e-05	-1.7736e-05	2.0571e-05	-1.6246e-05	3.2152e-05	1.4907e-05
1432.4	-3.0757e-05	-2.1794e-05	-6.1639e-05	-4.8173e-05	-5.5986e-05	-6.2116e-05	-2.8172e-05	-3.892e-05	-4.0749e-05	-4.622e-05	-7.1941e-05	-9.904e-05	-0.00015969	-0.00012968	-6.3732e-05	1.0967e-05	1.8841e-05	1.3153e-05	-2.2224e-05	-1.7421e-05	-1.1417e-05	-3.5462e-05	-4.5485e-05	6.0372e-06	-3.0379e-05	-1.19e-05	-4.4693e-05	-0.00012335	-0.00011589	-4.2081e-05	2.8416e-05	3.0958e-05	8.0388e-05	9.5974e-05	-3.0557e-05	-7.682e-05	9.9602e-06	-5.0436e-05	-2.8839e-05	9.0882e-05	-1.3895e-05	2.4046e-05	-7.1343e-05	-7.072e-05	-2.9559e-05	4.8618e-05	3.531e-05	8.7826e-05	4.6337e-06
1439.9	-3.7087e-07	2.907e-06	-2.6009e-05	-2.4927e-05	-2.7352e-05	-3.6491e-05	-2.1407e-05	-2.5657e-05	-1.9497e-05	-1.6583e-05	-5.4529e-05	-6.5555e-05	-0.0001471	-0.0001073	-5.4262e-05	-2.9212e-06	2.2153e-05	1.2173e-05	6.9762e-06	7.2163e-06	1.3349e-05	-8.3561e-06	-5.7701e-06	2.5317e-05	-5.5557e-06	-3.6018e-06	-3.265e-05	-0.00011447	-9.9589e-05	-9.0742e-05	-1.2332e-06	2.4803e-05	0.00011178	0.00010885	-2.5628e-06	1.4825e-05	3.5107e-05	3.6996e-05	8.9965e-06	7.2615e-05	-1.3728e-05	-2.9858e-05	-6.4068e-05	-7.0556e-05	-6.9225e-05	1.9819e-05	4.7351e-05	-5.0773e-05	-0.00016111
1447.4	2.8029e-05	2.6004e-05	3.3761e-05	1.7862e-05	2.3532e-05	1.1849e-05	1.8352e-05	2.7778e-06	1.4896e-05	2.8231e-05	-3.2588e-06	-1.557e-05	-6.6449e-05	-4.4298e-05	-1.4683e-05	1.9118e-05	3.3849e-05	4.5254e-05	5.8863e-05	5.0597e-05	6.5695e-05	4.0361e-05	4.3729e-05	5.0451e-05	3.5808e-05	4.7594e-05	3.9849e-05	-9.2928e-06	-4.7565e-05	-2.8106e-05	-2.1991e-05	3.6835e-05	2.8971e-06	0.00011454	-7.3111e-06	2.4874e-05	-2.0127e-05	9.8991e-05	5.9978e-05	1.9416e-05	-2.0666e-05	-9.4431e-05	1.7974e-05	-6.6664e-06	-9.0009e-05	1.1414e-05	1.0832e-05	-0.00015152	-0.00021011
1455	3.4169e-05	5.1508e-05	6.9667e-05	5.8494e-05	4.8722e-05	4.4234e-05	5.2533e-05	3.7246e-05	5.1221e-05	5.4667e-05	4.1991e-05	3.4137e-05	-3.1826e-06	1.2104e-05	3.0182e-06	1.8832e-05	3.546e-05	6.7993e-05	6.3889e-05	5.448e-05	7.2898e-05	5.7434e-05	4.738e-05	6.1645e-05	2.613e-05	2.7539e-05	4.7209e-05	3.2173e-05	-3.2606e-05	1.6175e-06	-3.8629e-05	4.0269e-05	-4.6176e-05	5.4726e-05	-7.553e-06	-4.0021e-05	-3.8868e-05	8.9918e-05	7.3038e-05	-2.0732e-05	2.0611e-05	-2.8164e-05	3.1668e-05	3.9558e-05	-3.1252e-05	5.9201e-05	-6.9728e-06	-4.4398e-05	-3.4521e-05
1462.5	4.4287e-05	6.5322e-05	6.1905e-05	7.3601e-05	4.5225e-05	3.833e-05	4.1442e-05	5.1323e-05	4.3554e-05	4.607e-05	3.0105e-05	3.169e-05	-2.9929e-06	2.0199e-05	-1.058e-06	-1.0514e-05	1.8908e-05	3.7092e-05	2.9764e-05	1.779e-05	1.3758e-05	1.5398e-05	1.3163e-05	3.1126e-05	1.4521e-05	-1.5897e-05	1.473e-05	-2.0827e-05	-6.3564e-05	-5.3289e-05	-0.00012161	6.445e-06	-2.4072e-05	3.5569e-05	8.4717e-05	1.78e-05	7.1921e-05	5.9002e-05	6.7328e-05	1.6672e-05	5.9531e-05	4.3446e-05	3.9987e-06	8.7318e-05	8.0373e-05	4.148e-05	-1.1481e-05	8.8078e-05	9.6758e-05
1470	2.4545e-05	2.2302e-05	2.8535e-05	4.7144e-05	1.8579e-05	1.5988e-05	7.4709e-06	2.1942e-05	1.9365e-06	1.446e-05	8.6438e-07	-2.4834e-06	-3.0021e-05	-1.5444e-05	-3.2028e-05	-3.8189e-05	-1.9717e-06	-1.7528e-06	6.1928e-06	-2.3265e-05	-2.9391e-05	-2.5956e-05	-7.1266e-06	-1.9994e-05	-1.7731e-05	-4.7923e-05	-4.1094e-05	-8.2136e-05	-0.00012856	-0.00010874	-0.00015029	1.4163e-05	-1.0245e-05	4.2458e-06	0.00014147	9.5274e-05	0.0001304	5.8138e-05	8.5108e-05	3.9167e-05	4.8417e-05	1.2092e-05	1.5073e-05	0.00017938	2.5332e-05	1.4592e-06	1.5115e-05	5.643e-05	2.3854e-05
1477.5	-1.2905e-05	-2.3208e-05	4.9606e-06	-1.4738e-06	-2.6624e-06	1.1593e-05	-9.3322e-06	-1.4368e-05	-6.0969e-06	5.0703e-06	-2.6006e-06	-2.4239e-05	-3.8608e-05	-1.824e-05	-2.4714e-05	2.0664e-06	4.1351e-06	1.5084e-05	1.2582e-05	-1.7245e-05	-2.8728e-05	-2.1226e-05	-1.5479e-05	-1.3542e-05	-1.7742e-05	-1.0507e-05	-6.3938e-05	-8.5783e-05	-0.00011959	-6.9362e-05	-2.6517e-05	3.3972e-05	5.8397e-05	-2.6181e-05	6.4936e-05	7.4205e-06	5.2104e-05	2.8264e-05	3.81e-05	4.652e-05	4.0162e-05	3.6321e-05	3.3052e-05	0.00014084	-7.9076e-06	-1.9432e-06	8.1115e-05	-2.6097e-05	-4.9356e-05
1485	1.4721e-05	4.5941e-06	3.0182e-05	7.1364e-06	9.9613e-06	3.1632e-05	2.0833e-05	-1.0858e-05	1.9151e-05	3.1223e-05	3.8008e-05	1.0011e-05	-1.3935e-06	5.1388e-05	2.2131e-05	4.8545e-05	3.8137e-05	4.373e-05	3.4952e-05	2.8356e-05	1.7526e-06	1.1198e-05	3.5196e-06	2.6203e-06	4.6227e-06	5.3877e-05	3.6336e-06	-3.1776e-06	4.4375e-05	1.2381e-05	1.2571e-05	2.1304e-05	0.00013973	-3.3374e-05	-3.6424e-05	-0.00013337	-2.609e-05	-4.6051e-05	-5.0063e-05	-4.8971e-05	-4.0538e-05	-4.5068e-05	-7.2463e-05	-4.6048e-05	-3.3594e-05	-4.442e-05	3.3722e-05	1.3066e-05	1.0805e-05
1492.5	-3.491e-06	-8.985e-06	1.1047e-05	-6.9504e-06	-2.1976e-05	4.4794e-06	-2.8623e-06	-4.7146e-05	-4.1012e-06	5.3637e-06	3.2184e-06	-1.3587e-05	-3.4892e-05	1.3459e-08	7.0357e-06	1.8577e-05	1.5426e-05	-6.9366e-06	-2.751e-06	-5.0948e-06	-1.1763e-05	-1.6144e-05	-1.2071e-05	-8.9311e-06	-1.3111e-05	7.2593e-06	1.6905e-05	8.2854e-06	6.3059e-05	2.8889e-05	-9.2966e-05	-5.0709e-05	2.4857e-05	-6.1185e-05	-2.2175e-05	-0.00013832	-3.473e-05	-6.6036e-05	-6.8155e-05	-0.00010259	-9.347e-05	-0.00012047	-0.00014881	-0.00016973	-0.00013008	-9.6515e-05	-5.2938e-07	5.9497e-05	0.00011785
1499.9	-3.3112e-05	-4.6637e-05	-5.8079e-06	-3.7665e-05	-5.1098e-05	-2.5342e-05	-3.6931e-05	-8.0408e-05	-3.9964e-05	-4.3349e-05	-5.4563e-05	-6.909e-05	-9.2511e-05	-8.2952e-05	-1.9118e-05	-3.0055e-05	-1.5149e-05	-5.4207e-05	-4.1125e-05	-2.9661e-05	-3.0892e-05	-3.4677e-05	-1.4178e-05	-4.6717e-05	-2.9425e-05	-4.5957e-05	-8.9476e-06	-3.5385e-05	-2.6595e-05	-1.5046e-05	-0.00014889	-0.00013569	-0.000183	-0.00012023	6.6033e-05	-3.0297e-05	8.3579e-06	4.0765e-05	-1.0323e-05	-3.8488e-06	3.1795e-05	-2.9097e-05	-0.00012075	1.1173e-06	-4.8271e-05	2.3935e-05	8.5482e-05	1.4777e-05	0.00015183
1507.4	-5.9779e-06	-2.3829e-05	9.6375e-06	-2.1106e-06	-1.1728e-05	1.3111e-05	-1.53e-05	-4.1122e-05	-1.2094e-05	-2.6943e-05	-3.5673e-05	-3.4951e-05	-5.847e-05	-2.1714e-05	2.6714e-05	2.08e-05	1.8983e-05	1.3312e-05	1.4006e-05	3.3883e-05	1.8952e-05	2.8636e-05	4.3368e-05	-1.1775e-06	9.41e-06	8.7417e-06	1.6178e-05	-4.0807e-05	-4.383e-05	-4.9387e-05	-0.00013465	-0.00025333	-0.00022137	-4.2626e-05	0.00012693	9.2263e-05	0.00016586	0.00016797	0.00015005	7.8041e-05	0.00016338	0.00017553	7.4305e-05	0.00025218	9.3993e-05	6.7687e-05	8.3296e-05	-2.7087e-05	9.4473e-05
1514.8	-1.494e-05	-1.4367e-05	-9.9109e-06	-4.4193e-06	-5.8589e-06	1.5209e-05	-2.6069e-05	-1.8172e-05	9.3127e-06	-1.7147e-05	-8.8882e-06	-5.598e-06	-2.7631e-05	3.2905e-05	2.1607e-05	6.2967e-05	3.376e-05	5.1122e-05	3.7745e-05	5.7471e-05	4.163e-05	4.3841e-05	4.2225e-05	7.747e-05	2.7708e-05	5.3131e-05	8.5105e-06	-2.9194e-06	-1.9591e-05	-6.9623e-05	-7.9762e-05	-0.00019435	-0.00019649	6.1478e-05	8.958e-05	0.00017109	0.00024858	0.00019542	0.00019129	3.1487e-05	0.00014938	0.00025857	0.00022142	0.0002108	1.5891e-05	-6.5952e-05	-4.4015e-05	-6.0512e-05	-2.0384e-05
1522.3	-3.1801e-05	-1.4432e-05	-3.2197e-05	-3.8481e-05	-1.8502e-05	-3.1752e-05	-4.671e-05	-4.5701e-05	-9.7402e-06	-3.4138e-05	-3.3393e-05	-6.6488e-05	-4.5018e-05	1.0521e-06	-2.3304e-05	2.1835e-05	6.5464e-06	-9.6627e-06	-5.857e-06	7.7965e-06	-1.0096e-05	-1.1638e-05	-3.0656e-05	-2.7007e-06	-3.7812e-05	-2.1009e-05	-4.2536e-05	-5.537e-05	-1.8997e-05	-3.0575e-05	-2.3447e-05	-4.1802e-06	-0.00011792	0.00012321	0.00011185	0.00016878	0.00016183	0.00017652	0.00010212	3.6167e-05	0.00018023	0.0001807	0.0001198	5.3041e-05	-2.493e-05	-0.0001218	3.819e-05	-1.4183e-05	5.6654e-05
1529.7	-2.6449e-05	-3.9786e-06	-3.0191e-05	-3.688e-05	-2.0854e-05	-3.6426e-05	-2.5367e-05	-5.4782e-05	-1.5609e-05	-4.3478e-05	-7.8015e-05	-0.00013713	-8.5288e-05	3.6392e-05	1.3307e-06	-1.0073e-07	3.3167e-05	-1.9199e-05	-1.2498e-05	-8.6159e-06	-1.6361e-05	-2.4614e-05	-3.5527e-05	-9.0923e-05	-4.0873e-05	-9.0407e-05	-0.00013392	-0.00018184	-0.00018639	-0.00015028	-3.2346e-05	0.00013609	0.00014208	0.00021852	0.00032453	0.00031923	0.00027857	0.00029192	0.00029661	0.00027162	0.00023374	8.8908e-05	-2.408e-05	1.0773e-05	0.00013802	-2.9934e-06	0.0001843	0.00014033	0.0001076
1537.1	-5.874e-05	-2.9871e-05	-3.0622e-05	-2.7975e-05	-3.3516e-05	-5.399e-06	-6.6811e-06	-4.1996e-05	-1.8822e-05	-5.74e-05	-0.00012619	-0.00017293	-9.5416e-05	0.00010918	9.1409e-05	5.7881e-05	0.00011159	4.6278e-05	5.6814e-05	6.4569e-05	6.0657e-05	4.5166e-05	6.2036e-05	-8.0769e-06	4.1732e-05	-4.5472e-05	-0.00013496	-0.00025164	-0.00040192	-0.00031969	-0.00021947	7.4411e-05	0.00028243	0.00037192	0.00059556	0.00064519	0.00062535	0.00055103	0.00055265	0.00041641	0.00018113	1.2336e-05	2.4566e-05	0.0002015	0.00027112	0.00016554	0.00024034	0.00023003	0.00011604
1544.5	-7.9996e-05	-6.1316e-05	-3.8859e-05	-2.481e-05	-4.8399e-05	-1.3193e-05	-2.2002e-05	-4.3144e-05	-3.3479e-05	-6.9534e-05	-0.00015791	-0.00021392	-8.753e-05	0.00016777	0.00015841	0.00011894	0.00015492	8.6937e-05	8.4372e-05	0.00010844	8.3062e-05	8.0637e-05	9.588e-05	0.00011915	9.776e-05	4.607e-05	-5.8971e-05	-0.00019685	-0.00035945	-0.00033208	-0.00030024	3.9009e-05	0.00025759	0.00042223	0.00060761	0.0007064	0.00066321	0.00047196	0.00026117	8.9819e-05	3.781e-05	1.9378e-05	0.00017865	0.00033661	0.00022776	0.00025431	0.00021091	0.00016405	0.00021778
1551.9	-4.603e-05	-5.2732e-05	-2.2668e-05	-1.8491e-05	-3.2459e-05	-2.2787e-05	-3.1181e-05	-3.8878e-05	-5.0045e-05	-8.82e-05	-0.00019563	-0.0002724	-0.00010925	0.00013476	0.00015913	0.00012462	0.00011187	2.6181e-05	1.3761e-05	8.8572e-06	-2.132e-05	-2.9949e-05	-1.4906e-05	2.1253e-05	-4.1425e-05	-5.7482e-05	-0.00013926	-0.00022288	-0.00031284	-0.00034065	-0.00026429	-3.8458e-05	0.00014187	0.00034554	0.00036994	0.0003795	0.0001921	-7.6573e-05	-0.00020565	-0.0001857	2.1681e-05	0.00014392	0.00028101	0.00028563	0.00018738	0.00023745	0.00026488	0.00028257	0.00045331
1559.3	-8.9473e-06	-1.227e-05	1.0369e-05	-1.0245e-05	-2.0935e-05	-4.9736e-06	-1.1683e-05	-2.8908e-05	-7.3376e-05	-0.00012791	-0.00023673	-0.00033953	-0.00016579	6.7924e-05	0.00013693	0.00010671	8.861e-05	-3.6027e-05	-5.633e-05	-7.9161e-05	-9.3105e-05	-0.00013865	-0.00013003	-0.00018696	-0.00023007	-0.000286	-0.00037086	-0.00046695	-0.00062704	-0.00065312	-0.00051633	-0.00021393	5.7047e-05	0.00025762	0.00021531	0.00013579	-6.4102e-05	-0.00015775	8.7572e-06	0.00017183	0.00025897	0.000289	0.00030594	0.00026887	0.00034599	0.00035028	0.00040125	0.00048169	0.00062
1566.7	-7.0715e-05	-6.7338e-05	-7.0917e-05	-7.0835e-05	-0.00011509	-7.3215e-05	-8.623e-05	-0.00013688	-0.00014764	-0.0002156	-0.00035485	-0.00047693	-0.00025621	4.2299e-05	0.00013564	0.00011652	9.359e-05	-2.8926e-05	-1.552e-05	-5.814e-05	-6.4985e-05	-0.00010644	-0.00010769	-0.00024598	-0.00023812	-0.00034606	-0.00047662	-0.00076208	-0.001096	-0.0011208	-0.00088496	-0.00047663	-0.00015813	2.5622e-05	9.5527e-05	0.00020454	0.00042961	0.000604	0.00070012	0.00062385	0.0003495	0.00029881	0.00031139	0.00037283	0.00052312	0.00046938	0.00052911	0.00046836	0.00062171
1574	-0.00016956	-0.00016786	-0.00018501	-0.00016307	-0.00018297	-0.00013809	-0.0001582	-0.00021133	-0.00020773	-0.00028186	-0.00049631	-0.0006422	-0.00037172	8.8204e-05	0.00023751	0.0002254	0.00015827	5.8025e-05	4.3509e-05	3.4675e-06	8.0971e-07	-1.4429e-05	-3.7541e-05	-0.00016256	-0.000131	-0.00026748	-0.00046527	-0.00086105	-0.0012252	-0.0012985	-0.001061	-0.00077755	-0.00055905	-0.00036415	2.8305e-05	0.00064339	0.0011421	0.0011862	0.00085088	0.00054805	0.00028031	0.00034419	0.00041855	0.00049268	0.00058292	0.00053681	0.00059822	0.00040682	0.00049165
1581.4	-9.2694e-05	-8.6205e-05	-9.5191e-05	-9.4668e-05	-8.2686e-05	-4.117e-05	-6.2509e-05	-9.5242e-05	-0.00011755	-0.00022838	-0.00055624	-0.00080588	-0.00049922	0.0001655	0.00045403	0.00041184	0.00027448	0.0001501	8.3281e-05	2.3649e-05	-6.8806e-06	-2.5616e-05	-8.6949e-05	-0.0002197	-0.00023684	-0.00040387	-0.00069096	-0.0011548	-0.0015325	-0.0017217	-0.0015225	-0.0013067	-0.00085964	-5.286e-05	0.00086993	0.0016518	0.0017417	0.0012793	0.00069529	0.00050588	0.00039848	0.00043663	0.00049202	0.00043669	0.00056486	0.00044384	0.00049445	0.00029428	0.00032218
1588.8	8.7657e-05	8.2852e-05	8.5133e-05	5.9506e-05	4.3405e-05	7.0432e-05	4.4856e-05	1.9943e-06	-4.6785e-05	-0.00023592	-0.00072456	-0.0011755	-0.00082359	0.00019792	0.00072713	0.00062046	0.00044523	0.00021528	0.00010327	2.2829e-05	-3.8042e-05	-9.9301e-05	-0.00016061	-0.00036489	-0.00046935	-0.00073439	-0.0011716	-0.0019772	-0.0027592	-0.0033635	-0.0031782	-0.0022629	-0.00087295	0.00099394	0.0022741	0.0027737	0.0023772	0.0018066	0.0013429	0.0011599	0.00089441	0.00072948	0.00067788	0.0005284	0.00058267	0.00047145	0.00044001	0.00044911	0.00031174
1596.1	0.00012529	8.7658e-05	0.0001206	8.2497e-05	3.1612e-05	4.9343e-05	1.947e-05	-7.8938e-05	-0.00013371	-0.00043644	-0.001115	-0.0018785	-0.0014396	0.00010907	0.0010753	0.00094761	0.00069907	0.00033412	0.00021561	9.4599e-05	3.5858e-06	-9.6263e-05	-0.00013777	-0.00042591	-0.00058363	-0.00092257	-0.0015038	-0.0028267	-0.0041898	-0.005377	-0.0053321	-0.0037304	-0.0017118	0.00031929	0.0015504	0.0024767	0.0028186	0.0030416	0.0028849	0.0026976	0.0022907	0.0018766	0.0015296	0.0012227	0.0010424	0.0008359	0.00068787	0.00078255	0.00060918
1603.4	1.5197e-05	-1.4285e-05	2.5264e-05	8.9129e-08	-6.1077e-05	-5.4843e-06	-3.339e-05	-0.00015232	-0.00019922	-0.00057349	-0.001454	-0.0025813	-0.0021135	-5.4095e-05	0.0013992	0.0013354	0.0009939	0.00049193	0.00035241	0.00016546	4.973e-05	-0.00010404	-0.00016718	-0.00059627	-0.00078936	-0.0012752	-0.0020082	-0.0037334	-0.005582	-0.0073849	-0.0077426	-0.006683	-0.0052117	-0.002917	-0.00022443	0.003086	0.0048202	0.0054678	0.0050948	0.0045672	0.0038768	0.0032609	0.0026076	0.0022011	0.0017216	0.0013189	0.0010115	0.00097336	0.00066936
1610.7	2.7032e-05	2.3139e-05	5.6472e-05	4.8276e-05	1.1183e-05	7.006e-05	6.5089e-05	-5.6968e-05	-8.2392e-05	-0.00044768	-0.0014567	-0.0027163	-0.002305	-9.9372e-05	0.0015099	0.0015125	0.0011332	0.0005377	0.00035249	0.00010928	-3.8663e-05	-0.00022027	-0.00034453	-0.00096094	-0.0013105	-0.0021394	-0.0034939	-0.0061941	-0.0091868	-0.012021	-0.012471	-0.010524	-0.0070154	-0.0016036	0.0034692	0.0076733	0.008722	0.0082313	0.0069337	0.0057008	0.004407	0.0036493	0.0028762	0.0024767	0.0019344	0.0014951	0.0012267	0.00098827	0.00066716
1618	0.00019546	0.00020094	0.00022962	0.0002128	0.00018447	0.00021547	0.00020807	8.4954e-05	6.536e-05	-0.0002761	-0.0012081	-0.0022517	-0.0018477	4.3222e-05	0.0013243	0.0013255	0.0010217	0.00043298	0.00024826	-2.9841e-05	-0.00018765	-0.00039682	-0.00058378	-0.0014075	-0.0019563	-0.0032304	-0.0055611	-0.010248	-0.015179	-0.018567	-0.016415	-0.0087874	-0.0010545	0.0060637	0.00993	0.011634	0.010768	0.0090722	0.0071612	0.0056358	0.004067	0.0032208	0.0024689	0.0020661	0.0016011	0.001208	0.0011608	0.00089608	0.00078884
1625.3	0.00028513	0.00028664	0.00029925	0.00025053	0.00019842	0.0002257	0.00020019	8.4125e-05	4.1484e-05	-0.00026462	-0.0010318	-0.0017031	-0.0011745	0.00017132	0.00097993	0.00097823	0.000771	0.00030946	0.00018637	-6.728e-05	-0.00019703	-0.00043355	-0.00070297	-0.0016816	-0.002405	-0.0039954	-0.0069693	-0.012676	-0.01761	-0.018638	-0.012738	-0.002025	0.0053812	0.0099411	0.010998	0.010633	0.0091254	0.007385	0.0057105	0.0045017	0.003306	0.0026539	0.002057	0.0017141	0.0011922	0.00084896	0.0009251	0.00076733	0.00063942
1632.6	8.1286e-05	8.7268e-05	9.1861e-05	4.9787e-05	1.0562e-05	4.5106e-05	2.1644e-05	-7.3268e-05	-9.9534e-05	-0.0003536	-0.00087927	-0.0013051	-0.00078571	0.00013561	0.00060762	0.00061736	0.00049003	0.00020515	0.00012692	-1.2402e-05	-0.00010389	-0.00029886	-0.00056633	-0.0014524	-0.0021848	-0.0035562	-0.005855	-0.0092709	-0.01138	-0.010366	-0.0056142	0.0011015	0.0047963	0.0065746	0.0065475	0.0060717	0.005143	0.004174	0.0032783	0.0025589	0.002034	0.0017581	0.0014207	0.001169	0.00085553	0.0006003	0.00056865	0.00053886	0.00029844
1639.9	-0.00018558	-0.0001484	-0.00013425	-0.00014268	-0.0001499	-0.00010011	-0.00010279	-0.00016237	-0.00015004	-0.00030744	-0.00059928	-0.00090987	-0.00060754	-1.7295e-05	0.00030453	0.00032947	0.00024747	9.3882e-05	6.3599e-05	3.3701e-05	-3.703e-05	-0.00015745	-0.00025738	-0.00070609	-0.0010634	-0.0015895	-0.0022313	-0.0028889	-0.0035686	-0.003397	-0.0018413	0.00028198	0.0011645	0.0017183	0.0018743	0.0018328	0.0016529	0.0013504	0.0011292	0.00075469	0.00067246	0.00061104	0.000495	0.00036956	0.00030073	0.00029892	0.0002037	0.00017108	7.8527e-05
1647.2	-0.00013232	-9.6802e-05	-7.831e-05	-6.495e-05	-7.0032e-05	-2.8006e-05	-3.2622e-05	-7.0648e-05	-4.1858e-05	-0.0001251	-0.00028884	-0.00051648	-0.00041186	-6.8222e-05	0.00014977	0.00015045	0.00011241	5.1309e-05	7.1988e-05	5.7964e-05	1.858e-05	-2.1161e-05	1.1711e-05	-1.2765e-05	5.1596e-05	8.698e-05	4.4804e-05	-0.00035469	-0.0010166	-0.0011564	-0.00081731	-0.00052529	-0.00041272	-0.00016812	0.00015129	0.00017401	0.0002802	0.0001972	0.00022375	4.527e-05	4.4792e-05	2.2359e-06	-3.0708e-05	-5.9427e-05	-7.1718e-05	1.9075e-05	3.8603e-05	1.5735e-06	9.4224e-05
1654.4	8.6703e-05	8.3775e-05	7.4831e-05	6.0136e-05	5.904e-05	5.2094e-05	3.7481e-05	3.8892e-06	5.317e-06	-5.3136e-05	-0.0001919	-0.00035065	-0.00030646	-0.00012998	1.8587e-05	3.3112e-05	2.716e-05	9.9392e-05	0.00012254	8.1043e-05	6.1202e-05	6.6084e-05	8.6647e-05	7.0096e-05	0.00012606	-2.2613e-05	-0.0004117	-0.00093031	-0.0010567	-0.00094896	-0.00072027	-0.00035221	-0.00010007	9.4973e-05	0.00024685	0.00027316	0.00033075	0.00026098	0.00020158	0.00015557	5.8271e-05	5.2597e-05	3.8859e-05	-4.8026e-05	-8.9176e-05	2.4762e-05	2.5125e-05	8.3588e-05	0.00026108
1661.7	0.00014765	0.00011632	0.0001104	7.9591e-05	6.0121e-05	3.8725e-05	1.8516e-05	-1.5818e-05	-2.401e-05	-8.4827e-05	-0.00022967	-0.00037166	-0.0004099	-0.000288	-0.00012652	-1.0219e-05	6.8834e-05	0.00021851	0.00019074	0.00012285	4.9549e-05	9.7232e-07	-5.5002e-05	-0.00020524	-0.00033974	-0.00063903	-0.00093518	-0.0011203	-0.0010372	-0.0011189	-0.00075887	-0.00016436	0.0001465	0.00034121	0.0004292	0.0005248	0.00051776	0.00042465	0.00026879	0.0002692	0.00015488	0.00020677	0.00016562	5.2709e-05	-1.3996e-06	0.00017546	0.00012475	0.00016381	0.00027554
1668.9	3.262e-05	2.5283e-05	1.9984e-05	2.6141e-05	-1.8391e-06	4.3082e-06	-1.3134e-05	-1.6818e-05	-1.6766e-05	-6.7064e-05	-0.00019122	-0.00035597	-0.00043292	-0.0003219	-6.5941e-05	0.00022412	0.00033272	0.00034683	0.00020074	-7.9169e-06	-0.00015633	-0.00019475	-0.0001992	-0.00029893	-0.00039222	-0.00049065	-0.00044039	-0.00052073	-0.00067834	-0.00099171	-0.00079244	-0.00034936	-0.00012949	0.00013605	0.00027965	0.00047832	0.00047071	0.00037187	0.00024144	0.00019364	0.00017219	0.00016251	0.00016022	0.00012071	8.444e-05	0.00015905	9.5692e-05	6.1325e-05	5.719e-05
1676.1	-5.4059e-05	-2.7401e-05	-4.1552e-05	-2.5255e-05	-2.126e-05	-8.0922e-06	-1.2104e-05	4.3605e-06	9.8969e-06	-1.1063e-05	-8.1784e-05	-0.00026875	-0.00027899	-1.9133e-05	0.00037927	0.00060027	0.00047441	6.2699e-05	-0.00025297	-0.00039919	-0.00034482	-0.00022226	-0.00015164	-0.00015111	-3.7689e-05	4.419e-05	0.00013053	-0.0001469	-0.0004103	-0.00074528	-0.00085319	-0.00076477	-0.00051471	-7.667e-05	0.00012235	0.00035378	0.00039123	0.00037877	0.00025518	0.00023256	0.00016746	8.3504e-05	0.0001142	0.00013401	-5.3562e-06	-3.4539e-05	-3.6635e-05	-6.7355e-05	-3.8353e-05
1683.4	-4.9322e-05	-3.0215e-05	-3.5929e-05	-3.4631e-05	-2.9678e-05	-2.3405e-05	-3.6945e-05	-2.7692e-05	-1.8519e-05	-3.8071e-05	-0.00012631	-0.00031046	-0.00024763	0.00015999	0.00055873	0.00032561	-0.00014887	-0.00052884	-0.00048105	-0.00023277	-7.4233e-05	-4.3453e-06	2.6295e-05	0.00010717	0.00028061	0.00021942	0.00015878	-0.00020241	-0.0004815	-0.00088389	-0.0011102	-0.00097532	-0.00055423	-0.00013354	0.00017561	0.00038779	0.00046301	0.00049275	0.00029146	0.00027267	0.00014481	7.2689e-06	6.0638e-05	5.7147e-05	-7.9225e-05	-0.00011767	-0.00012185	-0.00012498	-4.4472e-05
1690.6	3.0757e-05	2.7499e-05	2.9002e-05	3.2058e-05	2.3646e-05	1.4252e-05	-3.4721e-06	-1.6316e-05	-1.6667e-05	-7.9892e-05	-0.0002366	-0.00055287	-0.00071661	-0.00057075	-0.00057125	-0.00069509	-0.00044189	0.00018402	0.00048322	0.00057355	0.00045576	0.00034864	0.00034029	0.00033908	0.00035307	0.00011937	-2.9039e-05	-0.00034466	-0.00077924	-0.001208	-0.0012974	-0.001006	-0.00052294	-3.5827e-05	0.00032148	0.00060115	0.00069026	0.00067291	0.00042686	0.0003785	0.00022264	7.3016e-05	7.5568e-05	0.00013032	-9.6623e-06	-3.5238e-08	-5.2781e-05	-6.1368e-05	7.2553e-05
1697.8	6.8635e-05	6.6453e-05	7.0259e-05	7.6316e-05	8.8258e-05	7.0442e-05	6.8466e-05	4.6033e-05	4.426e-05	-6.8465e-05	-0.0003973	-0.0011121	-0.0021904	-0.0028254	-0.0020811	-0.00041259	0.00088412	0.0016526	0.0015389	0.0012186	0.00088674	0.00066564	0.00059132	0.00037038	0.00026402	6.7148e-05	-7.9136e-05	-0.00046006	-0.00098365	-0.001426	-0.0014022	-0.0011295	-0.00061511	-7.7179e-05	0.00033494	0.00078653	0.00087996	0.0008175	0.00060219	0.00050131	0.000397	0.00026461	0.00019239	0.00030401	0.00012518	0.00011534	6.6044e-05	5.2626e-05	0.00016639
1704.9	7.1627e-05	8.0276e-05	9.8872e-05	9.3311e-05	0.00010607	0.00011314	0.000125	0.00010097	9.2232e-05	-4.4538e-05	-0.00066371	-0.002194	-0.0042541	-0.0042578	-0.0014316	0.0010361	0.0020206	0.0021901	0.0018161	0.0013707	0.0010142	0.00073068	0.00056714	0.0003197	0.00022107	0.00010671	-2.592e-05	-0.00050622	-0.00095524	-0.001294	-0.0012496	-0.0011379	-0.00054171	-6.8995e-05	0.00031431	0.00074703	0.00085387	0.00083832	0.00062252	0.00054162	0.00042452	0.00035802	0.00030463	0.00035731	0.00023706	0.00018272	0.00016503	0.00015951	0.00025024
1712.1	8.3768e-05	8.5587e-05	0.00011063	0.00010901	9.4034e-05	0.0001194	0.00012865	9.2714e-05	3.6517e-05	-0.00020627	-0.0012234	-0.0030976	-0.004139	-0.0027228	2.8685e-05	0.0014722	0.0018371	0.0017442	0.001391	0.0010267	0.00074838	0.00048654	0.0003474	0.00024377	0.00020893	8.4376e-05	-5.5511e-05	-0.00045947	-0.00078038	-0.00094463	-0.00093923	-0.00076392	-0.00031131	4.5678e-05	0.00026767	0.00050385	0.00065395	0.0006668	0.00048438	0.00046367	0.00034823	0.00028904	0.00027112	0.00026416	0.00025393	0.00023002	0.00016773	0.00023967	0.00018727
1719.3	7.1416e-05	5.4777e-05	6.6935e-05	8.0395e-05	5.3643e-05	5.3717e-05	3.9165e-05	-3.089e-05	-0.00016388	-0.00053304	-0.0013957	-0.0022639	-0.0020071	-0.00090745	0.00042955	0.001013	0.0010646	0.00092068	0.00071287	0.00048268	0.00030281	0.00018547	0.00014863	0.00012917	0.00011506	-4.6843e-06	-0.00013498	-0.00037493	-0.00064827	-0.00074059	-0.00071247	-0.00033267	-8.8692e-05	0.00015573	0.00015801	0.00032638	0.00048226	0.0004684	0.00035095	0.00032765	0.00024125	0.00019221	0.00017865	0.00014692	0.00013251	0.00017607	8.5815e-05	0.00023179	8.5915e-05
1726.4	5.3542e-05	5.1322e-05	5.0721e-05	4.9461e-05	1.2869e-05	-1.1289e-05	-4.9686e-05	-0.0001467	-0.0002625	-0.00040881	-0.00060955	-0.00073615	-0.00057076	-0.00014476	0.00031631	0.00046111	0.00041257	0.00029391	0.0001921	7.4185e-05	1.6723e-05	4.5703e-05	5.7607e-05	4.2259e-05	1.5648e-05	-2.2129e-05	-0.00010252	-0.00025692	-0.00048786	-0.00063774	-0.0004625	-0.00010927	3.1063e-05	0.00013167	0.00011955	0.00028061	0.00037262	0.00033094	0.00026889	0.00019998	0.0001265	6.4915e-05	0.00012175	3.2959e-05	-3.1806e-05	6.5887e-05	-1.9118e-05	5.7124e-05	3.8931e-05
1733.6	8.949e-05	0.00011671	0.00010359	8.4066e-05	5.3237e-05	2.5912e-05	9.4137e-07	-1.7035e-05	-6.8317e-06	7.805e-05	5.9364e-05	-2.9928e-05	8.4876e-06	0.00013563	0.00021514	0.00018664	0.00013232	4.7589e-05	2.0703e-05	3.4747e-06	1.4098e-05	7.7337e-05	6.9861e-05	7.2788e-05	5.7458e-05	6.0298e-05	4.1427e-06	-0.00012572	-0.00022791	-0.00036181	-0.00015523	1.3026e-05	8.7122e-05	0.00012573	0.00017842	0.00026193	0.00026065	0.00020224	0.0001655	0.00011459	7.6722e-05	4.9109e-05	9.1106e-05	-3.3336e-05	-0.00011586	-4.6416e-06	-9.4132e-05	-6.6369e-05	-2.3672e-05
1740.7	9.7607e-05	0.00011031	0.00010396	8.4317e-05	7.466e-05	7.1428e-05	9.2782e-05	0.00014418	0.00017983	0.00020418	0.0001359	9.2684e-05	0.0001232	0.0001322	0.0001221	4.8454e-05	4.6535e-05	8.6491e-06	4.0383e-05	6.3932e-05	9.4452e-05	0.00010434	7.358e-05	0.00010321	0.00014161	9.4138e-05	2.0213e-05	2.3097e-05	-7.1979e-06	-0.00011282	1.6304e-05	7.8716e-05	0.00016439	0.0002077	0.00015822	0.00010003	6.5653e-05	7.7317e-05	4.1068e-05	-1.7697e-06	1.2258e-05	9.894e-06	-3.9556e-06	-5.9434e-05	-0.00012921	-3.3827e-05	-0.00011229	2.44e-05	4.0488e-05
1747.8	6.2774e-05	5.1293e-05	7.7132e-05	5.0148e-05	7.5712e-05	7.8633e-05	0.00010742	0.00011663	0.00011587	7.0857e-05	1.856e-05	3.6364e-05	3.8787e-05	4.1242e-05	3.3475e-05	5.2437e-06	1.1452e-05	3.935e-05	8.6675e-05	8.9485e-05	0.00010271	8.6273e-05	6.1853e-05	0.00010906	0.00015623	7.9366e-05	3.2759e-05	7.656e-05	5.7419e-06	-5.7121e-05	1.5735e-05	8.7429e-05	0.00020925	0.0002667	0.00012478	-1.5941e-05	-2.4565e-05	-4.4029e-06	-2.4293e-05	-3.9139e-05	1.816e-05	-7.9438e-06	-5.7081e-05	-6.42e-05	-2.6111e-05	-9.7697e-05	-2.5109e-05	6.3119e-05	0.00018483
1755	3.8495e-05	3.9705e-05	6.5731e-05	4.1663e-05	7.4225e-05	6.9296e-05	6.1677e-05	5.3426e-05	2.4484e-05	-2.5475e-05	-2.2904e-05	1.5018e-06	-3.0344e-05	1.0438e-05	2.318e-05	2.4526e-05	3.5831e-05	0.00011255	0.00010682	8.4336e-05	7.9962e-05	9.5307e-05	5.8114e-05	0.0001007	0.00010601	4.7756e-05	5.8831e-05	4.8877e-05	-2.6541e-05	-5.4583e-05	3.9119e-05	9.7244e-05	0.00012921	0.00012742	2.1096e-05	-6.9779e-06	-1.0476e-05	5.7094e-06	1.3338e-05	-1.825e-06	5.7137e-05	2.2425e-05	-2.7289e-05	1.347e-08	0.00011362	-0.00010687	2.5091e-05	-3.2055e-05	0.00013996
1762.1	6.5623e-05	7.1689e-05	6.8043e-05	5.5687e-05	8.1809e-05	6.9409e-05	5.6801e-05	3.8935e-05	6.3641e-06	5.0908e-06	6.5919e-06	1.8678e-05	-3.4292e-06	2.4154e-05	3.2953e-05	0.00010395	0.00010174	0.00014191	0.000108	9.0638e-05	7.8123e-05	9.156e-05	6.0184e-05	6.6126e-05	4.0873e-05	2.9564e-05	5.3006e-05	4.2157e-05	3.681e-05	2.8629e-05	0.0001378	8.6772e-05	-6.3568e-05	-9.4095e-05	-3.2942e-05	-6.235e-07	1.7321e-05	5.8713e-05	6.7261e-05	2.5253e-05	9.6858e-05	6.3594e-05	2.9896e-05	1.0812e-05	9.2845e-05	-1.9942e-06	4.4593e-05	-9.2704e-05	0.00016354
1769.2	7.7284e-05	9.9259e-05	9.7267e-05	7.4369e-05	9.4696e-05	8.5721e-05	6.7047e-05	5.119e-05	3.9568e-05	6.1231e-05	4.9252e-05	7.4989e-05	2.8985e-05	1.801e-05	6.0742e-05	0.00015872	0.00013885	0.00011625	0.00010914	8.0435e-05	7.6326e-05	5.8337e-05	4.5477e-05	3.7261e-05	3.4311e-05	6.2385e-05	6.8966e-05	0.00010002	0.00015149	0.00016092	0.00015985	-2.5447e-05	-9.5887e-05	-0.00013597	-1.9851e-05	-1.4323e-05	1.2456e-05	3.7003e-05	4.9309e-05	4.9815e-05	8.1886e-05	9.5872e-05	6.976e-05	-1.263e-05	-6.3426e-06	9.2192e-05	7.7097e-05	-1.2152e-05	0.00023083
1776.3	5.2692e-05	8.4025e-05	8.5467e-05	7.133e-05	7.7427e-05	6.1592e-05	5.3477e-05	4.1411e-05	4.4441e-05	5.8038e-05	5.7639e-05	6.4459e-05	2.8792e-05	9.2011e-06	5.0109e-05	0.00012033	9.0554e-05	5.793e-05	7.0642e-05	3.1935e-05	2.858e-05	9.8109e-06	2.598e-06	1.572e-05	2.1557e-05	4.9316e-05	6.034e-05	0.00010829	0.00013126	0.00012464	6.1717e-05	-0.00015641	-9.4786e-05	-0.00010358	-2.9856e-05	-3.4217e-05	2.5464e-05	-4.099e-06	5.6999e-07	0.0001015	1.8991e-05	2.8774e-05	2.3167e-05	-8.1836e-06	1.1815e-05	-2.5138e-05	5.3778e-05	1.4857e-05	6.403e-05
1783.3	6.6369e-05	6.4062e-05	7.4663e-05	8.1171e-05	7.8358e-05	5.6622e-05	6.649e-05	5.8551e-05	7.1094e-05	6.7279e-05	9.2907e-05	5.5102e-05	3.8162e-05	4.3053e-05	5.7571e-05	6.2641e-05	6.062e-05	5.4275e-05	4.6048e-05	2.7492e-05	3.117e-05	1.1886e-05	2.9515e-05	2.4192e-05	2.8639e-05	2.1759e-05	6.2356e-05	8.6197e-05	8.4918e-05	1.229e-05	-4.01e-05	-0.00010246	2.655e-05	4.1221e-05	2.4861e-05	-1.5311e-05	9.4541e-05	0.00010417	5.8979e-05	0.00015939	-5.3918e-06	-3.3392e-05	-2.3667e-05	-2.9911e-05	-5.4474e-06	-0.00010235	-4.7045e-06	-4.9411e-05	-4.9499e-05
1790.4	8.6416e-05	8.4405e-05	9.6794e-05	9.8512e-05	9.4135e-05	8.6944e-05	8.9085e-05	8.9901e-05	0.00010662	9.2486e-05	0.00010171	5.4817e-05	9.2781e-05	9.3075e-05	5.4705e-05	6.6561e-05	8.32e-05	6.9037e-05	6.2792e-05	5.4931e-05	5.1265e-05	5.4577e-05	6.5569e-05	2.4867e-05	5.6936e-05	3.1342e-05	5.8313e-05	3.6157e-05	-7.6853e-06	-0.00010816	-4.634e-05	4.7632e-05	0.00011869	0.00018118	0.00014908	7.8898e-05	0.00013278	0.00016136	0.00011961	0.00012861	-9.4605e-06	-2.4505e-05	2.6884e-05	-3.6657e-05	4.8909e-05	-1.1783e-05	-1.068e-05	-0.00015686	4.4572e-05
1797.4	0.00010966	0.00011526	0.00011216	0.00010427	0.0001114	0.00010762	0.00011632	0.0001219	0.00012456	0.00010932	7.7395e-05	8.9199e-05	0.00011411	0.00012399	5.6633e-05	9.187e-05	8.7897e-05	8.5917e-05	0.00011228	8.9611e-05	7.4389e-05	0.00011755	6.5087e-05	5.7314e-05	5.8854e-05	6.1123e-05	4.6655e-05	5.3407e-07	-8.5187e-05	-8.0186e-05	9.241e-05	9.0408e-05	0.00010192	0.00015058	0.00019281	0.00017938	0.00011598	0.00018471	0.00017373	0.0001274	6.3145e-05	2.6231e-05	2.0201e-05	5.8417e-06	8.847e-05	3.8804e-05	-7.8732e-06	-0.00014429	7.0686e-05
1804.5	0.00012128	0.0001162	9.5939e-05	9.4046e-05	9.9599e-05	8.5951e-05	9.9246e-05	0.00011685	0.00010422	7.9553e-05	6.3049e-05	8.7136e-05	7.2617e-05	9.7089e-05	3.9934e-05	7.6238e-05	8.168e-05	7.8363e-05	0.00012464	8.8645e-05	8.4728e-05	0.0001142	4.9854e-05	8.1902e-05	4.2925e-05	6.238e-05	3.8129e-05	3.4957e-06	-6.8011e-05	1.1175e-05	0.00013487	5.067e-05	6.9268e-05	0.00012442	0.00015189	0.00017087	7.5503e-05	0.00013009	0.00011705	8.4656e-05	5.6568e-05	2.702e-05	1.3443e-05	6.5937e-05	4.8817e-05	-4.8381e-05	7.1427e-06	-0.00014455	-3.2841e-05
1811.5	8.6236e-05	8.9253e-05	7.0601e-05	8.9644e-05	7.3538e-05	5.1151e-05	7.4318e-05	8.155e-05	6.7492e-05	4.7554e-05	5.1846e-05	7.2372e-05	3.9491e-05	6.0018e-05	3.9066e-05	4.7967e-05	6.6904e-05	6.8355e-05	0.00010353	5.8697e-05	7.0138e-05	5.5812e-05	4.9557e-05	8.3084e-05	5.3761e-05	5.7696e-05	3.9731e-05	2.996e-05	2.5117e-05	9.9083e-05	9.4439e-05	7.6748e-05	0.00012027	0.0002328	0.00015004	8.9671e-05	4.5777e-06	1.5696e-05	-2.9385e-07	-3.5782e-05	-5.2389e-05	5.784e-05	5.6746e-05	7.4412e-05	7.0604e-05	-3.7378e-05	1.7953e-05	-0.000167	-0.00012219
1818.6	7.364e-05	7.5925e-05	8.6187e-05	9.5759e-05	6.3236e-05	5.1634e-05	6.7908e-05	6.8091e-05	3.9209e-05	3.6639e-05	5.1089e-05	6.8833e-05	6.4799e-05	6.4988e-05	2.1633e-05	8.2043e-05	4.6178e-05	4.6492e-05	6.7023e-05	4.7228e-05	5.0472e-05	1.367e-05	3.2107e-05	3.6437e-05	4.6549e-05	3.6854e-05	3.6355e-05	3.4467e-05	6.9761e-05	0.00010007	4.5395e-05	0.00011396	0.00010262	0.00013183	0.00011325	-1.8367e-05	-5.6497e-05	-7.5625e-05	-2.6817e-05	-7.2428e-05	-0.00010503	0.00014756	8.5521e-05	-2.053e-05	8.8681e-05	2.8479e-06	-3.2097e-05	-0.00011511	-0.00013734
1825.6	9.6759e-05	8.4747e-05	0.0001034	0.00010276	7.8615e-05	8.7325e-05	8.1415e-05	8.8748e-05	5.8211e-05	4.9645e-05	0.00011182	0.00010751	9.7189e-05	8.2626e-05	4.3198e-05	0.00010152	5.3456e-05	5.5931e-05	5.4722e-05	6.413e-05	5.4428e-05	3.7049e-05	5.1637e-05	6.2944e-06	5.3816e-05	4.415e-05	7.4286e-05	8.3124e-05	0.00013077	0.0001422	3.8065e-05	0.00015408	1.3023e-05	-6.684e-05	-1.8949e-05	-1.8317e-05	1.3453e-05	-3.3817e-05	-1.1995e-05	3.1667e-05	-6.1008e-05	0.0001227	0.00010239	-3.3162e-05	9.9686e-05	6.3794e-05	-4.4226e-05	-3.6707e-05	4.6076e-07
1832.6	5.821e-05	7.4049e-05	8.4024e-05	6.9021e-05	7.0513e-05	7.1979e-05	6.593e-05	7.5067e-05	6.735e-05	6.3342e-05	0.00011803	8.852e-05	0.00010833	7.103e-05	5.386e-05	7.5343e-05	4.8407e-05	5.5607e-05	3.7844e-05	6.4987e-05	6.2637e-05	5.2203e-05	5.7979e-05	2.3455e-05	8.5866e-05	9.1767e-05	0.00013464	0.00012427	0.00015225	0.00020777	0.00014837	0.00010321	-8.3227e-05	-0.00011559	-7.3807e-05	3.7459e-06	7.4454e-05	3.0535e-05	2.5807e-05	0.00014038	2.7485e-05	-4.7505e-06	0.00011795	1.7447e-05	6.8034e-05	0.00010531	-1.1961e-06	5.1759e-05	3.4282e-05
1839.6	5.4827e-05	7.4799e-05	7.4761e-05	5.4396e-05	6.6432e-05	5.516e-05	5.4571e-05	4.2508e-05	6.9579e-05	6.541e-05	9.21e-05	5.651e-05	7.4858e-05	4.5838e-05	5.6487e-05	5.1892e-05	2.2777e-05	5.2196e-05	2.447e-05	4.0032e-05	5.0827e-05	4.7183e-05	5.7853e-05	2.9214e-05	9.9431e-05	0.00010061	0.00012922	0.0001453	0.00021732	0.00028542	0.00019028	1.7499e-05	-4.3018e-05	-0.000133	-0.00012344	-4.511e-07	-1.0233e-06	3.6377e-05	8.4289e-05	0.00011593	2.1522e-05	-8.5976e-05	8.1766e-05	-3.3614e-06	5.4977e-05	9.2375e-05	2.9478e-05	9.4958e-05	-0.00011226
1846.6	5.3027e-05	6.8417e-05	3.6147e-05	4.8036e-05	5.313e-05	4.1417e-05	3.8582e-05	2.8201e-05	6.1199e-05	5.5443e-05	6.7266e-05	4.8537e-05	5.2347e-05	1.4755e-05	4.8639e-05	4.1335e-05	1.9616e-05	2.9962e-05	2.6132e-05	2.3213e-05	4.6127e-05	3.6505e-05	5.0533e-05	2.5086e-05	7.364e-05	4.8891e-05	6.1379e-05	0.00013082	0.00019426	0.00026731	8.1313e-05	-1.1849e-05	4.1947e-05	-4.8128e-05	-8.768e-05	3.7325e-05	-1.8293e-05	3.6835e-05	6.8098e-05	5.7163e-05	1.4287e-05	-3.0238e-05	3.35e-05	-4.8688e-06	4.7258e-05	3.4723e-05	3.068e-05	9.2352e-05	-0.00015005
1853.5	7.8271e-05	0.00010125	6.3029e-05	7.4394e-05	8.5664e-05	5.3548e-05	5.2575e-05	6.3687e-05	8.0619e-05	6.3208e-05	8.8046e-05	8.1903e-05	9.0486e-05	3.6661e-05	8.2487e-05	4.2588e-05	3.523e-05	4.706e-05	6.0456e-05	5.3762e-05	8.5942e-05	7.458e-05	7.5087e-05	5.3179e-05	9.5213e-05	6.0313e-05	5.1857e-05	5.3768e-05	8.0679e-05	0.00012613	2.128e-05	2.8055e-05	0.00013527	0.00013276	9.0517e-05	7.2173e-05	1.1956e-05	7.7751e-05	4.8391e-05	3.1313e-05	7.9547e-06	4.6011e-05	6.8349e-05	1.8709e-05	4.3398e-05	6.1472e-05	-3.7422e-06	7.283e-05	-6.7452e-05
1860.5	0.00013061	0.00011352	0.00010189	9.9913e-05	0.00010447	6.9659e-05	6.8419e-05	7.3985e-05	9.0248e-05	6.465e-05	7.5608e-05	9.7428e-05	0.00012185	0.0001004	9.8223e-05	4.7003e-05	4.4863e-05	4.9736e-05	6.8106e-05	8.2744e-05	9.4455e-05	8.6407e-05	9.3657e-05	7.9028e-05	0.00011185	7.1475e-05	2.2489e-05	-3.8762e-05	-5.9263e-05	-8.3146e-05	2.8799e-06	0.00010454	0.00015705	0.00019054	0.00027425	0.00018814	0.00011055	0.00010566	8.9327e-05	7.4279e-05	4.3953e-05	3.4436e-05	9.2572e-05	4.1784e-05	5.5148e-05	0.00014667	3.4292e-05	8.5583e-06	1.2355e-05
[truncated: 13 more columns]
