# Supplementary material for: Aqueous pyruvate partly dissociates under deep ultraviolet irradiation but is resilient to near ultraviolet excitation
Source: Nat Commun. 2024 Mar 4;15:1978. doi: 10.1038/s41467-024-46309-5 (PMC10912111; doi:10.1038/s41467-024-46309-5)
Supplement: Supplementary file 3 — source data [file 41467_2024_46309_MOESM3_ESM.zip › Source Data/Source Data Fig 3d.txt]

0	1772.8	1767.2	1761.6	1756	1750.5	1745	1739.6	1734.2	1728.8	1723.5	1718.2	1712.9	1707.7	1702.5	1697.4	1692.3	1687.2	1682.2	1677.2	1672.2	1667.3	1662.4	1657.5	1652.7	1647.9	1643.1	1638.4	1633.7	1629	1624.3	1619.7	1615.2	1610.6	1606.1	1601.6	1597.1	1592.7	1588.3	1583.9	1579.5	1575.2	1570.9	1566.7	1562.4	1558.2	1554	1549.9	1545.7	1541.6
1402.1	-8.29e-05	-5.4709e-05	-6.3185e-05	-8.6039e-05	-8.0918e-05	-0.00011524	-0.00010153	-0.00010407	-8.2527e-05	-7.9435e-05	-9.5881e-05	-0.00017874	-0.0001388	-0.00012237	-0.00010538	-8.8718e-05	-6.4817e-05	-6.878e-05	-0.00011704	-7.0828e-05	-7.7436e-05	-7.4256e-05	-0.000106	-3.0005e-05	-3.4309e-05	-4.2233e-05	-0.00010492	-7.0622e-05	-0.00010401	-0.00014547	-5.8447e-05	-1.0697e-05	-0.0001085	-7.5522e-05	-8.9587e-05	-3.7321e-05	-3.8028e-05	-6.8842e-05	3.0156e-05	1.8618e-05	9.1718e-05	0.00014272	-3.9861e-05	-9.9473e-05	-5.9573e-05	0.00013558	4.7126e-05	0.00012331	-1.7678e-05
1409.6	-5.6804e-05	-4.1324e-05	-4.1732e-05	-6.5948e-05	-5.776e-05	-7.7294e-05	-6.457e-05	-6.7135e-05	-6.5471e-05	-5.948e-05	-8.0325e-05	-0.00013973	-0.00011904	-8.704e-05	-6.5022e-05	-4.3038e-05	-1.1809e-05	-2.1182e-05	-5.9804e-05	-3.4674e-05	-4.0079e-05	-4.0186e-05	-5.8051e-05	-1.3925e-05	-1.8241e-05	-1.9422e-05	-5.6173e-05	-1.6169e-05	-3.0174e-05	-5.5354e-05	1.2494e-05	2.3313e-05	-0.00011278	-6.0273e-05	-5.5867e-05	-6.8466e-05	-8.0126e-05	-9.5148e-05	-6.8466e-05	-4.6386e-05	-5.5712e-06	0.00010112	-4.6204e-05	-0.0001085	-4.9342e-05	7.0467e-05	2.2101e-05	8.6132e-05	-4.3563e-05
1417.2	-3.0586e-05	-2.6902e-05	-1.5538e-05	-4.0565e-05	-1.9461e-05	-1.6753e-05	-7.8504e-06	-2.0589e-05	-2.5119e-05	-2.4816e-05	-5.4253e-05	-9.3807e-05	-8.8043e-05	-4.8026e-05	-2.6248e-05	2.4526e-05	3.5632e-05	2.38e-05	1.0929e-05	2.0843e-05	4.7781e-06	1.7806e-06	-1.9266e-06	-1.7392e-05	-4.7587e-06	-8.8848e-06	-1.4161e-05	9.8193e-06	2.7139e-05	-2.0394e-05	2.2271e-05	3.4509e-08	-0.00010149	-4.494e-05	4.0865e-06	1.5205e-05	-1.6646e-05	-1.6435e-05	-9.0277e-05	-6.157e-05	-6.3566e-05	1.3813e-05	7.3693e-06	-5.2871e-05	2.7032e-05	1.313e-05	2.6388e-05	2.5868e-07	2.098e-05
1424.8	-1.4301e-06	1.3006e-05	3.9614e-05	1.8289e-05	3.8185e-05	4.6825e-05	4.1802e-05	1.0418e-05	3.6224e-05	2.1585e-05	-2.4419e-06	-3.7758e-05	-4.6452e-05	-1.7974e-05	-3.1624e-06	4.9243e-05	6.0747e-05	6.0306e-05	5.7021e-05	6.1661e-05	3.5659e-05	3.4984e-05	3.3547e-05	-1.4979e-05	6.682e-06	4.9596e-06	2.8465e-07	-1.2772e-06	-1.2598e-05	-8.0158e-05	-3.0167e-05	-2.1707e-05	-8.2716e-06	-1.3184e-05	4.2531e-05	0.00010785	4.4337e-05	7.2019e-05	-1.2624e-05	-3.59e-05	-3.9712e-05	-5.7397e-05	4.1515e-05	-2.0818e-05	8.6123e-05	-1.1587e-05	-1.0826e-05	-0.00011343	4.9336e-05
1432.4	9.0543e-06	2.626e-05	4.0436e-05	3.7774e-05	4.4334e-05	6.2274e-05	3.9546e-05	2.335e-05	3.9693e-05	2.5772e-05	1.8095e-05	-1.0197e-05	-3.4538e-05	-2.5678e-05	-1.576e-05	1.891e-05	6.7954e-05	6.523e-05	6.0026e-05	6.1596e-05	3.7946e-05	4.3432e-05	4.0428e-05	-2.8924e-05	2.8554e-05	2.0163e-05	-1.8325e-05	-2.9755e-05	-1.7315e-05	-4.2706e-05	2.863e-05	3.2436e-05	0.00010734	5.9477e-05	7.3789e-05	4.7859e-05	-4.4144e-06	4.0197e-05	1.0237e-05	-5.8854e-05	-3.0076e-05	-7.9278e-05	6.4822e-05	-2.6816e-05	5.0964e-06	-4.8405e-05	-4.9148e-05	-9.3336e-05	-6.1032e-05
1439.9	-2.5656e-05	-1.469e-05	-2.4049e-05	-1.2841e-05	5.4518e-06	8.0907e-06	-7.3838e-06	-2.1995e-06	-1.3804e-05	-4.1908e-06	-1.6841e-05	-4.3834e-05	-6.5401e-05	-4.4887e-05	-2.7973e-05	-8.7681e-06	2.2856e-05	2.7245e-05	2.5761e-05	1.6843e-05	-5.63e-06	7.282e-06	-1.1113e-05	-1.9531e-05	1.519e-05	-1.0542e-06	-4.2264e-05	-8.6186e-05	-5.5219e-05	-0.00011955	-1.7756e-05	-1.7032e-05	3.9525e-05	2.3689e-05	1.7815e-05	-1.3762e-06	1.351e-05	5.0387e-05	4.755e-05	-2.9671e-05	5.1609e-05	-5.8246e-06	5.8289e-05	1.7353e-05	-2.3219e-05	-3.2044e-05	-4.2912e-07	3.4524e-05	-0.00010451
1447.4	-2.8068e-06	-5.8886e-06	-1.6684e-05	-9.5356e-06	1.3313e-05	-1.6088e-06	-5.1643e-06	-1.2609e-06	-7.9673e-06	1.908e-06	-3.0816e-05	-4.5271e-05	-4.817e-05	-3.3209e-05	-4.2009e-06	1.4082e-05	2.6916e-05	1.9102e-05	2.2417e-05	1.076e-07	-4.0979e-06	-8.2056e-06	-1.432e-05	4.9471e-05	2.4195e-05	-1.3691e-05	-3.6574e-05	-7.1565e-05	-6.0495e-05	-0.00015434	-9.5124e-05	-7.065e-05	-5.7295e-05	2.9637e-05	2.1246e-05	1.1307e-05	3.2466e-05	4.5427e-05	7.5714e-05	4.6619e-05	6.2706e-05	5.0227e-05	1.8773e-05	-4.5292e-05	-4.1659e-05	-6.0473e-05	-4.9445e-05	1.6669e-05	-6.5662e-05
1455	1.7868e-05	1.0607e-05	-5.3824e-06	3.7492e-06	5.3401e-06	6.6236e-06	1.5889e-06	-2.2386e-05	-1.4264e-05	-8.2301e-06	-2.8029e-05	-2.7876e-05	-1.7492e-05	-3.0978e-05	-1.5707e-05	-1.3224e-05	8.6618e-06	2.1688e-05	2.4425e-05	5.0216e-06	2.0451e-05	1.4002e-06	-6.1603e-06	4.2493e-05	2.9376e-05	-6.6439e-06	-7.905e-06	-9.9182e-06	2.7021e-05	-3.4116e-05	-9.6725e-05	-7.1228e-05	-8.8943e-05	4.5432e-05	4.2148e-05	-3.0112e-05	5.3894e-07	-1.7837e-05	-1.1346e-05	2.225e-05	-1.6969e-05	1.5714e-05	5.2292e-05	-6.8558e-05	-1.482e-05	-2.2937e-05	-4.9367e-05	5.3989e-06	-5.7301e-05
1462.5	1.911e-05	2.6815e-05	1.1911e-05	2.5493e-05	1.8752e-05	3.1421e-05	3.2127e-05	-3.9129e-06	2.0995e-06	3.1893e-06	4.5429e-06	4.4256e-06	1.0242e-05	-1.7514e-05	1.6217e-06	-1.3473e-05	-2.137e-06	2.6233e-05	1.4682e-05	2.3087e-05	4.2348e-05	1.2463e-05	-4.9998e-06	-2.2325e-07	1.0306e-05	7.1076e-06	-2.7436e-05	-1.3265e-06	2.7406e-05	-2.0061e-05	-6.2439e-05	-6.4012e-05	-8.828e-05	-4.315e-05	-2.4627e-06	1.6894e-05	4.2363e-05	4.323e-05	-2.9264e-05	5.2765e-05	-3.0082e-05	2.2217e-05	5.1702e-05	1.7541e-05	-8.6388e-05	-2.5961e-06	-2.2724e-05	4.5537e-06	-9.0544e-05
1470	5.8354e-06	4.9355e-05	3.3846e-05	3.5597e-05	3.943e-05	3.6218e-05	3.6687e-05	1.8372e-05	3.0998e-05	1.5991e-05	2.1442e-05	-1.2597e-06	-2.6641e-06	-2.3245e-05	1.2972e-05	8.4102e-06	6.2003e-06	1.5605e-05	7.5051e-06	3.3975e-05	3.5318e-05	2.9463e-06	-1.4547e-06	-6.2401e-06	-2.8856e-05	5.9643e-06	-4.8518e-05	6.8271e-06	1.545e-06	-6.2962e-05	-5.728e-05	-5.2352e-05	1.347e-05	-3.0799e-05	-1.3462e-05	7.5272e-05	6.5779e-05	7.906e-05	-2.6637e-05	3.9883e-05	1.3927e-05	2.3506e-05	4.2272e-05	8.867e-05	-5.3945e-05	4.667e-05	-5.362e-05	-7.0223e-05	-0.00011092
1477.5	-4.9382e-06	5.5762e-05	4.4325e-05	3.0261e-05	3.7886e-05	2.4179e-05	1.2399e-05	8.1487e-06	3.2203e-05	3.2338e-05	5.5287e-06	1.4878e-05	-4.9465e-07	-1.6744e-05	8.0373e-06	2.8643e-05	2.5368e-05	1.2013e-05	1.7301e-05	3.802e-05	3.4807e-05	1.6566e-05	3.7335e-06	2.9456e-05	-2.8264e-05	-1.9737e-06	-2.6432e-05	1.6886e-05	7.3698e-07	2.2276e-06	2.957e-05	7.5667e-06	8.1772e-05	5.9523e-05	2.6127e-05	7.9036e-05	1.4531e-05	4.7339e-05	-1.342e-05	-9.6155e-06	6.9225e-05	1.8112e-05	8.3508e-05	6.0977e-05	6.006e-05	5.1857e-05	-3.8664e-05	-0.00012067	2.4901e-06
1485	4.4779e-05	7.9018e-05	7.6001e-05	6.082e-05	5.5952e-05	5.22e-05	2.856e-05	3.5906e-05	6.0599e-05	5.1691e-05	3.6413e-05	5.2626e-05	3.0475e-05	4.0563e-05	2.8953e-05	4.8802e-05	6.586e-05	3.685e-05	4.0107e-05	4.8384e-05	3.9633e-05	4.5331e-05	2.513e-05	2.3351e-05	3.3421e-05	3.3922e-05	3.196e-05	2.8081e-05	9.0081e-06	-1.7048e-05	3.1022e-05	-9.6991e-06	7.6853e-05	0.00010922	7.2618e-05	0.00011338	7.0605e-05	-3.888e-06	1.1478e-05	-1.5438e-06	7.2325e-05	-3.045e-06	9.63e-05	-1.8793e-05	3.1739e-05	7.4524e-05	2.7228e-05	-6.0565e-05	7.2017e-05
1492.5	8.3575e-05	9.2724e-05	9.6228e-05	0.00010136	8.8659e-05	8.9865e-05	6.8589e-05	8.7219e-05	0.00010014	8.4072e-05	6.182e-05	6.1409e-05	7.1746e-05	9.2117e-05	5.253e-05	9.0006e-05	0.0001045	7.0707e-05	9.1748e-05	8.8563e-05	8.0226e-05	7.6716e-05	8.2017e-05	1.4946e-05	0.00010099	7.7721e-05	0.00010381	5.523e-05	4.2175e-05	2.0431e-06	-3.6234e-06	-0.00013706	2.7219e-05	4.2277e-05	3.3927e-05	0.00012997	8.5044e-05	1.6787e-05	3.5671e-05	-2.1175e-06	4.0461e-05	-5.4032e-05	5.6487e-05	-5.9461e-05	-2.2678e-05	8.3577e-05	9.0846e-05	-6.9041e-06	4.8123e-05
1499.9	6.0934e-05	3.7946e-05	6.6155e-05	6.7639e-05	6.9438e-05	7.4832e-05	3.5559e-05	6.3087e-05	6.1349e-05	5.312e-05	2.8873e-05	1.3103e-05	3.9482e-05	8.4932e-05	4.8952e-05	7.5355e-05	7.275e-05	6.4257e-05	8.8082e-05	8.6716e-05	7.6383e-05	4.8902e-05	7.487e-05	4.5716e-06	8.3063e-05	4.2629e-05	0.00010831	4.5355e-05	2.079e-05	4.6343e-06	-2.7137e-05	-0.00012129	1.6523e-05	-9.2571e-05	3.5633e-06	5.8597e-05	1.652e-05	7.3377e-05	5.2801e-06	-2.5575e-06	2.6588e-05	-1.6301e-05	9.7541e-05	4.2957e-05	5.2825e-05	2.6536e-05	7.9761e-05	-3.6681e-05	-2.0087e-05
1507.4	-3.9462e-05	-5.3298e-05	-4.6654e-05	-3.7068e-05	-5.2356e-05	-2.5363e-05	-7.4878e-05	-4.3934e-05	-3.7271e-05	-4.9378e-05	-5.2877e-05	-8.2662e-05	-7.3135e-05	-2.3928e-05	-2.6011e-05	-2.5716e-05	-2.723e-05	-9.0667e-06	-6.0562e-06	-1.0111e-05	-1.971e-05	-4.223e-05	-4.6064e-06	-4.4415e-05	-1.949e-05	-4.8471e-05	-1.2518e-05	-6.758e-05	-5.9401e-05	-3.9231e-05	-4.3506e-05	-3.7929e-05	2.1668e-05	-0.00010356	2.0906e-05	-1.0981e-05	1.6227e-05	3.793e-05	-2.0648e-05	-2.0694e-07	3.7775e-05	1.7126e-05	8.0057e-05	0.00013761	4.3523e-05	-7.3646e-06	1.5806e-05	-6.5239e-05	-7.1807e-05
1514.8	-9.5698e-05	-8.2019e-05	-8.9273e-05	-6.7025e-05	-0.00011219	-7.7553e-05	-8.6508e-05	-5.3956e-05	-5.8661e-05	-5.8852e-05	-6.8639e-05	-9.2627e-05	-0.00010583	-3.9843e-05	-4.792e-05	-3.5537e-05	-3.2053e-05	-2.3528e-05	-2.594e-05	-4.99e-05	-3.2421e-05	-5.3111e-05	-2.8697e-05	-4.7178e-05	-3.8956e-05	-4.8703e-05	-7.6674e-05	-9.8768e-05	-4.9264e-05	-5.1921e-05	-8.7257e-06	6.7027e-06	2.7973e-05	5.21e-06	8.3696e-05	2.6389e-06	5.6243e-05	3.1196e-06	2.8747e-05	4.3796e-05	8.8106e-05	0.000134	4.2366e-05	7.7111e-05	6.037e-05	7.4992e-05	7.711e-05	-9.6294e-06	4.699e-05
1522.3	-7.7485e-05	-8.3968e-05	-7.5726e-05	-5.3958e-05	-9.3041e-05	-6.1053e-05	-4.7565e-05	-3.5356e-05	-3.6966e-05	-3.9799e-05	-6.2571e-05	-6.7987e-05	-7.3842e-05	1.3419e-05	-9.565e-06	2.1599e-05	3.4442e-05	4.2871e-06	1.3606e-05	-4.9676e-06	2.5622e-05	9.3096e-06	1.7036e-05	-3.0198e-05	-2.6292e-06	-1.826e-05	-3.3615e-05	-9.1178e-05	-3.7561e-05	-1.0251e-05	1.3965e-05	4.855e-05	5.9293e-05	8.7152e-05	0.00016877	0.00010966	0.0001449	7.8673e-05	9.1936e-05	0.00011949	0.00012113	0.0001502	4.7848e-05	6.1823e-05	9.3593e-05	0.00015902	8.841e-05	1.6928e-05	0.00015296
1529.7	-8.6739e-05	-0.00010249	-9.0088e-05	-7.3436e-05	-9.0193e-05	-5.5549e-05	-6.6594e-05	-8.3993e-05	-5.2416e-05	-7.3771e-05	-0.00011886	-0.00013367	-0.00010861	6.4307e-06	-1.1726e-05	1.1259e-05	7.4622e-06	-2.0674e-05	4.6777e-06	8.3773e-06	2.2941e-05	1.4285e-05	1.4915e-05	-3.7196e-05	7.0914e-06	-2.3854e-05	-1.9092e-05	-8.1966e-05	-4.5417e-05	-3.8304e-05	-5.3941e-06	5.9267e-05	0.00012501	0.00017338	0.00020557	0.0002394	0.00017536	0.00012361	6.7966e-05	3.4036e-05	6.2469e-05	7.3883e-05	7.6227e-05	0.00012176	0.00014659	0.00015035	6.9599e-05	4.9863e-05	0.00027834
1537.1	-8.456e-05	-8.9869e-05	-8.2768e-05	-6.1878e-05	-8.5475e-05	-5.3238e-05	-6.4583e-05	-9.6978e-05	-5.6496e-05	-9.1587e-05	-0.00016132	-0.00018854	-0.00011699	2.7857e-05	3.175e-05	2.1915e-05	1.2445e-05	-7.5577e-06	1.8913e-06	9.9299e-07	3.6233e-06	-1.8704e-06	-1.638e-05	-2.6098e-05	1.1635e-05	-1.9146e-05	-6.0688e-05	-0.00011677	-0.00013829	-0.00012361	-5.5859e-05	-3.6147e-06	0.00017008	0.00020438	0.00016757	0.00024558	0.00022036	0.00013091	7.2701e-05	9.1389e-05	0.00021497	0.00024309	0.00022576	0.00024589	0.00022603	0.0002666	0.00017605	0.00017857	0.00031714
1544.5	-7.3821e-05	-7.3556e-05	-6.7989e-05	-5.1381e-05	-7.3487e-05	-6.1287e-05	-5.3618e-05	-9.4186e-05	-4.9565e-05	-9.8555e-05	-0.00017821	-0.00020945	-0.00010394	0.00010396	0.00011444	7.0048e-05	6.3308e-05	2.6206e-05	1.8501e-05	-5.4117e-07	3.8003e-08	-3.7124e-06	-1.446e-05	-2.7517e-05	-5.4915e-05	-9.842e-05	-0.00016878	-0.00027325	-0.00036619	-0.00036204	-0.00023847	-0.00016484	7.7753e-05	0.00018295	0.00016171	0.00017714	0.00027789	0.00020117	0.00022587	0.00034053	0.00035204	0.00033465	0.00024708	0.00022872	0.00020447	0.00030084	0.00019046	0.00019473	0.0002031
1551.9	-5.086e-05	-4.6447e-05	-3.8739e-05	-4.5578e-05	-6.1485e-05	-4.429e-05	-4.5667e-05	-8.3617e-05	-5.5289e-05	-0.00011778	-0.00019681	-0.00023958	-0.000122	0.0001009	0.00013276	7.3741e-05	5.7638e-05	-3.8001e-06	-1.9722e-05	-3.8751e-05	-3.8562e-05	-2.9601e-05	-2.5546e-05	-5.4552e-05	-0.0001419	-0.00018551	-0.00025146	-0.00039736	-0.00048867	-0.00044803	-0.00033279	-0.00023549	-3.2341e-05	0.00021811	0.00019872	0.00020305	0.00037052	0.00035775	0.00033609	0.00030655	0.00016601	0.00012987	0.00012359	9.6282e-05	0.00015261	0.0001809	0.00019087	0.00030535	0.00015974
1559.3	-4.3259e-05	-5.0272e-05	-4.3069e-05	-5.5388e-05	-6.4549e-05	-5.2689e-05	-4.824e-05	-8.6397e-05	-8.7521e-05	-0.00014426	-0.00023231	-0.00028863	-0.00016139	6.5456e-05	0.00012302	7.7731e-05	4.0937e-05	-1.1183e-05	-3.5232e-05	-5.4869e-05	-6.8924e-05	-5.0819e-05	-5.4346e-05	-7.9928e-05	-0.0001661	-0.0002022	-0.00025568	-0.00044511	-0.0005648	-0.00053097	-0.00035779	-0.00013873	-2.6618e-05	0.00038349	0.00031699	0.00039751	0.00045111	0.00030148	0.00012409	6.126e-05	5.3041e-05	8.7815e-05	7.1869e-05	9.3676e-05	0.00016742	0.00017689	0.00026391	0.0003803	0.00012807
1566.7	-7.2584e-05	-6.8608e-05	-4.3513e-05	-6.4412e-05	-8.6551e-05	-6.0959e-05	-5.6116e-05	-9.751e-05	-9.2972e-05	-0.00015081	-0.00028139	-0.00034845	-0.0001845	0.00010828	0.00018066	0.00016221	9.9368e-05	2.573e-05	1.906e-05	1.0136e-05	-1.2141e-05	6.9012e-06	-6.5675e-06	-6.9916e-05	-0.00012296	-0.0001797	-0.0002536	-0.00055943	-0.00076757	-0.00078641	-0.00058017	-0.00022906	-5.3814e-05	0.00044333	0.00053495	0.00059768	0.00038263	0.0001077	6.8336e-06	1.3433e-05	3.0812e-05	1.0796e-05	0.00010101	0.00014656	0.00024128	0.00026928	0.0002274	0.00023217	0.00015173
1574	-7.8309e-05	-6.1936e-05	-4.6434e-05	-5.6253e-05	-8.2107e-05	-6.0207e-05	-5.6948e-05	-0.00012257	-0.00011452	-0.00019225	-0.00038161	-0.00049942	-0.0002934	9.1942e-05	0.00020788	0.00018641	0.00010696	7.404e-07	-9.1843e-06	-3.353e-05	-5.2742e-05	-6.2808e-05	-7.4532e-05	-0.0001325	-0.00016227	-0.00024957	-0.00037353	-0.00064784	-0.00089077	-0.00092023	-0.00070295	-0.00035134	-0.00011088	0.00021721	0.00026634	0.00014435	4.0058e-05	0.00010145	0.00010373	0.00013712	8.7172e-05	4.9857e-05	0.00020625	0.00021372	0.00030723	0.00036683	0.00030219	0.0002404	0.00030567
1581.4	-9.25e-05	-8.6132e-05	-9.4163e-05	-7.611e-05	-0.00010939	-9.7459e-05	-9.7705e-05	-0.00018123	-0.00018698	-0.00028969	-0.00054873	-0.00075165	-0.00048519	3.9611e-05	0.0002805	0.00021737	0.00013529	1.1085e-06	-4.3755e-05	-7.4249e-05	-9.7407e-05	-0.00012767	-0.00012607	-0.00021445	-0.00021703	-0.00035289	-0.00052441	-0.00087067	-0.0011352	-0.0012239	-0.00097574	-0.0006654	-0.00043534	-0.00016841	1.7058e-05	0.00037916	0.00065818	0.0007374	0.00053167	0.00041656	0.00028835	0.00028783	0.00023976	0.00026534	0.00023339	0.0002968	0.00027872	0.0001733	0.00028767
1588.8	-0.00016985	-0.00015988	-0.00017123	-0.0001421	-0.00018002	-0.00015938	-0.0001729	-0.00022668	-0.00025317	-0.00039871	-0.00076307	-0.0010976	-0.00074362	6.7967e-05	0.00050828	0.00040345	0.00026021	9.923e-05	2.2949e-05	-2.1036e-05	-7.2232e-05	-0.00010774	-0.00013088	-0.00029592	-0.00033108	-0.00050431	-0.00076965	-0.0013416	-0.0018119	-0.0021842	-0.0019798	-0.0015418	-0.0011515	-0.00021368	0.00062075	0.0014797	0.0016005	0.0013756	0.0011002	0.00085242	0.00074238	0.00064914	0.00044006	0.00044039	0.00031876	0.0003276	0.00026828	0.00018837	0.00023887
1596.1	-0.00010852	-8.5014e-05	-0.00010002	-7.2238e-05	-0.00011053	-9.662e-05	-0.00012427	-0.00016847	-0.00022803	-0.00045185	-0.00098381	-0.0015843	-0.0011475	9.7997e-05	0.00082959	0.00072692	0.0004892	0.00023036	0.00011922	1.9295e-05	-7.458e-05	-0.00013738	-0.00022198	-0.00046034	-0.00054246	-0.00079011	-0.0012318	-0.002097	-0.002938	-0.0036246	-0.0034833	-0.0026357	-0.0015673	0.0003279	0.001551	0.0022187	0.0021809	0.0019668	0.0016853	0.001394	0.0011443	0.0009484	0.00073545	0.00060806	0.00057274	0.00049595	0.0003858	0.00041417	0.00039386
1603.4	-6.0442e-06	3.2403e-06	-9.253e-07	7.7769e-06	-4.6875e-05	-3.5753e-05	-7.3281e-05	-0.00014739	-0.00021448	-0.00052186	-0.0012219	-0.0021091	-0.0016538	1.4078e-05	0.0011497	0.0010514	0.00074285	0.00038759	0.00024526	0.00010087	-3.3529e-05	-9.8092e-05	-0.00018048	-0.00043517	-0.00054482	-0.00092031	-0.0015801	-0.002844	-0.0041789	-0.0051533	-0.0048658	-0.0030999	-0.0013232	0.00064847	0.0019567	0.002917	0.0032338	0.0030276	0.0025314	0.0020694	0.0015052	0.0011842	0.00089814	0.00068677	0.0005165	0.00042591	0.00038643	0.00033831	0.0004558
1610.7	-7.5382e-05	-3.9999e-05	-4.7939e-05	-3.621e-05	-6.681e-05	-5.0451e-05	-8.0344e-05	-0.00018385	-0.00025914	-0.00059927	-0.0014086	-0.0023547	-0.0018928	-9.9968e-05	0.0012353	0.0011791	0.00087652	0.00046857	0.00030025	0.00011174	-3.1555e-05	-0.00011306	-0.00019837	-0.00052598	-0.00070992	-0.0012173	-0.00208	-0.0037624	-0.0055682	-0.0066327	-0.0058451	-0.0035505	-0.0016019	0.00051863	0.0024299	0.0038674	0.0041772	0.0038607	0.00318	0.002622	0.0020775	0.0016912	0.0013469	0.0010549	0.00073083	0.00053132	0.00054549	0.00035318	0.00049278
1618	-6.7849e-05	-3.3438e-05	-4.1783e-05	-1.6072e-05	-4.2275e-05	-2.8722e-05	-5.0772e-05	-0.00014857	-0.00024314	-0.00056866	-0.001374	-0.0021714	-0.0016504	-1.9423e-05	0.0010826	0.00099976	0.00075695	0.00038615	0.0002342	4.1417e-05	-6.8799e-05	-0.00017686	-0.00033623	-0.0008597	-0.0011545	-0.0019076	-0.0031814	-0.0055814	-0.0079563	-0.0090581	-0.0073279	-0.0038191	-0.00069385	0.0024235	0.0044882	0.0054389	0.005127	0.0044303	0.0034925	0.002783	0.0021759	0.0017473	0.0014215	0.0012531	0.00093845	0.0007226	0.00070812	0.00055467	0.00061486
1625.3	-4.9864e-05	-3.8778e-05	-3.9322e-05	-3.3269e-05	-5.7712e-05	-5.2484e-05	-7.6028e-05	-0.00012154	-0.00022734	-0.00049879	-0.0011509	-0.001746	-0.00118	8.4758e-05	0.00080331	0.00070588	0.00055289	0.00025803	0.0001545	1.7923e-05	-5.6608e-05	-0.00018754	-0.00034742	-0.00091296	-0.0012955	-0.002208	-0.0038455	-0.0066813	-0.008957	-0.0094844	-0.0068407	-0.0018818	0.0018245	0.0043686	0.0053803	0.0054893	0.0048639	0.0039899	0.0031068	0.0023688	0.0017602	0.0013578	0.0010767	0.00089504	0.00062217	0.00055964	0.00044839	0.00036422	0.00047365
1632.6	-5.2648e-05	-3.7477e-05	-4.7897e-05	-5.6085e-05	-5.1453e-05	-4.3528e-05	-5.451e-05	-8.5843e-05	-0.00016087	-0.00034426	-0.00079319	-0.0011689	-0.00070633	8.4736e-05	0.00052136	0.0004657	0.00040101	0.00021282	0.0001447	3.5289e-05	-6.6604e-05	-0.00018642	-0.00029102	-0.00065839	-0.00095739	-0.001603	-0.0027124	-0.004385	-0.0056202	-0.0056486	-0.0036811	-0.00024449	0.0018099	0.0029256	0.003127	0.0031117	0.0027981	0.0022329	0.0017599	0.0013176	0.0010256	0.00078955	0.00064964	0.00049175	0.0003335	0.00031701	0.00024164	0.0001257	0.00028251
1639.9	-4.379e-05	-8.5032e-06	-2.6835e-05	-1.6708e-05	-2.1238e-05	-1.6653e-05	-1.4147e-05	-4.8323e-05	-8.4007e-05	-0.00018062	-0.00047064	-0.00069267	-0.0004198	-1.0426e-05	0.00026837	0.00028131	0.000244	0.0001277	5.2397e-05	-2.6962e-05	-9.4401e-05	-0.00013073	-0.00017036	-0.00034921	-0.00046353	-0.00074445	-0.0011515	-0.0017979	-0.0024859	-0.0023944	-0.0014578	-0.00026602	0.00049661	0.00094805	0.0010687	0.0011608	0.0010897	0.00088415	0.00065583	0.00042189	0.00040545	0.00030351	0.000238	0.00024635	0.00015683	0.00014842	0.00012682	1.0446e-05	0.00020404
1647.2	-4.3923e-05	-3.0524e-05	-4.0895e-05	-3.3013e-05	-4.5735e-05	-5.0127e-05	-4.6707e-05	-7.3161e-05	-8.7462e-05	-0.00012104	-0.00030059	-0.00043797	-0.00032181	-7.4951e-05	0.00012667	0.00013802	0.00010171	1.1998e-06	-7.2501e-05	-0.00010178	-8.1112e-05	-8.2055e-05	-8.7131e-05	-0.00020465	-0.00026684	-0.00043548	-0.00072529	-0.0012242	-0.0014711	-0.0011397	-0.00077224	-0.00029865	0.00017183	0.00042681	0.00052856	0.00056517	0.00048472	0.0004072	0.00021673	0.00010304	0.00014934	0.00013544	2.9036e-05	8.4255e-05	-7.253e-05	-1.3513e-05	-3.0259e-05	-9.2565e-05	0.00010315
1654.4	-8.1778e-05	-8.2119e-05	-9.0578e-05	-8.9716e-05	-9.5332e-05	-9.9972e-05	-9.9297e-05	-0.00012295	-0.00011823	-0.00014073	-0.00026262	-0.00034789	-0.00031995	-0.00012682	1.6996e-05	3.038e-06	-8.5719e-06	-9.533e-05	-0.00010596	-9.7816e-05	-7.9455e-05	-0.00010219	-0.00013731	-0.00018926	-0.00026174	-0.00040384	-0.00054966	-0.00058555	-0.0006494	-0.0006109	-0.00054738	-0.0002812	2.2783e-05	0.00019427	0.00017366	0.00017621	0.0001372	0.00014188	-3.4734e-05	-2.6668e-05	-1.1524e-05	2.515e-05	-4.7685e-05	-2.0056e-05	-9.9101e-05	-2.8742e-05	9.3568e-06	-6.5766e-05	7.7342e-05
1661.7	-6.3347e-05	-6.1313e-05	-7.007e-05	-5.9689e-05	-7.672e-05	-7.5382e-05	-7.8038e-05	-0.00011807	-8.3895e-05	-0.00012549	-0.0002504	-0.00032302	-0.00031909	-0.00014172	-1.328e-05	-2.6753e-05	-1.2674e-05	-2.9342e-05	-4.1766e-06	-5.6882e-05	-8.5253e-05	-0.00011253	-0.00012797	-0.00011284	-0.00012198	-0.00016965	-0.00014415	-0.00014333	-0.00041374	-0.00052837	-0.00045397	-0.00033871	-0.00016006	-7.048e-05	-3.3399e-05	4.8214e-05	5.895e-05	0.00014738	-1.3047e-05	3.2163e-05	-5.0901e-06	1.7263e-05	-5.6169e-05	1.2139e-05	-6.336e-06	1.6957e-06	3.1051e-05	4.2834e-05	0.00011101
1668.9	-0.0001089	-9.2529e-05	-0.00010096	-8.8604e-05	-0.00011792	-0.00010409	-9.5499e-05	-0.00013446	-0.00010033	-0.000149	-0.00025635	-0.00034775	-0.0003334	-0.00021089	-9.6543e-05	-6.4726e-05	-9.7569e-06	1.8562e-05	-1.0133e-05	-0.00010708	-0.00011024	-0.00010471	-8.3958e-05	-3.9304e-05	4.4553e-06	9.1464e-06	-5.6011e-05	-0.00030205	-0.00052183	-0.00063016	-0.00059083	-0.00049924	-0.00029869	-0.00017793	-1.5273e-05	9.3132e-05	0.00014465	0.00019375	7.7719e-05	0.00011785	2.0442e-05	5.2169e-05	-7.5421e-05	4.2176e-05	-7.9815e-05	-1.8399e-05	-7.1342e-05	7.3001e-05	0.00010733
1676.1	-0.00014821	-0.00011671	-0.00013288	-0.00010027	-0.00014948	-0.00012411	-0.0001049	-0.00011757	-0.00011856	-0.0001607	-0.00024319	-0.00038323	-0.0004257	-0.00037165	-0.00021492	-5.1512e-05	5.2503e-05	5.3489e-05	-2.2436e-06	-7.2323e-05	-7.9979e-05	-6.9455e-05	-4.1875e-05	1.6596e-05	-1.1817e-05	-9.1373e-05	-0.00021602	-0.00038801	-0.0005288	-0.00062041	-0.00069554	-0.00060108	-0.00034505	-0.00015215	4.1673e-05	0.0001011	0.00017508	0.00014458	4.3118e-05	2.9727e-05	7.8621e-06	3.8354e-06	-8.2753e-05	-5.3886e-05	-0.00011219	-6.3497e-05	-0.00012399	-2.8201e-05	5.7378e-05
1683.4	-1.5217e-05	1.7175e-05	-6.2366e-06	3.3697e-05	-6.3159e-06	1.3721e-05	2.7395e-06	-5.489e-06	1.3346e-06	-4.5632e-05	-0.00016228	-0.00035177	-0.00043025	-0.00031996	6.6888e-05	0.00033724	0.00033435	0.00017769	7.4656e-05	1.3524e-05	9.7453e-06	2.6708e-05	5.4322e-05	1.9518e-05	-6.8938e-05	-0.00012328	-0.00016312	-0.00034458	-0.00050093	-0.0006181	-0.00074591	-0.00057656	-0.00025101	9.2658e-06	0.00023729	0.00028168	0.00029913	0.00029433	0.00017438	6.5813e-05	0.00010508	6.1009e-05	3.4505e-05	-4.7711e-07	2.1135e-05	2.3643e-05	6.3247e-06	-5.5577e-05	8.0599e-05
1690.6	7.2436e-05	8.5471e-05	8.4975e-05	9.2581e-05	7.4368e-05	9.3128e-05	6.2834e-05	6.2075e-05	6.3565e-05	2.6294e-05	-0.00014823	-0.00042257	-0.00056674	-0.00030773	0.00019616	0.00035114	0.00027036	0.00019782	0.00019179	0.00019193	0.00019591	0.00018967	0.00012499	3.7718e-05	1.0522e-06	-1.4219e-05	-0.00011826	-0.00039181	-0.00063774	-0.0008781	-0.00091791	-0.00070111	-0.00033914	4.586e-05	0.00036956	0.00048467	0.00051392	0.00051494	0.00037891	0.00024536	0.00018294	0.00014151	0.00013843	9.818e-05	8.4541e-05	7.1549e-05	9.7312e-05	2.0708e-05	0.00019411
1697.8	4.5597e-05	4.6494e-05	6.6353e-05	6.7722e-05	6.8428e-05	8.5382e-05	6.056e-05	4.7808e-05	4.8225e-05	-3.1774e-05	-0.00034274	-0.00088777	-0.0014107	-0.0013617	-0.00071239	-4.3245e-05	0.00039374	0.00075865	0.00076768	0.00062407	0.0004651	0.00030929	0.00020077	0.0001404	0.00013116	3.5303e-05	-0.00012986	-0.00046474	-0.00081977	-0.0012647	-0.001239	-0.0010248	-0.00061881	-0.00013283	0.00027836	0.00058986	0.00077719	0.00063561	0.00049168	0.00039453	0.00028198	0.00019309	0.00015871	0.00013969	0.00012743	0.00012281	0.00010894	3.8105e-05	0.00018014
1704.9	3.1451e-05	2.62e-05	4.8476e-05	5.4875e-05	5.1016e-05	6.6595e-05	5.1534e-05	2.0788e-05	1.2039e-05	-0.00014812	-0.00071724	-0.0018391	-0.0029657	-0.0027262	-0.00097859	0.00049478	0.0011532	0.001428	0.0012433	0.00091201	0.00062004	0.00039442	0.00034115	0.00020625	0.00018662	4.3661e-05	-0.00012418	-0.00053544	-0.00098074	-0.0014114	-0.0013758	-0.0011573	-0.0007789	-0.00028451	0.00021931	0.00068981	0.0008975	0.00073416	0.00064167	0.00048357	0.00035311	0.00031226	0.00017603	0.00018311	0.00014396	0.0001408	0.00012839	-3.8111e-05	8.8432e-05
1712.1	4.3024e-05	1.7594e-05	3.6997e-05	3.8497e-05	1.4853e-05	1.9974e-05	2.4776e-05	-1.0943e-05	-6.5661e-05	-0.00029241	-0.0010658	-0.0023318	-0.0030684	-0.0021285	-8.2867e-05	0.0010679	0.00135	0.0012772	0.001043	0.00074919	0.00055285	0.0004073	0.00033952	0.00021721	0.0001857	5.9242e-05	-0.00013178	-0.00044821	-0.0009378	-0.0012259	-0.0011848	-0.00086083	-0.00050872	-9.2036e-05	0.00026139	0.00066854	0.000714	0.00061834	0.00057245	0.0003723	0.00027908	0.0002799	0.00016273	0.0001662	0.00013842	0.00015822	0.00014158	-7.9004e-05	9.723e-05
1719.3	4.6218e-05	3.8311e-05	2.8719e-05	3.0796e-05	2.7709e-05	1.965e-05	2.1034e-05	-2.7199e-05	-0.00010364	-0.00029996	-0.00080741	-0.0013733	-0.0014422	-0.00069635	0.00031125	0.00076745	0.00081741	0.00065538	0.00051932	0.00038266	0.00031774	0.00023514	0.00016947	0.00016958	0.00010733	3.147e-05	-0.00011081	-0.00032039	-0.00066192	-0.00081942	-0.00075442	-0.00037943	-2.2938e-06	0.00012244	0.00021721	0.00038024	0.00037249	0.00031121	0.00027548	0.00015865	0.00017316	0.00013003	0.00011694	0.00013081	0.0001339	9.602e-05	0.0001078	-4.7186e-05	0.00014036
1726.4	3.7896e-05	6.7205e-05	4.3571e-05	4.0332e-05	5.7372e-05	4.0974e-05	4.2493e-05	1.4763e-05	-3.2082e-05	-6.2871e-05	-0.00018552	-0.00035772	-0.00034963	-6.5662e-05	0.00018285	0.00027531	0.00027774	0.00020738	0.00018777	0.00012846	9.8039e-05	5.4274e-05	4.191e-05	4.8238e-05	-2.8845e-06	-1.6761e-05	-0.00010219	-0.00027817	-0.00038617	-0.00052656	-0.00036064	-0.00016099	0.00014327	0.00015612	0.0001765	0.00024541	0.0001815	0.00014343	0.00015865	8.2331e-05	0.00012014	8.2071e-05	9.7153e-05	8.6968e-05	-9.1965e-07	3.5582e-05	5.5132e-05	5.611e-05	6.9724e-05
1733.6	9.124e-06	4.02e-05	3.5335e-05	1.2587e-05	4.155e-05	3.0368e-05	3.1712e-05	3.877e-05	2.0511e-05	3.9108e-05	-5.6151e-05	-0.00013961	-9.0529e-05	-2.0808e-05	1.6247e-05	7.2635e-05	6.3255e-05	5.5716e-05	6.9273e-05	1.6059e-05	1.3584e-05	1.3021e-05	3.7498e-06	-2.7485e-05	-3.3091e-05	-4.4246e-05	-9.3436e-05	-0.00021648	-0.00025104	-0.00031435	-0.0001327	-9.876e-05	3.4649e-05	6.1022e-05	0.00011124	0.00022482	0.00011823	0.00014076	0.00015505	4.1002e-05	6.0862e-05	6.3778e-05	6.424e-05	2.7782e-05	-7.9601e-05	0.00011694	7.8824e-06	9.4535e-05	-0.00010572
1740.7	2.1799e-05	3.5603e-05	4.2741e-05	3.0531e-06	4.192e-05	3.6722e-05	2.2978e-05	3.1168e-05	3.9994e-06	-7.6769e-06	-9.8062e-05	-6.4616e-05	-3.7967e-05	-3.8427e-05	1.1303e-06	6.6365e-05	2.6075e-05	3.4947e-05	5.2401e-05	2.6606e-05	2.277e-05	3.6935e-05	2.2517e-05	-1.2673e-05	1.0053e-05	-2.7006e-05	-5.5018e-05	-7.3853e-05	-8.8003e-05	-4.8728e-05	-4.7266e-05	2.0191e-05	2.6702e-05	7.8585e-05	6.2202e-05	8.7179e-05	7.404e-05	7.2742e-05	3.8994e-05	-4.1159e-05	1.5393e-05	3.6871e-05	4.2085e-06	-3.2547e-05	3.6778e-06	9.4955e-05	1.445e-05	1.6246e-05	-3.6153e-05
1747.8	6.2536e-05	6.5455e-05	7.4959e-05	4.179e-05	7.5435e-05	6.1069e-05	6.2735e-05	4.5311e-05	3.827e-05	3.7544e-05	2.8361e-06	2.7219e-05	4.1793e-05	4.526e-05	5.7487e-05	0.00010336	5.496e-05	6.6597e-05	8.8094e-05	7.7497e-05	5.5521e-05	6.3018e-05	7.0696e-05	4.4566e-05	5.9778e-05	4.0067e-05	2.7736e-06	5.4971e-06	-2.2682e-06	2.074e-05	-4.3054e-05	0.00013336	6.0933e-05	0.00015404	9.5562e-05	9.437e-05	0.00012224	9.7608e-05	1.7597e-05	-1.9319e-05	5.3192e-05	2.8647e-05	3.1076e-05	-4.9002e-05	0.00011954	8.9284e-05	5.0236e-05	-4.8285e-05	8.9235e-05
1755	4.9152e-05	5.1707e-05	8.2362e-05	5.8424e-05	7.618e-05	5.2563e-05	5.4035e-05	2.9014e-05	5.1101e-05	5.7448e-05	5.7357e-05	4.2934e-05	6.2865e-05	7.9603e-05	5.3658e-05	6.4645e-05	3.1813e-05	6.1661e-05	7.4899e-05	6.6689e-05	3.2005e-05	3.6432e-05	3.9205e-05	4.348e-05	5.6787e-05	6.6735e-05	2.3644e-05	3.668e-05	6.2733e-06	-5.7059e-06	-1.8175e-05	0.00011593	5.8953e-05	5.0802e-05	-1.4997e-05	7.6906e-05	7.4907e-05	9.0831e-05	4.8666e-06	-9.4176e-06	7.5098e-05	4.3748e-05	3.1731e-05	-3.0349e-05	0.00016445	7.716e-05	2.6373e-05	6.6107e-06	6.2182e-05
1762.1	4.1199e-05	3.5699e-05	5.4942e-05	4.1874e-05	5.3127e-05	1.6807e-05	3.4125e-05	3.213e-05	3.7463e-05	5.1983e-05	5.3191e-05	3.0061e-05	5.8087e-05	7.9466e-05	3.0647e-05	3.5809e-05	2.3636e-05	5.4061e-05	5.1752e-05	4.5119e-05	2.626e-05	2.0097e-05	1.6992e-05	2.0511e-05	3.7987e-05	5.7967e-05	3.3567e-05	4.1557e-05	1.3206e-05	4.2677e-05	5.3418e-05	6.4556e-05	4.8466e-05	-3.384e-05	-0.00013294	-4.1412e-05	-3.478e-05	-1.6309e-05	-4.3615e-07	-1.325e-05	6.64e-05	2.1758e-05	-7.4728e-06	-1.8703e-05	0.00010735	3.1414e-05	2.2018e-05	0.00011254	-7.3684e-05
1769.2	3.1566e-05	1.9028e-05	3.6752e-05	1.6696e-05	2.8177e-05	7.1242e-06	4.3901e-05	5.2637e-05	3.9091e-05	5.1384e-05	3.7205e-05	3.8736e-05	4.3018e-05	3.6861e-05	3.1377e-05	4.2468e-05	3.2482e-05	5.6879e-05	4.9719e-05	2.9351e-05	3.6265e-05	2.2921e-05	2.3599e-05	-3.0166e-07	2.0787e-05	2.3574e-05	-2.7205e-06	4.5841e-05	8.1447e-06	0.00010228	-1.3391e-06	-6.6017e-06	-5.9506e-05	-2.7929e-05	-0.00013578	-4.1787e-05	-2.7792e-05	-1.7668e-05	7.7896e-06	-8.6698e-06	4.3647e-05	1.4154e-06	-1.8236e-05	-2.2046e-05	2.2761e-05	-3.9134e-06	5.2287e-05	2.4892e-05	6.4682e-06
1776.3	3.8005e-05	1.4203e-05	7.0038e-05	2.7995e-05	4.0621e-05	4.193e-05	6.5097e-05	6.6874e-05	5.696e-05	5.2258e-05	2.4966e-05	2.797e-05	1.3218e-05	-8.4367e-06	3.0265e-05	3.9778e-05	4.5105e-05	5.8815e-05	4.9202e-05	3.4154e-05	4.057e-05	3.6972e-05	5.4098e-05	3.0106e-05	3.7445e-05	3.0791e-05	2.8988e-05	0.00010183	6.2514e-05	0.00011491	-2.263e-05	-2.2364e-05	-2.9452e-05	1.2277e-05	-4.6458e-05	3.6648e-05	3.8963e-05	7.7672e-05	1.9223e-05	-6.0523e-06	6.4415e-05	3.0586e-05	3.5333e-05	1.0991e-05	-4.2821e-05	4.0234e-05	-2.2158e-05	-7.3059e-05	0.00020473
1783.3	5.3375e-05	2.0843e-05	6.921e-05	5.1846e-05	5.3507e-05	4.7594e-05	4.8331e-05	5.3168e-05	3.9941e-05	3.106e-05	3.551e-05	1.5555e-05	-7.437e-06	1.2996e-06	3.0247e-05	4.0303e-05	3.7628e-05	5.9172e-05	4.6117e-05	5.7441e-05	4.7915e-05	2.7203e-05	5.4392e-05	3.4375e-05	4.6801e-05	5.53e-05	6.0873e-05	8.8474e-05	9.1075e-05	6.8051e-05	-4.0003e-05	1.1886e-05	0.00013032	0.00010434	0.00010519	7.404e-05	7.677e-05	0.00012475	2.8623e-05	1.2997e-05	6.6903e-05	7.8014e-05	4.926e-05	7.4078e-05	-1.4145e-05	0.00014848	-5.3304e-05	1.6453e-05	0.00025063
1790.4	3.5241e-05	2.3085e-05	4.7531e-05	4.5608e-05	4.8341e-05	2.7059e-05	1.8029e-05	3.8132e-05	3.0208e-05	8.9752e-06	3.1279e-05	1.6495e-05	2.9496e-05	1.6951e-05	2.755e-05	2.1538e-05	2.0936e-05	4.087e-05	3.5432e-05	4.6188e-05	2.8848e-05	1.1349e-05	1.8204e-05	-1.158e-05	5.2809e-05	2.5789e-05	-3.1841e-06	-5.3663e-06	1.5122e-05	-7.1053e-06	-6.1769e-05	5.5352e-05	0.00017206	0.0001351	0.00017165	4.3893e-05	0.00010078	0.00010893	7.4577e-05	3.568e-05	1.5698e-05	3.6665e-05	2.1137e-05	6.2888e-05	4.0173e-06	0.0001171	1.3456e-05	4.614e-06	0.00018864
1797.4	3.115e-05	5.278e-05	5.6346e-05	4.9145e-05	7.4665e-05	3.9322e-05	4.6035e-05	8.0127e-05	5.069e-05	3.85e-05	4.8893e-05	5.2493e-05	5.648e-05	5.5057e-05	4.4522e-05	2.9224e-05	1.223e-05	3.3429e-05	3.2318e-05	3.7708e-05	2.2728e-05	2.9926e-05	-6.1163e-07	1.5076e-05	6.6197e-05	1.9995e-05	1.3902e-05	1.6914e-05	-4.8815e-06	1.9687e-05	-5.4228e-06	9.2075e-05	0.00011593	4.9087e-05	6.0018e-05	1.2395e-05	8.6489e-05	5.6821e-05	6.6162e-05	-3.1557e-05	-4.0393e-05	-4.8246e-05	-9.5879e-06	1.4092e-05	-7.1655e-05	3.4029e-05	7.2659e-05	1.8885e-05	7.2045e-05
1804.5	6.9293e-05	0.00010311	9.0057e-05	8.4703e-05	9.6125e-05	7.8065e-05	8.3048e-05	0.00010369	7.3331e-05	7.8792e-05	7.6829e-05	7.8412e-05	8.699e-05	8.6298e-05	6.9565e-05	5.0603e-05	5.7238e-05	5.9763e-05	3.6008e-05	6.2142e-05	4.7631e-05	4.6016e-05	3.3752e-05	5.0082e-05	4.7328e-05	5.1217e-05	3.4515e-05	2.914e-05	4.0721e-05	5.8807e-05	5.051e-05	6.2196e-05	8.988e-05	8.5836e-06	2.4244e-05	3.7219e-05	9.5217e-05	3.955e-05	3.7459e-05	-1.6627e-05	1.8124e-05	9.9345e-07	8.6911e-06	5.0282e-05	-8.1961e-05	-3.1805e-05	9.9147e-05	8.5788e-05	7.9748e-05
1811.5	0.00010966	0.0001137	0.00011119	9.942e-05	8.0632e-05	8.5738e-05	6.8776e-05	6.4212e-05	7.131e-05	7.9602e-05	7.393e-05	7.7441e-05	6.8242e-05	4.6747e-05	6.8743e-05	4.6908e-05	7.6098e-05	7.1834e-05	4.1055e-05	5.7248e-05	5.0148e-05	3.0102e-05	4.7221e-05	3.2203e-05	9.8438e-06	4.0382e-05	2.3245e-05	1.2488e-05	6.5275e-05	1.5907e-05	-4.3547e-05	3.6318e-05	7.2912e-05	5.8781e-05	0.00012657	8.0048e-05	0.00013174	6.2525e-05	3.6271e-05	3.7818e-05	3.2597e-05	2.2344e-05	4.1902e-05	9.1219e-05	-2.0941e-06	-2.9312e-07	7.0753e-05	8.686e-05	3.8388e-05
1818.6	6.9507e-05	7.5166e-05	7.1676e-05	6.9108e-05	5.1352e-05	6.0632e-05	4.9457e-05	3.5535e-05	5.8311e-05	8.5417e-05	5.8071e-05	5.847e-05	3.3292e-05	2.5569e-05	3.827e-05	2.9117e-05	4.4877e-05	5.7333e-05	4.546e-05	3.9572e-05	4.9751e-05	2.6899e-05	2.6434e-05	4.3058e-05	3.4788e-05	4.4969e-05	5.2664e-05	3.424e-05	6.1912e-05	2.738e-05	-2.3772e-05	5.3799e-05	9.1171e-05	0.00011273	0.00017719	0.00012722	0.0001204	5.8629e-05	2.4717e-05	1.606e-05	1.9956e-05	-1.7494e-05	6.8418e-05	8.8988e-05	6.3614e-06	8.9089e-05	2.7966e-05	0.00010204	-2.2012e-05
1825.6	5.8137e-05	6.3714e-05	6.2979e-05	6.2806e-05	5.286e-05	6.5384e-05	5.2556e-05	6.5067e-05	6.7217e-05	9.3285e-05	6.4659e-05	6.0548e-05	4.478e-05	5.7678e-05	4.5331e-05	4.4321e-05	5.0824e-05	6.0714e-05	5.0435e-05	6.1948e-05	6.4183e-05	3.2044e-05	3.542e-05	7.5209e-05	7.9927e-05	8.059e-05	9.4886e-05	7.0951e-05	5.8947e-05	4.9278e-05	4.5092e-05	7.81e-05	8.3013e-05	6.677e-05	0.0001253	4.5518e-05	7.942e-05	4.953e-05	2.7761e-05	9.8883e-06	2.2869e-05	2.2444e-05	2.4654e-05	9.4428e-05	-2.5439e-06	0.00014837	3.3289e-05	6.5515e-05	-0.00010898
1832.6	5.2878e-05	6.4565e-05	7.7649e-05	6.113e-05	6.0305e-05	7.2263e-05	6.0761e-05	9.0586e-05	7.0846e-05	7.55e-05	6.4134e-05	4.8149e-05	7.8664e-05	9.5594e-05	4.0697e-05	3.6002e-05	6.8426e-05	6.8385e-05	4.1897e-05	6.1244e-05	6.067e-05	4.2111e-05	4.4391e-05	7.5302e-05	7.3865e-05	6.6999e-05	7.0787e-05	5.1154e-05	3.4587e-05	8.4386e-05	7.8131e-05	6.0508e-05	8.054e-05	-3.9187e-05	1.3143e-05	-4.8607e-05	7.1942e-05	5.397e-05	5.0093e-05	5.2227e-05	3.0208e-05	9.9178e-05	-2.0345e-05	0.00012125	5.0323e-05	0.00015068	8.9519e-05	-1.3783e-05	-0.00017859
1839.6	4.9626e-05	3.3917e-05	6.8941e-05	4.8143e-05	5.2208e-05	5.4739e-05	5.6413e-05	7.4677e-05	4.7646e-05	5.5671e-05	6.1539e-05	4.9918e-05	6.4351e-05	7.4497e-05	3.2753e-05	2.0749e-05	5.5667e-05	6.3405e-05	4.5244e-05	4.141e-05	5.119e-05	4.3355e-05	3.1912e-05	8.6184e-05	6.8114e-05	5.9575e-05	6.6756e-05	8.2629e-05	6.4945e-05	0.00019881	0.00015052	8.938e-06	9.3327e-05	2.3414e-07	7.598e-05	-8.3797e-06	8.2094e-05	2.4329e-05	7.279e-06	5.0771e-05	3.5353e-05	0.00011041	-8.8098e-06	8.1863e-05	0.00013046	0.00012455	0.00013667	-6.8511e-06	-7.0148e-05
1846.6	5.6538e-05	3.1424e-05	7.3987e-05	5.8888e-05	5.6237e-05	6.4511e-05	5.2399e-05	6.643e-05	4.669e-05	6.3447e-05	7.3388e-05	6.7845e-05	6.1771e-05	6.7464e-05	3.7113e-05	4.8022e-05	6.4498e-05	7.1406e-05	7.3742e-05	4.9931e-05	5.9745e-05	4.6422e-05	4.1444e-05	7.7808e-05	7.655e-05	7.1992e-05	0.00010319	0.00012527	0.00010919	0.00025861	0.00013219	4.1816e-05	4.8705e-05	0.00010802	0.00012117	6.8238e-05	0.00013566	3.7611e-05	8.8668e-06	7.0843e-05	4.0078e-05	8.3838e-05	2.1577e-05	1.1334e-05	9.6978e-05	0.00018748	0.00011316	3.2333e-05	8.0503e-05
1853.5	0.00010239	8.108e-05	9.9854e-05	8.8711e-05	7.7568e-05	7.7242e-05	8.4736e-05	7.1081e-05	8.6112e-05	9.5801e-05	8.7334e-05	9.0424e-05	7.7509e-05	9.1359e-05	5.3551e-05	7.2541e-05	8.0865e-05	8.1452e-05	9.3242e-05	6.8849e-05	6.7888e-05	6.153e-05	5.8853e-05	7.8617e-05	7.2976e-05	6.0607e-05	0.00010419	0.00010425	8.4649e-05	0.00012235	8.8527e-06	6.2442e-05	0.0001002	0.0002455	0.0001183	0.0001139	0.00014301	8.6487e-05	1.2334e-05	3.8615e-05	5.0441e-05	7.988e-05	8.9579e-06	-6.2624e-07	1.3527e-05	0.00014494	0.00014015	4.6186e-05	5.2729e-05
1860.5	0.00011545	0.00010274	9.9856e-05	9.9618e-05	8.7625e-05	8.1169e-05	9.4747e-05	8.0723e-05	9.801e-05	0.0001014	8.6539e-05	8.8687e-05	9.2478e-05	0.00011066	5.7461e-05	6.0083e-05	7.8722e-05	8.811e-05	8.2764e-05	6.7612e-05	6.967e-05	4.5343e-05	5.1903e-05	6.6857e-05	7.261e-05	3.6459e-05	7.933e-05	4.3958e-05	-1.6868e-05	6.8135e-06	-2.0799e-05	4.2748e-05	0.00016011	0.00017172	9.2569e-05	9.1207e-05	5.638e-05	0.00012585	5.4362e-05	1.7515e-06	3.5662e-05	8.1407e-05	-9.82e-06	-1.2006e-05	-0.00011014	7.5944e-07	0.00017122	4.7286e-05	-4.727e-05
[truncated: 13 more columns]
