# Supplementary material for: Aqueous pyruvate partly dissociates under deep ultraviolet irradiation but is resilient to near ultraviolet excitation
Source: Nat Commun. 2024 Mar 4;15:1978. doi: 10.1038/s41467-024-46309-5 (PMC10912111; doi:10.1038/s41467-024-46309-5)
Supplement: Supplementary file 3 — source data [file 41467_2024_46309_MOESM3_ESM.zip › Source Data/Source Data Fig 4a.txt]

0.3	-0.92291	-0.90332
0.35	-0.88344	-0.8666
0.401	-0.8305		-0.82257
0.45	-0.77718	-0.77548
0.5	-0.71123	-0.71306
0.6	-0.58165	-0.58206
0.7	-0.49077	-0.48708
0.8	-0.41912	-0.41851
0.9	-0.34808	-0.35113
1	-0.28468	-0.29042
1.1	-0.24169	-0.24743
1.2	-0.2073		-0.21026
1.3	-0.17568	-0.17926
1.4	-0.15062	-0.15387
1.5	-0.1312		-0.13346
1.75	-0.09596	-0.09839
2	-0.07251	-0.07426
2.25	-0.05799	-0.05951
2.5	-0.04707	-0.04916
2.75	-0.03943	-0.04053
3	-0.03421	-0.03569
3.5	-0.02635	-0.02716
4	-0.02101	-0.02109
4.5	-0.0177		-0.01753
5	-0.01549	-0.01541
6	-0.01093	-0.01299
7	-0.00962	-0.0092
8.5	-0.00679	-0.00524
10	-0.00605	-0.00445
