# Supplementary material for: Aqueous pyruvate partly dissociates under deep ultraviolet irradiation but is resilient to near ultraviolet excitation
Source: Nat Commun. 2024 Mar 4;15:1978. doi: 10.1038/s41467-024-46309-5 (PMC10912111; doi:10.1038/s41467-024-46309-5)
Supplement: Supplementary file 3 — source data [file 41467_2024_46309_MOESM3_ESM.zip › Source Data/Source Data Fig 4b.txt]

1	-0.89479	-0.8445
1.1	-0.85223	-0.83411
1.2	-0.73398	-0.76246
1.3	-0.69955	-0.66906
1.4	-0.67698	-0.62633
1.5	-0.60132	-0.5719
1.75	-0.49538	-0.43903
2	-0.42174	-0.38484
2.25	-0.35848	-0.32938
2.5	-0.25375	-0.26857
2.75	-0.25331	-0.26221
3	-0.21608	-0.18902
3.5	-0.119		-0.1212
4	-0.12669	-0.14892
4.5	-0.0807		-0.1244
5	-0.09422	-0.06773
6	-0.04368	-0.01803
7	-0.01049	-0.02896
8.5	-0.0383		-0.02655
10	-0.05177	-0.05471
