# Supplementary material for: Aqueous pyruvate partly dissociates under deep ultraviolet irradiation but is resilient to near ultraviolet excitation
Source: Nat Commun. 2024 Mar 4;15:1978. doi: 10.1038/s41467-024-46309-5 (PMC10912111; doi:10.1038/s41467-024-46309-5)
Supplement: Supplementary file 3 — source data [file 41467_2024_46309_MOESM3_ESM.zip › Source Data/Source Data Fig 5a.txt]

1	-0.49149	1	-0.4492
1.08842	-0.48576	1.2	-0.45151
1.17684	-0.48011	1.4	-0.45446
1.26526	-0.47454	1.6	-0.44873
1.35369	-0.46904	1.85	-0.44568
1.44211	-0.46361	2.1	-0.44057
1.53053	-0.45826	2.35	-0.43301
1.61895	-0.45298	2.6	-0.42441
1.70737	-0.44777	2.85	-0.41096
1.79579	-0.44263	3.1	-0.39815
1.88421	-0.43756	3.35	-0.38079
1.97264	-0.43256	3.75	-0.36112
2.06106	-0.42763	4.15	-0.33559
2.14948	-0.42276	4.55	-0.3138
2.2379	-0.41796	4.95	-0.29518
2.32632	-0.41322	5.35	-0.28
2.41474	-0.40854	5.75	-0.26228
2.50316	-0.40393	6.15	-0.24704
2.59159	-0.39938	6.55	-0.22563
2.68001	-0.39489	7.638	-0.20733
2.76843	-0.39047	8.907	-0.18263
2.85685	-0.3861		10.387	-0.15856
2.94527	-0.38179	12.113	-0.13804
3.03369	-0.37754	14.125	-0.11639
3.12211	-0.37334	16.472	-0.10254
3.21054	-0.3692		19.209	-0.09159
3.29896	-0.36512	22.4	-0.08659
3.38738	-0.36109	26.122	-0.08196
3.4758	-0.35712	30.462	-0.07437
3.56422	-0.3532		35.523	-0.071
3.65264	-0.34933	41.425	-0.06743
3.74106	-0.34552	48.307	-0.06771
3.82949	-0.34175	56.333	-0.06549
3.91791	-0.33804	65.692	-0.06486
4.00633	-0.33437	76.606	-0.06633
4.09475	-0.33076	89.333	-0.06726
4.18317	-0.32719
4.27159	-0.32368
4.36001	-0.32021
4.44844	-0.31678
4.53686	-0.3134
4.62528	-0.31007
4.7137	-0.30678
4.80212	-0.30354
4.89054	-0.30034
4.97896	-0.29718
5.06739	-0.29407
5.15581	-0.291
5.24423	-0.28797
5.33265	-0.28498
5.42107	-0.28203
5.50949	-0.27911
5.59791	-0.27624
5.68634	-0.27341
5.77476	-0.27062
5.86318	-0.26786
5.9516	-0.26514
6.04002	-0.26245
6.12844	-0.25981
6.21686	-0.2572
6.30529	-0.25462
6.39371	-0.25208
6.48213	-0.24957
6.57055	-0.24709
6.65897	-0.24465
6.74739	-0.24225
6.83581	-0.23987
6.92424	-0.23753
7.01266	-0.23521
7.10108	-0.23293
7.1895	-0.23068
7.27792	-0.22846
7.36634	-0.22627
7.45476	-0.22411
7.54319	-0.22198
7.63161	-0.21987
7.72003	-0.2178
7.80845	-0.21575
7.89687	-0.21373
7.98529	-0.21174
8.07371	-0.20977
8.16214	-0.20784
8.25056	-0.20592
8.33898	-0.20404
8.4274	-0.20217
8.51582	-0.20034
8.60424	-0.19852
8.69266	-0.19674
8.78109	-0.19497
8.86951	-0.19323
8.95793	-0.19152
9.04635	-0.18982
9.13477	-0.18815
9.22319	-0.1865
9.31161	-0.18488
9.40004	-0.18327
9.48846	-0.18169
9.57688	-0.18013
9.6653	-0.17859
9.75372	-0.17707
9.84214	-0.17557
9.93056	-0.17409
10.01898	-0.17263
10.10741	-0.17119
10.19583	-0.16977
10.28425	-0.16837
10.37267	-0.16698
10.46109	-0.16562
10.54951	-0.16427
10.63793	-0.16295
10.72636	-0.16164
10.81478	-0.16035
10.9032		-0.15907
10.99162	-0.15781
11.08004	-0.15657
11.16846	-0.15535
11.25688	-0.15414
11.34531	-0.15295
11.43373	-0.15178
11.52215	-0.15062
11.61057	-0.14947
11.69899	-0.14834
11.78741	-0.14723
11.87583	-0.14613
11.96426	-0.14505
12.05268	-0.14398
12.1411		-0.14292
12.22952	-0.14188
12.31794	-0.14086
12.40636	-0.13985
12.49478	-0.13885
12.58321	-0.13786
12.67163	-0.13689
12.76005	-0.13593
12.84847	-0.13498
12.93689	-0.13405
13.02531	-0.13313
13.11373	-0.13222
13.20216	-0.13132
13.29058	-0.13044
13.379		-0.12957
13.46742	-0.1287
13.55584	-0.12786
13.64426	-0.12702
13.73268	-0.12619
13.82111	-0.12538
13.90953	-0.12457
13.99795	-0.12378
14.08637	-0.12299
14.17479	-0.12222
14.26321	-0.12146
14.35163	-0.12071
14.44006	-0.11997
14.52848	-0.11923
14.6169		-0.11851
14.70532	-0.1178
14.79374	-0.1171
14.88216	-0.1164
14.97058	-0.11572
15.05901	-0.11505
15.14743	-0.11438
15.23585	-0.11372
15.32427	-0.11308
15.41269	-0.11244
15.50111	-0.11181
15.58953	-0.11118
15.67796	-0.11057
15.76638	-0.10997
15.8548		-0.10937
15.94322	-0.10878
16.03164	-0.1082
16.12006	-0.10762
16.20848	-0.10706
16.29691	-0.1065
16.38533	-0.10595
16.47375	-0.10541
16.56217	-0.10487
16.65059	-0.10434
16.73901	-0.10382
16.82743	-0.1033
16.91586	-0.1028
17.00428	-0.1023
17.0927		-0.1018
17.18112	-0.10131
17.26954	-0.10083
17.35796	-0.10036
17.44638	-0.09989
17.53481	-0.09943
17.62323	-0.09897
17.71165	-0.09852
17.80007	-0.09808
17.88849	-0.09764
17.97691	-0.09721
18.06533	-0.09679
18.15376	-0.09637
18.24218	-0.09595
18.3306		-0.09554
18.41902	-0.09514
18.50744	-0.09474
18.59586	-0.09435
18.68428	-0.09396
18.77271	-0.09358
18.86113	-0.0932
18.94955	-0.09283
19.03797	-0.09246
19.12639	-0.0921
19.21481	-0.09174
19.30323	-0.09139
19.39166	-0.09104
19.48008	-0.0907
19.5685		-0.09036
19.65692	-0.09003
19.74534	-0.0897
19.83376	-0.08937
19.92218	-0.08905
20.01061	-0.08874
20.09903	-0.08843
20.18745	-0.08812
20.27587	-0.08782
20.36429	-0.08752
20.45271	-0.08722
20.54113	-0.08693
20.62956	-0.08664
20.71798	-0.08636
20.8064		-0.08608
20.89482	-0.0858
20.98324	-0.08553
21.07166	-0.08526
21.16008	-0.085
21.24851	-0.08473
21.33693	-0.08448
21.42535	-0.08422
21.51377	-0.08397
21.60219	-0.08372
21.69061	-0.08348
21.77903	-0.08324
21.86746	-0.083
21.95588	-0.08276
22.0443		-0.08253
22.13272	-0.0823
22.22114	-0.08208
22.30956	-0.08186
22.39798	-0.08164
22.48641	-0.08142
22.57483	-0.08121
22.66325	-0.081
22.75167	-0.08079
22.84009	-0.08058
22.92851	-0.08038
23.01693	-0.08018
23.10536	-0.07998
23.19378	-0.07979
23.2822		-0.0796
23.37062	-0.07941
23.45904	-0.07922
23.54746	-0.07904
23.63588	-0.07886
23.72431	-0.07868
23.81273	-0.0785
23.90115	-0.07833
23.98957	-0.07816
24.07799	-0.07799
24.16641	-0.07782
24.25483	-0.07765
24.34326	-0.07749
24.43168	-0.07733
24.5201		-0.07717
24.60852	-0.07702
24.69694	-0.07686
24.78536	-0.07671
24.87378	-0.07656
24.96221	-0.07641
25.05063	-0.07626
25.13905	-0.07612
25.22747	-0.07598
25.31589	-0.07584
25.40431	-0.0757
25.49273	-0.07556
25.58116	-0.07543
25.66958	-0.07529
25.758		-0.07516
25.84642	-0.07503
25.93484	-0.07491
26.02326	-0.07478
26.11168	-0.07466
26.20011	-0.07453
26.28853	-0.07441
26.37695	-0.07429
26.46537	-0.07418
26.55379	-0.07406
26.64221	-0.07395
26.73063	-0.07383
26.81906	-0.07372
26.90748	-0.07361
26.9959		-0.0735
27.08432	-0.0734
27.17274	-0.07329
27.26116	-0.07319
27.34958	-0.07308
27.43801	-0.07298
27.52643	-0.07288
27.61485	-0.07278
27.70327	-0.07268
27.79169	-0.07259
27.88011	-0.07249
27.96853	-0.0724
28.05695	-0.07231
28.14538	-0.07222
28.2338		-0.07213
28.32222	-0.07204
28.41064	-0.07195
28.49906	-0.07187
28.58748	-0.07178
28.6759		-0.0717
28.76433	-0.07161
28.85275	-0.07153
28.94117	-0.07145
29.02959	-0.07137
29.11801	-0.07129
29.20643	-0.07122
29.29485	-0.07114
29.38328	-0.07106
29.4717		-0.07099
29.56012	-0.07092
29.64854	-0.07084
29.73696	-0.07077
29.82538	-0.0707
29.9138		-0.07063
30.00223	-0.07057
30.09065	-0.0705
30.17907	-0.07043
30.26749	-0.07037
30.35591	-0.0703
30.44433	-0.07024
30.53275	-0.07017
30.62118	-0.07011
30.7096		-0.07005
30.79802	-0.06999
30.88644	-0.06993
30.97486	-0.06987
31.06328	-0.06981
31.1517		-0.06975
31.24013	-0.0697
31.32855	-0.06964
31.41697	-0.06959
31.50539	-0.06953
31.59381	-0.06948
31.68223	-0.06943
31.77065	-0.06937
31.85908	-0.06932
31.9475		-0.06927
32.03592	-0.06922
32.12434	-0.06917
32.21276	-0.06912
32.30118	-0.06907
32.3896		-0.06903
32.47803	-0.06898
32.56645	-0.06893
32.65487	-0.06889
32.74329	-0.06884
32.83171	-0.0688
32.92013	-0.06875
33.00855	-0.06871
33.09698	-0.06867
33.1854		-0.06863
33.27382	-0.06859
33.36224	-0.06854
33.45066	-0.0685
33.53908	-0.06846
33.6275		-0.06842
33.71593	-0.06839
33.80435	-0.06835
33.89277	-0.06831
33.98119	-0.06827
34.06961	-0.06824
34.15803	-0.0682
34.24645	-0.06816
34.33488	-0.06813
34.4233		-0.06809
34.51172	-0.06806
34.60014	-0.06803
34.68856	-0.06799
34.77698	-0.06796
34.8654		-0.06793
34.95383	-0.06789
35.04225	-0.06786
35.13067	-0.06783
35.21909	-0.0678
35.30751	-0.06777
35.39593	-0.06774
35.48435	-0.06771
35.57278	-0.06768
35.6612		-0.06765
35.74962	-0.06762
35.83804	-0.0676
35.92646	-0.06757
36.01488	-0.06754
36.1033		-0.06751
36.19173	-0.06749
36.28015	-0.06746
36.36857	-0.06744
36.45699	-0.06741
36.54541	-0.06739
36.63383	-0.06736
36.72225	-0.06734
36.81068	-0.06731
36.8991		-0.06729
36.98752	-0.06726
37.07594	-0.06724
37.16436	-0.06722
37.25278	-0.0672
37.3412		-0.06717
37.42963	-0.06715
37.51805	-0.06713
37.60647	-0.06711
37.69489	-0.06709
37.78331	-0.06707
37.87173	-0.06705
37.96015	-0.06703
38.04858	-0.06701
38.137		-0.06699
38.22542	-0.06697
38.31384	-0.06695
38.40226	-0.06693
38.49068	-0.06691
38.5791		-0.06689
38.66753	-0.06687
38.75595	-0.06686
38.84437	-0.06684
38.93279	-0.06682
39.02121	-0.0668
39.10963	-0.06679
39.19805	-0.06677
39.28648	-0.06675
39.3749		-0.06674
39.46332	-0.06672
39.55174	-0.0667
39.64016	-0.06669
39.72858	-0.06667
39.817		-0.06666
39.90543	-0.06664
39.99385	-0.06663
40.08227	-0.06661
40.17069	-0.0666
40.25911	-0.06658
40.34753	-0.06657
40.43595	-0.06656
40.52438	-0.06654
40.6128		-0.06653
40.70122	-0.06652
40.78964	-0.0665
40.87806	-0.06649
40.96648	-0.06648
41.0549		-0.06646
41.14333	-0.06645
41.23175	-0.06644
41.32017	-0.06643
41.40859	-0.06642
41.49701	-0.0664
41.58543	-0.06639
41.67385	-0.06638
41.76228	-0.06637
41.8507		-0.06636
41.93912	-0.06635
42.02754	-0.06634
42.11596	-0.06633
42.20438	-0.06632
42.2928		-0.06631
42.38123	-0.06629
42.46965	-0.06628
42.55807	-0.06627
42.64649	-0.06626
42.73491	-0.06626
42.82333	-0.06625
42.91175	-0.06624
43.00018	-0.06623
43.0886		-0.06622
43.17702	-0.06621
43.26544	-0.0662
43.35386	-0.06619
43.44228	-0.06618
43.5307		-0.06617
43.61913	-0.06616
43.70755	-0.06616
43.79597	-0.06615
43.88439	-0.06614
43.97281	-0.06613
44.06123	-0.06612
44.14965	-0.06612
44.23808	-0.06611
44.3265		-0.0661
44.41492	-0.06609
44.50334	-0.06609
44.59176	-0.06608
44.68018	-0.06607
44.7686		-0.06606
44.85703	-0.06606
44.94545	-0.06605
45.03387	-0.06604
45.12229	-0.06604
45.21071	-0.06603
45.29913	-0.06602
45.38755	-0.06602
45.47597	-0.06601
45.5644		-0.066
45.65282	-0.066
45.74124	-0.06599
45.82966	-0.06599
45.91808	-0.06598
46.0065		-0.06597
46.09492	-0.06597
46.18335	-0.06596
46.27177	-0.06596
46.36019	-0.06595
46.44861	-0.06594
46.53703	-0.06594
46.62545	-0.06593
46.71387	-0.06593
46.8023		-0.06592
46.89072	-0.06592
46.97914	-0.06591
47.06756	-0.06591
47.15598	-0.0659
47.2444		-0.0659
47.33282	-0.06589
47.42125	-0.06589
47.50967	-0.06588
47.59809	-0.06588
47.68651	-0.06587
47.77493	-0.06587
47.86335	-0.06587
47.95177	-0.06586
48.0402		-0.06586
48.12862	-0.06585
48.21704	-0.06585
48.30546	-0.06584
48.39388	-0.06584
48.4823		-0.06584
48.57072	-0.06583
48.65915	-0.06583
48.74757	-0.06582
48.83599	-0.06582
48.92441	-0.06582
49.01283	-0.06581
49.10125	-0.06581
49.18967	-0.06581
49.2781		-0.0658
49.36652	-0.0658
49.45494	-0.0658
49.54336	-0.06579
49.63178	-0.06579
49.7202		-0.06579
49.80862	-0.06578
49.89705	-0.06578
49.98547	-0.06578
50.07389	-0.06577
50.16231	-0.06577
50.25073	-0.06577
50.33915	-0.06576
50.42757	-0.06576
50.516		-0.06576
50.60442	-0.06575
50.69284	-0.06575
50.78126	-0.06575
50.86968	-0.06575
50.9581		-0.06574
51.04652	-0.06574
51.13495	-0.06574
51.22337	-0.06573
51.31179	-0.06573
51.40021	-0.06573
51.48863	-0.06573
51.57705	-0.06572
51.66547	-0.06572
51.7539		-0.06572
51.84232	-0.06572
51.93074	-0.06571
52.01916	-0.06571
52.10758	-0.06571
52.196		-0.06571
52.28442	-0.06571
52.37285	-0.0657
52.46127	-0.0657
52.54969	-0.0657
52.63811	-0.0657
52.72653	-0.06569
52.81495	-0.06569
52.90337	-0.06569
52.9918		-0.06569
53.08022	-0.06569
53.16864	-0.06568
53.25706	-0.06568
53.34548	-0.06568
53.4339		-0.06568
53.52232	-0.06568
53.61075	-0.06567
53.69917	-0.06567
53.78759	-0.06567
53.87601	-0.06567
53.96443	-0.06567
54.05285	-0.06567
54.14127	-0.06566
54.2297		-0.06566
54.31812	-0.06566
54.40654	-0.06566
54.49496	-0.06566
54.58338	-0.06566
54.6718		-0.06565
54.76022	-0.06565
54.84865	-0.06565
54.93707	-0.06565
55.02549	-0.06565
55.11391	-0.06565
55.20233	-0.06565
55.29075	-0.06564
55.37917	-0.06564
55.4676		-0.06564
55.55602	-0.06564
55.64444	-0.06564
55.73286	-0.06564
55.82128	-0.06564
55.9097		-0.06563
55.99812	-0.06563
56.08655	-0.06563
56.17497	-0.06563
56.26339	-0.06563
56.35181	-0.06563
56.44023	-0.06563
56.52865	-0.06563
56.61707	-0.06562
56.7055		-0.06562
56.79392	-0.06562
56.88234	-0.06562
56.97076	-0.06562
57.05918	-0.06562
57.1476		-0.06562
57.23602	-0.06562
57.32445	-0.06562
57.41287	-0.06562
57.50129	-0.06561
57.58971	-0.06561
57.67813	-0.06561
57.76655	-0.06561
57.85497	-0.06561
57.9434		-0.06561
58.03182	-0.06561
58.12024	-0.06561
58.20866	-0.06561
58.29708	-0.06561
58.3855		-0.0656
58.47392	-0.0656
58.56235	-0.0656
58.65077	-0.0656
58.73919	-0.0656
58.82761	-0.0656
58.91603	-0.0656
59.00445	-0.0656
59.09287	-0.0656
59.1813		-0.0656
59.26972	-0.0656
59.35814	-0.0656
59.44656	-0.06559
59.53498	-0.06559
59.6234		-0.06559
59.71182	-0.06559
59.80025	-0.06559
59.88867	-0.06559
59.97709	-0.06559
60.06551	-0.06559
60.15393	-0.06559
60.24235	-0.06559
60.33077	-0.06559
60.4192		-0.06559
60.50762	-0.06559
60.59604	-0.06559
60.68446	-0.06559
60.77288	-0.06558
60.8613		-0.06558
60.94972	-0.06558
61.03815	-0.06558
61.12657	-0.06558
61.21499	-0.06558
61.30341	-0.06558
61.39183	-0.06558
61.48025	-0.06558
61.56867	-0.06558
61.6571		-0.06558
61.74552	-0.06558
61.83394	-0.06558
61.92236	-0.06558
62.01078	-0.06558
62.0992		-0.06558
62.18762	-0.06558
62.27605	-0.06558
62.36447	-0.06557
62.45289	-0.06557
62.54131	-0.06557
62.62973	-0.06557
62.71815	-0.06557
62.80657	-0.06557
62.89499	-0.06557
62.98342	-0.06557
63.07184	-0.06557
63.16026	-0.06557
63.24868	-0.06557
63.3371		-0.06557
63.42552	-0.06557
63.51394	-0.06557
63.60237	-0.06557
63.69079	-0.06557
63.77921	-0.06557
63.86763	-0.06557
63.95605	-0.06557
64.04447	-0.06557
64.13289	-0.06557
64.22132	-0.06557
64.30974	-0.06557
64.39816	-0.06557
64.48658	-0.06557
64.575		-0.06556
64.66342	-0.06556
64.75184	-0.06556
64.84027	-0.06556
64.92869	-0.06556
65.01711	-0.06556
65.10553	-0.06556
65.19395	-0.06556
65.28237	-0.06556
65.37079	-0.06556
65.45922	-0.06556
65.54764	-0.06556
65.63606	-0.06556
65.72448	-0.06556
65.8129		-0.06556
65.90132	-0.06556
65.98974	-0.06556
66.07817	-0.06556
66.16659	-0.06556
66.25501	-0.06556
66.34343	-0.06556
66.43185	-0.06556
66.52027	-0.06556
66.60869	-0.06556
66.69712	-0.06556
66.78554	-0.06556
66.87396	-0.06556
66.96238	-0.06556
67.0508		-0.06556
67.13922	-0.06556
67.22764	-0.06556
67.31607	-0.06556
67.40449	-0.06556
67.49291	-0.06556
67.58133	-0.06556
67.66975	-0.06556
67.75817	-0.06556
67.84659	-0.06555
67.93502	-0.06555
68.02344	-0.06555
68.11186	-0.06555
68.20028	-0.06555
68.2887		-0.06555
68.37712	-0.06555
68.46554	-0.06555
68.55397	-0.06555
68.64239	-0.06555
68.73081	-0.06555
68.81923	-0.06555
68.90765	-0.06555
68.99607	-0.06555
69.08449	-0.06555
69.17292	-0.06555
69.26134	-0.06555
69.34976	-0.06555
69.43818	-0.06555
69.5266		-0.06555
69.61502	-0.06555
69.70344	-0.06555
69.79187	-0.06555
69.88029	-0.06555
69.96871	-0.06555
70.05713	-0.06555
70.14555	-0.06555
70.23397	-0.06555
70.32239	-0.06555
70.41082	-0.06555
70.49924	-0.06555
70.58766	-0.06555
70.67608	-0.06555
70.7645		-0.06555
70.85292	-0.06555
70.94134	-0.06555
71.02977	-0.06555
71.11819	-0.06555
71.20661	-0.06555
71.29503	-0.06555
71.38345	-0.06555
71.47187	-0.06555
71.56029	-0.06555
71.64872	-0.06555
71.73714	-0.06555
71.82556	-0.06555
71.91398	-0.06555
72.0024		-0.06555
72.09082	-0.06555
72.17924	-0.06555
72.26767	-0.06555
72.35609	-0.06555
72.44451	-0.06555
72.53293	-0.06555
72.62135	-0.06555
72.70977	-0.06555
72.79819	-0.06555
72.88662	-0.06555
72.97504	-0.06555
73.06346	-0.06555
73.15188	-0.06555
73.2403		-0.06555
73.32872	-0.06555
73.41714	-0.06555
73.50557	-0.06555
73.59399	-0.06555
73.68241	-0.06555
73.77083	-0.06555
73.85925	-0.06555
73.94767	-0.06555
74.03609	-0.06555
74.12452	-0.06555
74.21294	-0.06555
74.30136	-0.06555
74.38978	-0.06555
74.4782		-0.06555
74.56662	-0.06554
74.65504	-0.06554
74.74347	-0.06554
74.83189	-0.06554
74.92031	-0.06554
75.00873	-0.06554
75.09715	-0.06554
75.18557	-0.06554
75.27399	-0.06554
75.36242	-0.06554
75.45084	-0.06554
75.53926	-0.06554
75.62768	-0.06554
75.7161		-0.06554
75.80452	-0.06554
75.89294	-0.06554
75.98137	-0.06554
76.06979	-0.06554
76.15821	-0.06554
76.24663	-0.06554
76.33505	-0.06554
76.42347	-0.06554
76.51189	-0.06554
76.60032	-0.06554
76.68874	-0.06554
76.77716	-0.06554
76.86558	-0.06554
76.954		-0.06554
77.04242	-0.06554
77.13084	-0.06554
77.21927	-0.06554
77.30769	-0.06554
77.39611	-0.06554
77.48453	-0.06554
77.57295	-0.06554
77.66137	-0.06554
77.74979	-0.06554
77.83822	-0.06554
77.92664	-0.06554
78.01506	-0.06554
78.10348	-0.06554
78.1919		-0.06554
78.28032	-0.06554
78.36874	-0.06554
78.45717	-0.06554
78.54559	-0.06554
78.63401	-0.06554
78.72243	-0.06554
78.81085	-0.06554
78.89927	-0.06554
78.98769	-0.06554
79.07612	-0.06554
79.16454	-0.06554
79.25296	-0.06554
79.34138	-0.06554
79.4298		-0.06554
79.51822	-0.06554
79.60664	-0.06554
79.69507	-0.06554
79.78349	-0.06554
79.87191	-0.06554
79.96033	-0.06554
80.04875	-0.06554
80.13717	-0.06554
80.22559	-0.06554
80.31402	-0.06554
80.40244	-0.06554
80.49086	-0.06554
80.57928	-0.06554
80.6677		-0.06554
80.75612	-0.06554
80.84454	-0.06554
80.93296	-0.06554
81.02139	-0.06554
81.10981	-0.06554
81.19823	-0.06554
81.28665	-0.06554
81.37507	-0.06554
81.46349	-0.06554
81.55191	-0.06554
81.64034	-0.06554
81.72876	-0.06554
81.81718	-0.06554
81.9056		-0.06554
81.99402	-0.06554
82.08244	-0.06554
82.17086	-0.06554
82.25929	-0.06554
82.34771	-0.06554
82.43613	-0.06554
82.52455	-0.06554
82.61297	-0.06554
82.70139	-0.06554
82.78981	-0.06554
82.87824	-0.06554
82.96666	-0.06554
83.05508	-0.06554
83.1435		-0.06554
83.23192	-0.06554
83.32034	-0.06554
83.40876	-0.06554
83.49719	-0.06554
83.58561	-0.06554
83.67403	-0.06554
83.76245	-0.06554
83.85087	-0.06554
83.93929	-0.06554
84.02771	-0.06554
84.11614	-0.06554
84.20456	-0.06554
84.29298	-0.06554
84.3814		-0.06554
84.46982	-0.06554
84.55824	-0.06554
84.64666	-0.06554
84.73509	-0.06554
84.82351	-0.06554
84.91193	-0.06554
85.00035	-0.06554
85.08877	-0.06554
85.17719	-0.06554
85.26561	-0.06554
85.35404	-0.06554
85.44246	-0.06554
85.53088	-0.06554
85.6193		-0.06554
85.70772	-0.06554
85.79614	-0.06554
85.88456	-0.06554
85.97299	-0.06554
86.06141	-0.06554
86.14983	-0.06554
86.23825	-0.06554
86.32667	-0.06554
86.41509	-0.06554
86.50351	-0.06554
86.59194	-0.06554
86.68036	-0.06554
86.76878	-0.06554
86.8572		-0.06554
86.94562	-0.06554
87.03404	-0.06554
87.12246	-0.06554
87.21089	-0.06554
87.29931	-0.06554
87.38773	-0.06554
87.47615	-0.06554
87.56457	-0.06554
87.65299	-0.06554
87.74141	-0.06554
87.82984	-0.06554
87.91826	-0.06554
88.00668	-0.06554
88.0951		-0.06554
88.18352	-0.06554
88.27194	-0.06554
88.36036	-0.06554
88.44879	-0.06554
88.53721	-0.06554
88.62563	-0.06554
88.71405	-0.06554
88.80247	-0.06554
88.89089	-0.06554
88.97931	-0.06554
89.06774	-0.06554
89.15616	-0.06554
89.24458	-0.06554
89.333		-0.06554
