# Supplementary material for: Aqueous pyruvate partly dissociates under deep ultraviolet irradiation but is resilient to near ultraviolet excitation
Source: Nat Commun. 2024 Mar 4;15:1978. doi: 10.1038/s41467-024-46309-5 (PMC10912111; doi:10.1038/s41467-024-46309-5)
Supplement: Supplementary file 3 — source data [file 41467_2024_46309_MOESM3_ESM.zip › Source Data/Source Data Fig 5b.txt]

1	0.14809	1	0.14858
1.08842	0.14679	1.2	0.13804
1.17684	0.14551	1.4	0.13399
1.26526	0.14423	1.6	0.13333
1.35369	0.14297	1.85	0.13456
1.44211	0.14171	2.1	0.13432
1.53053	0.14048	2.35	0.13042
1.61895	0.13925	2.6	0.1273
1.70737	0.13803	2.85	0.12793
1.79579	0.13683	3.1	0.1244
1.88421	0.13563	3.35	0.12428
1.97264	0.13445	3.75	0.11975
2.06106	0.13328	4.15	0.11361
2.14948	0.13212	4.55	0.10843
2.2379	0.13097	4.95	0.10431
2.32632	0.12984	5.35	0.09819
2.41474	0.12871	5.75	0.09182
2.50316	0.12759	6.15	0.0871
2.59159	0.12649	6.55	0.08341
2.68001	0.12539	7.638	0.07947
2.76843	0.12431	8.907	0.06948
2.85685	0.12324	10.387	0.05683
2.94527	0.12217	12.113	0.04769
3.03369	0.12112	14.125	0.03853
3.12211	0.12008	16.472	0.03441
3.21054	0.11904	19.209	0.02945
3.29896	0.11802	22.4	0.02604
3.38738	0.117	26.122	0.0214
3.4758	0.116	30.462	0.0193
3.56422	0.115	35.523	0.01473
3.65264	0.11402	41.425	0.01458
3.74106	0.11304	48.307	0.01367
3.82949	0.11208	56.333	0.01266
3.91791	0.11112	65.692	0.01113
4.00633	0.11017	76.606	0.0113
4.09475	0.10923	89.333	0.01147
4.18317	0.1083
4.27159	0.10738
4.36001	0.10647
4.44844	0.10556
4.53686	0.10467
4.62528	0.10378
4.7137	0.1029
4.80212	0.10203
4.89054	0.10117
4.97896	0.10031
5.06739	0.09947
5.15581	0.09863
5.24423	0.0978
5.33265	0.09698
5.42107	0.09617
5.50949	0.09536
5.59791	0.09456
5.68634	0.09377
5.77476	0.09299
5.86318	0.09221
5.9516	0.09144
6.04002	0.09068
6.12844	0.08993
6.21686	0.08918
6.30529	0.08844
6.39371	0.08771
6.48213	0.08698
6.57055	0.08626
6.65897	0.08555
6.74739	0.08485
6.83581	0.08415
6.92424	0.08346
7.01266	0.08277
7.10108	0.08209
7.1895	0.08142
7.27792	0.08075
7.36634	0.08009
7.45476	0.07944
7.54319	0.07879
7.63161	0.07815
7.72003	0.07752
7.80845	0.07689
7.89687	0.07627
7.98529	0.07565
8.07371	0.07504
8.16214	0.07443
8.25056	0.07383
8.33898	0.07324
8.4274	0.07265
8.51582	0.07207
8.60424	0.07149
8.69266	0.07092
8.78109	0.07035
8.86951	0.06979
8.95793	0.06924
9.04635	0.06869
9.13477	0.06814
9.22319	0.0676
9.31161	0.06707
9.40004	0.06654
9.48846	0.06602
9.57688	0.0655
9.6653	0.06498
9.75372	0.06447
9.84214	0.06397
9.93056	0.06347
10.01898	0.06297
10.10741	0.06248
10.19583	0.062
10.28425	0.06152
10.37267	0.06104
10.46109	0.06057
10.54951	0.0601
10.63793	0.05964
10.72636	0.05918
10.81478	0.05872
10.9032		0.05827
10.99162	0.05783
11.08004	0.05739
11.16846	0.05695
11.25688	0.05652
11.34531	0.05609
11.43373	0.05566
11.52215	0.05524
11.61057	0.05482
11.69899	0.05441
11.78741	0.054
11.87583	0.0536
11.96426	0.0532
12.05268	0.0528
12.1411		0.05241
12.22952	0.05202
12.31794	0.05163
12.40636	0.05125
12.49478	0.05087
12.58321	0.05049
12.67163	0.05012
12.76005	0.04975
12.84847	0.04939
12.93689	0.04903
13.02531	0.04867
13.11373	0.04832
13.20216	0.04796
13.29058	0.04762
13.379		0.04727
13.46742	0.04693
13.55584	0.04659
13.64426	0.04626
13.73268	0.04593
13.82111	0.0456
13.90953	0.04527
13.99795	0.04495
14.08637	0.04463
14.17479	0.04432
14.26321	0.044
14.35163	0.04369
14.44006	0.04339
14.52848	0.04308
14.6169		0.04278
14.70532	0.04248
14.79374	0.04219
14.88216	0.0419
14.97058	0.04161
15.05901	0.04132
15.14743	0.04103
15.23585	0.04075
15.32427	0.04047
15.41269	0.0402
15.50111	0.03992
15.58953	0.03965
15.67796	0.03938
15.76638	0.03912
15.8548		0.03885
15.94322	0.03859
16.03164	0.03834
16.12006	0.03808
16.20848	0.03783
16.29691	0.03757
16.38533	0.03733
16.47375	0.03708
16.56217	0.03684
16.65059	0.03659
16.73901	0.03635
16.82743	0.03612
16.91586	0.03588
17.00428	0.03565
17.0927		0.03542
17.18112	0.03519
17.26954	0.03496
17.35796	0.03474
17.44638	0.03452
17.53481	0.0343
17.62323	0.03408
17.71165	0.03387
17.80007	0.03365
17.88849	0.03344
17.97691	0.03323
18.06533	0.03302
18.15376	0.03282
18.24218	0.03262
18.3306		0.03241
18.41902	0.03221
18.50744	0.03202
18.59586	0.03182
18.68428	0.03163
18.77271	0.03143
18.86113	0.03124
18.94955	0.03106
19.03797	0.03087
19.12639	0.03068
19.21481	0.0305
19.30323	0.03032
19.39166	0.03014
19.48008	0.02996
19.5685		0.02978
19.65692	0.02961
19.74534	0.02944
19.83376	0.02927
19.92218	0.0291
20.01061	0.02893
20.09903	0.02876
20.18745	0.0286
20.27587	0.02843
20.36429	0.02827
20.45271	0.02811
20.54113	0.02795
20.62956	0.0278
20.71798	0.02764
20.8064		0.02749
20.89482	0.02733
20.98324	0.02718
21.07166	0.02703
21.16008	0.02688
21.24851	0.02674
21.33693	0.02659
21.42535	0.02645
21.51377	0.0263
21.60219	0.02616
21.69061	0.02602
21.77903	0.02588
21.86746	0.02575
21.95588	0.02561
22.0443		0.02547
22.13272	0.02534
22.22114	0.02521
22.30956	0.02508
22.39798	0.02495
22.48641	0.02482
22.57483	0.02469
22.66325	0.02456
22.75167	0.02444
22.84009	0.02432
22.92851	0.02419
23.01693	0.02407
23.10536	0.02395
23.19378	0.02383
23.2822		0.02371
23.37062	0.0236
23.45904	0.02348
23.54746	0.02337
23.63588	0.02325
23.72431	0.02314
23.81273	0.02303
23.90115	0.02292
23.98957	0.02281
24.07799	0.0227
24.16641	0.02259
24.25483	0.02249
24.34326	0.02238
24.43168	0.02228
24.5201		0.02218
24.60852	0.02207
24.69694	0.02197
24.78536	0.02187
24.87378	0.02177
24.96221	0.02167
25.05063	0.02158
25.13905	0.02148
25.22747	0.02138
25.31589	0.02129
25.40431	0.0212
25.49273	0.0211
25.58116	0.02101
25.66958	0.02092
25.758		0.02083
25.84642	0.02074
25.93484	0.02065
26.02326	0.02056
26.11168	0.02048
26.20011	0.02039
26.28853	0.0203
26.37695	0.02022
26.46537	0.02014
26.55379	0.02005
26.64221	0.01997
26.73063	0.01989
26.81906	0.01981
26.90748	0.01973
26.9959		0.01965
27.08432	0.01957
27.17274	0.0195
27.26116	0.01942
27.34958	0.01934
27.43801	0.01927
27.52643	0.01919
27.61485	0.01912
27.70327	0.01905
27.79169	0.01897
27.88011	0.0189
27.96853	0.01883
28.05695	0.01876
28.14538	0.01869
28.2338		0.01862
28.32222	0.01855
28.41064	0.01848
28.49906	0.01842
28.58748	0.01835
28.6759		0.01829
28.76433	0.01822
28.85275	0.01816
28.94117	0.01809
29.02959	0.01803
29.11801	0.01797
29.20643	0.0179
29.29485	0.01784
29.38328	0.01778
29.4717		0.01772
29.56012	0.01766
29.64854	0.0176
29.73696	0.01754
29.82538	0.01748
29.9138		0.01743
30.00223	0.01737
30.09065	0.01731
30.17907	0.01726
30.26749	0.0172
30.35591	0.01715
30.44433	0.01709
30.53275	0.01704
30.62118	0.01698
30.7096		0.01693
30.79802	0.01688
30.88644	0.01683
30.97486	0.01678
31.06328	0.01673
31.1517		0.01667
31.24013	0.01663
31.32855	0.01658
31.41697	0.01653
31.50539	0.01648
31.59381	0.01643
31.68223	0.01638
31.77065	0.01634
31.85908	0.01629
31.9475		0.01624
32.03592	0.0162
32.12434	0.01615
32.21276	0.01611
32.30118	0.01606
32.3896		0.01602
32.47803	0.01597
32.56645	0.01593
32.65487	0.01589
32.74329	0.01585
32.83171	0.0158
32.92013	0.01576
33.00855	0.01572
33.09698	0.01568
33.1854		0.01564
33.27382	0.0156
33.36224	0.01556
33.45066	0.01552
33.53908	0.01548
33.6275		0.01544
33.71593	0.0154
33.80435	0.01537
33.89277	0.01533
33.98119	0.01529
34.06961	0.01526
34.15803	0.01522
34.24645	0.01518
34.33488	0.01515
34.4233		0.01511
34.51172	0.01508
34.60014	0.01504
34.68856	0.01501
34.77698	0.01497
34.8654		0.01494
34.95383	0.01491
35.04225	0.01487
35.13067	0.01484
35.21909	0.01481
35.30751	0.01478
35.39593	0.01474
35.48435	0.01471
35.57278	0.01468
35.6612		0.01465
35.74962	0.01462
35.83804	0.01459
35.92646	0.01456
36.01488	0.01453
36.1033		0.0145
36.19173	0.01447
36.28015	0.01444
36.36857	0.01441
36.45699	0.01438
36.54541	0.01436
36.63383	0.01433
36.72225	0.0143
36.81068	0.01427
36.8991		0.01425
36.98752	0.01422
37.07594	0.01419
37.16436	0.01417
37.25278	0.01414
37.3412		0.01411
37.42963	0.01409
37.51805	0.01406
37.60647	0.01404
37.69489	0.01401
37.78331	0.01399
37.87173	0.01397
37.96015	0.01394
38.04858	0.01392
38.137		0.01389
38.22542	0.01387
38.31384	0.01385
38.40226	0.01382
38.49068	0.0138
38.5791		0.01378
38.66753	0.01376
38.75595	0.01373
38.84437	0.01371
38.93279	0.01369
39.02121	0.01367
39.10963	0.01365
39.19805	0.01363
39.28648	0.01361
39.3749		0.01358
39.46332	0.01356
39.55174	0.01354
39.64016	0.01352
39.72858	0.0135
39.817		0.01348
39.90543	0.01346
39.99385	0.01344
40.08227	0.01343
40.17069	0.01341
40.25911	0.01339
40.34753	0.01337
40.43595	0.01335
40.52438	0.01333
40.6128		0.01331
40.70122	0.0133
40.78964	0.01328
40.87806	0.01326
40.96648	0.01324
41.0549		0.01323
41.14333	0.01321
41.23175	0.01319
41.32017	0.01318
41.40859	0.01316
41.49701	0.01314
41.58543	0.01313
41.67385	0.01311
41.76228	0.01309
41.8507		0.01308
41.93912	0.01306
42.02754	0.01305
42.11596	0.01303
42.20438	0.01302
42.2928		0.013
42.38123	0.01299
42.46965	0.01297
42.55807	0.01296
42.64649	0.01294
42.73491	0.01293
42.82333	0.01291
42.91175	0.0129
43.00018	0.01289
43.0886		0.01287
43.17702	0.01286
43.26544	0.01284
43.35386	0.01283
43.44228	0.01282
43.5307		0.0128
43.61913	0.01279
43.70755	0.01278
43.79597	0.01276
43.88439	0.01275
43.97281	0.01274
44.06123	0.01273
44.14965	0.01271
44.23808	0.0127
44.3265		0.01269
44.41492	0.01268
44.50334	0.01267
44.59176	0.01265
44.68018	0.01264
44.7686		0.01263
44.85703	0.01262
44.94545	0.01261
45.03387	0.0126
45.12229	0.01259
45.21071	0.01258
45.29913	0.01256
45.38755	0.01255
45.47597	0.01254
45.5644		0.01253
45.65282	0.01252
45.74124	0.01251
45.82966	0.0125
45.91808	0.01249
46.0065		0.01248
46.09492	0.01247
46.18335	0.01246
46.27177	0.01245
46.36019	0.01244
46.44861	0.01243
46.53703	0.01242
46.62545	0.01241
46.71387	0.0124
46.8023		0.01239
46.89072	0.01238
46.97914	0.01238
47.06756	0.01237
47.15598	0.01236
47.2444		0.01235
47.33282	0.01234
47.42125	0.01233
47.50967	0.01232
47.59809	0.01231
47.68651	0.01231
47.77493	0.0123
47.86335	0.01229
47.95177	0.01228
48.0402		0.01227
48.12862	0.01226
48.21704	0.01226
48.30546	0.01225
48.39388	0.01224
48.4823		0.01223
48.57072	0.01223
48.65915	0.01222
48.74757	0.01221
48.83599	0.0122
48.92441	0.0122
49.01283	0.01219
49.10125	0.01218
49.18967	0.01217
49.2781		0.01217
49.36652	0.01216
49.45494	0.01215
49.54336	0.01215
49.63178	0.01214
49.7202		0.01213
49.80862	0.01213
49.89705	0.01212
49.98547	0.01211
50.07389	0.01211
50.16231	0.0121
50.25073	0.01209
50.33915	0.01209
50.42757	0.01208
50.516		0.01207
50.60442	0.01207
50.69284	0.01206
50.78126	0.01206
50.86968	0.01205
50.9581		0.01204
51.04652	0.01204
51.13495	0.01203
51.22337	0.01203
51.31179	0.01202
51.40021	0.01202
51.48863	0.01201
51.57705	0.012
51.66547	0.012
51.7539		0.01199
51.84232	0.01199
51.93074	0.01198
52.01916	0.01198
52.10758	0.01197
52.196		0.01197
52.28442	0.01196
52.37285	0.01196
52.46127	0.01195
52.54969	0.01195
52.63811	0.01194
52.72653	0.01194
52.81495	0.01193
52.90337	0.01193
52.9918		0.01192
53.08022	0.01192
53.16864	0.01191
53.25706	0.01191
53.34548	0.0119
53.4339		0.0119
53.52232	0.01189
53.61075	0.01189
53.69917	0.01189
53.78759	0.01188
53.87601	0.01188
53.96443	0.01187
54.05285	0.01187
54.14127	0.01186
54.2297		0.01186
54.31812	0.01186
54.40654	0.01185
54.49496	0.01185
54.58338	0.01184
54.6718		0.01184
54.76022	0.01184
54.84865	0.01183
54.93707	0.01183
55.02549	0.01182
55.11391	0.01182
55.20233	0.01182
55.29075	0.01181
55.37917	0.01181
55.4676		0.01181
55.55602	0.0118
55.64444	0.0118
55.73286	0.0118
55.82128	0.01179
55.9097		0.01179
55.99812	0.01179
56.08655	0.01178
56.17497	0.01178
56.26339	0.01178
56.35181	0.01177
56.44023	0.01177
56.52865	0.01177
56.61707	0.01176
56.7055		0.01176
56.79392	0.01176
56.88234	0.01175
56.97076	0.01175
57.05918	0.01175
57.1476		0.01174
57.23602	0.01174
57.32445	0.01174
57.41287	0.01173
57.50129	0.01173
57.58971	0.01173
57.67813	0.01173
57.76655	0.01172
57.85497	0.01172
57.9434		0.01172
58.03182	0.01171
58.12024	0.01171
58.20866	0.01171
58.29708	0.01171
58.3855		0.0117
58.47392	0.0117
58.56235	0.0117
58.65077	0.0117
58.73919	0.01169
58.82761	0.01169
58.91603	0.01169
59.00445	0.01169
59.09287	0.01168
59.1813		0.01168
59.26972	0.01168
59.35814	0.01168
59.44656	0.01167
59.53498	0.01167
59.6234		0.01167
59.71182	0.01167
59.80025	0.01166
59.88867	0.01166
59.97709	0.01166
60.06551	0.01166
60.15393	0.01166
60.24235	0.01165
60.33077	0.01165
60.4192		0.01165
60.50762	0.01165
60.59604	0.01165
60.68446	0.01164
60.77288	0.01164
60.8613		0.01164
60.94972	0.01164
61.03815	0.01163
61.12657	0.01163
61.21499	0.01163
61.30341	0.01163
61.39183	0.01163
61.48025	0.01163
61.56867	0.01162
61.6571		0.01162
61.74552	0.01162
61.83394	0.01162
61.92236	0.01162
62.01078	0.01161
62.0992		0.01161
62.18762	0.01161
62.27605	0.01161
62.36447	0.01161
62.45289	0.01161
62.54131	0.0116
62.62973	0.0116
62.71815	0.0116
62.80657	0.0116
62.89499	0.0116
62.98342	0.0116
63.07184	0.01159
63.16026	0.01159
63.24868	0.01159
63.3371		0.01159
63.42552	0.01159
63.51394	0.01159
63.60237	0.01158
63.69079	0.01158
63.77921	0.01158
63.86763	0.01158
63.95605	0.01158
64.04447	0.01158
64.13289	0.01158
64.22132	0.01157
64.30974	0.01157
64.39816	0.01157
64.48658	0.01157
64.575		0.01157
64.66342	0.01157
64.75184	0.01157
64.84027	0.01157
64.92869	0.01156
65.01711	0.01156
65.10553	0.01156
65.19395	0.01156
65.28237	0.01156
65.37079	0.01156
65.45922	0.01156
65.54764	0.01155
65.63606	0.01155
65.72448	0.01155
65.8129		0.01155
65.90132	0.01155
65.98974	0.01155
66.07817	0.01155
66.16659	0.01155
66.25501	0.01155
66.34343	0.01154
66.43185	0.01154
66.52027	0.01154
66.60869	0.01154
66.69712	0.01154
66.78554	0.01154
66.87396	0.01154
66.96238	0.01154
67.0508		0.01154
67.13922	0.01153
67.22764	0.01153
67.31607	0.01153
67.40449	0.01153
67.49291	0.01153
67.58133	0.01153
67.66975	0.01153
67.75817	0.01153
67.84659	0.01153
67.93502	0.01153
68.02344	0.01153
68.11186	0.01152
68.20028	0.01152
68.2887		0.01152
68.37712	0.01152
68.46554	0.01152
68.55397	0.01152
68.64239	0.01152
68.73081	0.01152
68.81923	0.01152
68.90765	0.01152
68.99607	0.01152
69.08449	0.01151
69.17292	0.01151
69.26134	0.01151
69.34976	0.01151
69.43818	0.01151
69.5266		0.01151
69.61502	0.01151
69.70344	0.01151
69.79187	0.01151
69.88029	0.01151
69.96871	0.01151
70.05713	0.01151
70.14555	0.01151
70.23397	0.0115
70.32239	0.0115
70.41082	0.0115
70.49924	0.0115
70.58766	0.0115
70.67608	0.0115
70.7645		0.0115
70.85292	0.0115
70.94134	0.0115
71.02977	0.0115
71.11819	0.0115
71.20661	0.0115
71.29503	0.0115
71.38345	0.0115
71.47187	0.01149
71.56029	0.01149
71.64872	0.01149
71.73714	0.01149
71.82556	0.01149
71.91398	0.01149
72.0024		0.01149
72.09082	0.01149
72.17924	0.01149
72.26767	0.01149
72.35609	0.01149
72.44451	0.01149
72.53293	0.01149
72.62135	0.01149
72.70977	0.01149
72.79819	0.01149
72.88662	0.01149
72.97504	0.01148
73.06346	0.01148
73.15188	0.01148
73.2403		0.01148
73.32872	0.01148
73.41714	0.01148
73.50557	0.01148
73.59399	0.01148
73.68241	0.01148
73.77083	0.01148
73.85925	0.01148
73.94767	0.01148
74.03609	0.01148
74.12452	0.01148
74.21294	0.01148
74.30136	0.01148
74.38978	0.01148
74.4782		0.01148
74.56662	0.01148
74.65504	0.01148
74.74347	0.01147
74.83189	0.01147
74.92031	0.01147
75.00873	0.01147
75.09715	0.01147
75.18557	0.01147
75.27399	0.01147
75.36242	0.01147
75.45084	0.01147
75.53926	0.01147
75.62768	0.01147
75.7161		0.01147
75.80452	0.01147
75.89294	0.01147
75.98137	0.01147
76.06979	0.01147
76.15821	0.01147
76.24663	0.01147
76.33505	0.01147
76.42347	0.01147
76.51189	0.01147
76.60032	0.01147
76.68874	0.01147
76.77716	0.01147
76.86558	0.01147
76.954		0.01146
77.04242	0.01146
77.13084	0.01146
77.21927	0.01146
77.30769	0.01146
77.39611	0.01146
77.48453	0.01146
77.57295	0.01146
77.66137	0.01146
77.74979	0.01146
77.83822	0.01146
77.92664	0.01146
78.01506	0.01146
78.10348	0.01146
78.1919		0.01146
78.28032	0.01146
78.36874	0.01146
78.45717	0.01146
78.54559	0.01146
78.63401	0.01146
78.72243	0.01146
78.81085	0.01146
78.89927	0.01146
78.98769	0.01146
79.07612	0.01146
79.16454	0.01146
79.25296	0.01146
79.34138	0.01146
79.4298		0.01146
79.51822	0.01146
79.60664	0.01146
79.69507	0.01146
79.78349	0.01145
79.87191	0.01145
79.96033	0.01145
80.04875	0.01145
80.13717	0.01145
80.22559	0.01145
80.31402	0.01145
80.40244	0.01145
80.49086	0.01145
80.57928	0.01145
80.6677		0.01145
80.75612	0.01145
80.84454	0.01145
80.93296	0.01145
81.02139	0.01145
81.10981	0.01145
81.19823	0.01145
81.28665	0.01145
81.37507	0.01145
81.46349	0.01145
81.55191	0.01145
81.64034	0.01145
81.72876	0.01145
81.81718	0.01145
81.9056		0.01145
81.99402	0.01145
82.08244	0.01145
82.17086	0.01145
82.25929	0.01145
82.34771	0.01145
82.43613	0.01145
82.52455	0.01145
82.61297	0.01145
82.70139	0.01145
82.78981	0.01145
82.87824	0.01145
82.96666	0.01145
83.05508	0.01145
83.1435		0.01145
83.23192	0.01145
83.32034	0.01145
83.40876	0.01145
83.49719	0.01145
83.58561	0.01145
83.67403	0.01145
83.76245	0.01145
83.85087	0.01145
83.93929	0.01145
84.02771	0.01144
84.11614	0.01144
84.20456	0.01144
84.29298	0.01144
84.3814		0.01144
84.46982	0.01144
84.55824	0.01144
84.64666	0.01144
84.73509	0.01144
84.82351	0.01144
84.91193	0.01144
85.00035	0.01144
85.08877	0.01144
85.17719	0.01144
85.26561	0.01144
85.35404	0.01144
85.44246	0.01144
85.53088	0.01144
85.6193		0.01144
85.70772	0.01144
85.79614	0.01144
85.88456	0.01144
85.97299	0.01144
86.06141	0.01144
86.14983	0.01144
86.23825	0.01144
86.32667	0.01144
86.41509	0.01144
86.50351	0.01144
86.59194	0.01144
86.68036	0.01144
86.76878	0.01144
86.8572		0.01144
86.94562	0.01144
87.03404	0.01144
87.12246	0.01144
87.21089	0.01144
87.29931	0.01144
87.38773	0.01144
87.47615	0.01144
87.56457	0.01144
87.65299	0.01144
87.74141	0.01144
87.82984	0.01144
87.91826	0.01144
88.00668	0.01144
88.0951		0.01144
88.18352	0.01144
88.27194	0.01144
88.36036	0.01144
88.44879	0.01144
88.53721	0.01144
88.62563	0.01144
88.71405	0.01144
88.80247	0.01144
88.89089	0.01144
88.97931	0.01144
89.06774	0.01144
89.15616	0.01144
89.24458	0.01144
89.333		0.01144
