# Supplementary material for: Aqueous pyruvate partly dissociates under deep ultraviolet irradiation but is resilient to near ultraviolet excitation
Source: Nat Commun. 2024 Mar 4;15:1978. doi: 10.1038/s41467-024-46309-5 (PMC10912111; doi:10.1038/s41467-024-46309-5)
Supplement: Supplementary file 3 — source data [file 41467_2024_46309_MOESM3_ESM.zip › Source Data/Source Data Fig 6a.txt]

1002	0.72615
1004	0.83527
1006	0.92312
1008	0.9802
1010	1
1012	0.9802
1014	0.92312
1016	0.83527
1018	0.72615
1020	0.60653
1022	0.48676
1024	0.37533
1026	0.27808
1028	0.19803
1030	0.1357
1032	0.08989
1034	0.05863
1036	0.04017
1038	0.03432
1040	0.04398
1042	0.07769
1044	0.1534
1046	0.30423
1048	0.58638
1050	1.08902
1052	1.94458
1054	3.33671
1056	5.50123
1058	8.71433
1060	13.26286
1062	19.39407
1064	27.24766
1066	36.78049
1068	47.70172
1070	59.44
1072	71.16261
1074	81.85648
1076	90.4654
1078	96.05947
1080	98
1082	96.05947
1084	90.4654
1086	81.85648
1088	71.16261
1090	59.44
1092	47.70172
1094	36.78049
1096	27.24766
1098	19.39407
1100	13.26286
1102	8.71432
1104	5.50121
1106	3.33665
1108	1.94443
1110	1.08868
1112	0.58565
1114	0.30269
1116	0.15031
1118	0.07172
1120	0.03288
1122	0.01448
1124	0.00614
1126	0.00253
1128	0.00108
1130	6.68914E-4
1132	9.73917E-4
1134	0.00229
1136	0.00576
1138	0.01413
1140	0.03339
1142	0.07581
1144	0.16539
1146	0.34664
1148	0.69805
1150	1.35058
1152	2.51063
1154	4.48409
1156	7.69472
1158	12.68646
1160	20.09629
1162	30.58577
1164	44.72511
1166	62.83643
1168	84.82031
1170	110.00601
1172	137.07593
1174	164.10968
1176	188.77107
1178	208.62429
1180	221.5249
1182	226
1184	221.5249
1186	208.62429
1188	188.77107
1190	164.10968
1192	137.07593
1194	110.00601
1196	84.82031
1198	62.83643
1200	44.72511
1202	30.58577
1204	20.09629
1206	12.68646
1208	7.69472
1210	4.48409
1212	2.51063
1214	1.35058
1216	0.69805
1218	0.34664
1220	0.16539
1222	0.07581
1224	0.03339
1226	0.01413
1228	0.00574
1230	0.00224
1232	8.42224E-4
1234	3.03702E-4
1236	1.05219E-4
1238	3.50244E-5
1240	1.12015E-5
1242	3.44198E-6
1244	1.01617E-6
1246	2.88242E-7
1248	7.85555E-8
1250	2.0571E-8
1252	5.18254E-9
1254	1.28553E-9
1256	4.39921E-10
1258	6.83045E-10
1260	2.47129E-9
1262	9.38777E-9
1264	3.44366E-8
1266	1.21402E-7
1268	4.11209E-7
1270	1.33823E-6
1272	4.18433E-6
1274	1.25704E-5
1276	3.62829E-5
1278	1.0062E-4
1280	2.68097E-4
1282	6.86322E-4
1284	0.00169
1286	0.00399
1288	0.00906
1290	0.01976
1292	0.04141
1294	0.0834
1296	0.16135
1298	0.29994
1300	0.53571
1302	0.91928
1304	1.51564
1306	2.40088
1308	3.65405
1310	5.34326
1312	7.50701
1314	10.1334
1316	13.14231
1318	16.37633
1320	19.60602
1322	22.5523
1324	24.92414
1326	26.46536
1328	27
1330	26.46536
1332	24.92414
1334	22.5523
1336	19.60602
1338	16.37633
1340	13.14231
1342	10.1334
1344	7.50701
1346	5.34326
1348	3.65405
1350	2.40088
1352	1.51564
1354	0.91928
1356	0.53571
1358	0.29994
1360	0.16135
1362	0.0834
1364	0.04141
1366	0.01976
1368	0.00906
1370	0.00399
1372	0.00169
1374	6.95267E-4
1376	2.91928E-4
1378	1.6163E-4
1380	1.86348E-4
1382	3.67214E-4
1384	8.09459E-4
1386	0.00176
1388	0.00368
1390	0.00742
1392	0.01436
1394	0.02671
1396	0.04774
1398	0.08203
1400	0.13551
1402	0.21532
1404	0.32922
1406	0.48479
1408	0.68832
1410	0.94395
1412	1.25348
1414	1.6174
1416	2.03744
1418	2.52055
1420	3.08323
1422	3.75483
1424	4.57745
1426	5.60085
1428	6.87147
1430	8.41655
1432	10.22655
1434	12.24072
1436	14.34119
1438	16.35961
1440	18.0976
1442	19.35804
1444	19.98068
1446	19.87354
1448	19.03205
1450	17.54087
1452	15.55828
1454	13.28733
1456	10.94132
1458	8.71168
1460	6.74453
1462	5.12928
1464	3.89862
1466	3.0373
1468	2.49569
1470	2.20448
1472	2.08815
1474	2.07612
1476	2.1118
1478	2.16008
1480	2.21459
1482	2.30589
1484	2.51156
1486	2.96896
1488	3.8901
1490	5.57627
1492	8.4276
1494	12.94043
1496	19.68475
1498	29.25649
1500	42.20582
1502	58.95234
1504	79.70761
1506	104.43056
1508	132.83602
1510	164.46052
1512	198.76384
1514	235.22166
1516	273.35402
1518	312.64951
1520	352.38437
1522	391.38956
1524	427.8636
1526	459.3415
1528	482.8963
1530	495.57564
1532	494.98644
1534	479.87235
1536	450.51154
1538	408.80622
1540	358.02632
1542	302.27303
1544	245.80554
1546	192.40089
1548	144.88847
1550	104.9338
1552	73.06958
1554	48.91174
1556	31.46902
1558	19.45816
1560	11.56208
1562	6.6018
1564	3.62212
1566	1.90952
1568	0.96725
1570	0.47076
1572	0.22014
1574	0.09891
1576	0.0427
1578	0.01771
1580	0.00706
1582	0.0027
1584	9.94113E-4
1586	3.51371E-4
1588	1.19323E-4
1590	3.89326E-5
1592	1.22048E-5
1594	3.67601E-6
1596	1.06378E-6
1598	2.95769E-7
1600	7.90103E-8
1602	2.02788E-8
1604	5.0007E-9
1606	1.1848E-9
1608	2.69706E-10
1610	5.89878E-11
1612	1.23955E-11
1614	2.5026E-12
1616	4.85455E-13
1618	9.04762E-14
1620	1.62012E-14
1622	2.78734E-15
1624	4.60744E-16
1626	7.31741E-17
1628	1.11656E-17
1630	1.63696E-18
1632	2.3058E-19
1634	3.12056E-20
1636	4.05762E-21
1638	5.06919E-22
1640	6.08464E-23
1642	7.01711E-24
1644	7.77518E-25
1646	8.27735E-26
1648	8.46642E-27
1650	8.32025E-28
1652	7.856E-29
1654	7.1268E-30
1656	6.21178E-31
1658	5.20195E-32
1660	4.18547E-33
1662	3.23556E-34
1664	2.40317E-35
1666	1.71493E-36
1668	1.17581E-37
1670	7.74563E-39
1672	4.90234E-40
1674	2.98112E-41
1676	1.74174E-42
1678	9.77721E-44
1680	5.27321E-45
1682	2.73252E-46
1684	1.36044E-47
1686	6.50766E-49
1688	2.99087E-50
1690	1.32068E-51
1692	5.6031E-53
1694	2.28395E-54
1696	8.94482E-56
1698	3.36578E-57
1700	1.21683E-58
1702	4.22667E-60
1704	1.41058E-61
1706	4.52298E-63
1708	1.39341E-64
1710	4.12442E-66
1712	1.17294E-67
1714	3.2049E-69
1716	8.41362E-71
1718	2.12216E-72
1720	5.14285E-74
1722	1.19745E-75
1724	2.67878E-77
1726	5.75767E-79
1728	1.18901E-80
1730	2.35912E-82
1732	4.49721E-84
1734	8.23693E-86
1736	1.44949E-87
1738	2.45072E-89
1740	3.98108E-91
1742	6.21349E-93
1744	9.31749E-95
1746	1.34243E-96
1748	1.85828E-98
1750	2.47148E-100
1752	3.15816E-102
1754	3.87738E-104
1756	4.57373E-106
1758	5.1836E-108
1760	5.64444E-110
1762	5.90524E-112
1764	5.93585E-114
1766	5.73267E-116
1768	5.31935E-118
1770	4.74229E-120
1772	4.06206E-122
1774	3.34298E-124
1776	2.64331E-126
1778	2.00813E-128
1780	1.46576E-130
1782	1.02792E-132
1784	6.9261E-135
1786	4.48379E-137
1788	2.78887E-139
1790	1.66664E-141
1792	9.56933E-144
1794	5.27898E-146
1796	2.798E-148
1798	1.42486E-150
1800	6.97149E-153
1802	3.27723E-155
1804	1.48019E-157
1806	6.42325E-160
1808	2.67807E-162
1810	1.07279E-164
1812	4.12894E-167
1814	1.52683E-169
1816	5.42461E-172
1818	1.85172E-174
1820	6.07311E-177
1822	1.91371E-179
1824	5.79385E-182
1826	1.68534E-184
1828	4.71016E-187
1830	1.26477E-189
1832	3.263E-192
1834	8.08817E-195
1836	1.92625E-197
1838	4.40759E-200
1840	9.6899E-203
1842	2.04675E-205
1844	4.15374E-208
1846	8.09919E-211
1848	1.5173E-213
1850	2.73106E-216
1852	4.723E-219
1854	7.84754E-222
1856	1.25279E-224
1858	1.92154E-227
1860	2.83171E-230
1862	4.00938E-233
1864	5.45423E-236
1866	7.12883E-239
1868	8.95223E-242
1870	1.08012E-244
1872	1.25211E-247
1874	1.39457E-250
1876	1.49233E-253
1878	1.53433E-256
1880	1.51566E-259
1882	1.4385E-262
1884	1.31175E-265
1886	1.14926E-268
1888	9.67413E-272
1890	7.82411E-275
1892	6.07976E-278
1894	4.53906E-281
1896	3.25592E-284
1898	0
1900	0
1902	0
1904	0
1906	0
1908	0
1910	0
1912	0
1914	0
1916	0
1918	0
1920	0
1922	0
1924	0
1926	0
1928	0
1930	0
1932	0
1934	0
1936	0
1938	0
1940	0
1942	0
1944	0
1946	0
1948	0
1950	0
1952	0
1954	0
1956	0
1958	0
1960	0
1962	0
1964	0
1966	0
1968	0
1970	0
1972	0
1974	0
1976	0
1978	0
1980	0
1982	0
1984	0
1986	0
1988	0
1990	0
1992	0
1994	0
1996	0
1998	0
2000	0
