# Supplementary material for: Aqueous pyruvate partly dissociates under deep ultraviolet irradiation but is resilient to near ultraviolet excitation
Source: Nat Commun. 2024 Mar 4;15:1978. doi: 10.1038/s41467-024-46309-5 (PMC10912111; doi:10.1038/s41467-024-46309-5)
Supplement: Supplementary file 3 — source data [file 41467_2024_46309_MOESM3_ESM.zip › Source Data/Source Data Fig 6b.txt]

1002	0.29816
1004	0.5698
1006	1.06094
1008	1.92064
1010	3.37374
1012	5.73975
1014	9.44268
1016	15.00144
1018	22.98935
1020	33.95389
1022	48.29641
1024	66.12451
1026	87.10549
1028	110.36208
1030	134.45436
1032	157.48015
1034	177.29975
1036	191.85479
1038	199.51796
1040	199.39208
1042	191.48239
1044	176.69675
1046	156.67321
1048	133.48057
1050	109.26761
1052	85.94282
1054	64.9484
1056	47.15904
1058	32.90007
1060	22.05273
1062	14.20235
1064	8.78798
1066	5.22455
1068	2.98427
1070	1.63779
1072	0.86359
1074	0.43751
1076	0.21297
1078	0.09965
1080	0.0449
1082	0.01972
1084	0.00903
1086	0.00569
1088	0.00713
1090	0.01387
1092	0.02943
1094	0.06141
1096	0.12357
1098	0.23905
1100	0.44436
1102	0.79364
1104	1.3619
1106	2.24539
1108	3.55686
1110	5.41341
1112	7.91595
1114	11.12149
1116	15.01244
1118	19.47009
1120	24.26123
1122	29.04596
1124	33.41081
1126	36.92465
1128	39.20795
1130	40
1132	39.20795
1134	36.92465
1136	33.41081
1138	29.04596
1140	24.26123
1142	19.47009
1144	15.01244
1146	11.12149
1148	7.91595
1150	5.41341
1152	3.55687
1154	2.24539
1156	1.3619
1158	0.79366
1160	0.44442
1162	0.23923
1164	0.12408
1166	0.06284
1168	0.03323
1170	0.02355
1172	0.03083
1174	0.0614
1176	0.13478
1178	0.29229
1180	0.61217
1182	1.23306
1184	2.38686
1186	4.43968
1188	7.9351
1190	13.62811
1192	22.49104
1194	35.66853
1196	54.35947
1198	79.61487
1200	112.06221
1202	151.59686
1204	197.11078
1206	246.34667
1208	295.95825
1210	341.82032
1212	379.56911
1214	405.28234
1216	416.15373
1218	411.00083
1220	390.47821
1222	356.94251
1224	314.00732
1226	265.90417
1228	216.80531
1230	170.25557
1232	128.81257
1234	93.92695
1236	66.03225
1238	44.77358
1240	29.29257
1242	18.49835
1244	11.28014
1246	6.64442
1248	3.78183
1250	2.0805
1252	1.10648
1254	0.56898
1256	0.28291
1258	0.13602
1260	0.06323
1262	0.02841
1264	0.01234
1266	0.00518
1268	0.0021
1270	8.20781E-4
1272	3.09918E-4
1274	1.12893E-4
1276	3.96568E-5
1278	1.34288E-5
1280	4.382E-6
1282	1.37744E-6
1284	4.16973E-7
1286	1.21522E-7
1288	3.4088E-8
1290	9.20129E-9
1292	2.38951E-9
1294	5.96904E-10
1296	1.43406E-10
1298	3.31309E-11
1300	7.3596E-12
1302	1.57175E-12
1304	3.22685E-13
1306	6.36811E-14
1308	1.20794E-14
1310	2.20222E-15
1312	3.85864E-16
1314	6.4975E-17
1316	1.05148E-17
1318	1.63852E-18
1320	2.69136E-19
1322	2.04336E-19
1324	1.11404E-18
1326	6.98476E-18
1328	4.22516E-17
1330	2.45584E-16
1332	1.37147E-15
1334	7.3587E-15
1336	3.79354E-14
1338	1.87895E-13
1340	8.94159E-13
1342	4.0883E-12
1344	1.79597E-11
1346	7.58023E-11
1348	3.07393E-10
1350	1.19766E-9
1352	4.48336E-9
1354	1.6125E-8
1356	5.57219E-8
1358	1.85003E-7
1360	5.90148E-7
1362	1.80872E-6
1364	5.32609E-6
1366	1.50687E-5
1368	4.09609E-5
1370	1.06977E-4
1372	2.68437E-4
1374	6.47176E-4
1376	0.0015
1378	0.00334
1380	0.00713
1382	0.01466
1384	0.02893
1386	0.05486
1388	0.09997
1390	0.17501
1392	0.29438
1394	0.47574
1396	0.73868
1398	1.10198
1400	1.5795
1402	2.17517
1404	2.87803
1406	3.6587
1408	4.46874
1410	5.24412
1412	5.91273
1414	6.40518
1416	6.66658
1418	6.66658
1420	6.40518
1422	5.91273
1424	5.24412
1426	4.46874
1428	3.6587
1430	2.87803
1432	2.17517
1434	1.5795
1436	1.10198
1438	0.73868
1440	0.47574
1442	0.29438
1444	0.17501
1446	0.09997
1448	0.05486
1450	0.02893
1452	0.01466
1454	0.00713
1456	0.00334
1458	0.0015
1460	6.47176E-4
1462	2.68437E-4
1464	1.06977E-4
1466	4.09609E-5
1468	1.50687E-5
1470	5.32609E-6
1472	1.80872E-6
1474	5.90148E-7
1476	1.85003E-7
1478	5.57219E-8
1480	1.6125E-8
1482	4.48336E-9
1484	1.19766E-9
1486	3.07393E-10
1488	7.58023E-11
1490	1.79597E-11
1492	4.08831E-12
1494	8.94211E-13
1496	1.88219E-13
1498	3.98966E-14
1500	1.87582E-14
1502	6.50323E-14
1504	3.41821E-13
1506	1.76092E-12
1508	8.72171E-12
1510	4.1505E-11
1512	1.8977E-10
1514	8.3365E-10
1516	3.51858E-9
1518	1.42686E-8
1520	5.55931E-8
1522	2.08108E-7
1524	7.48491E-7
1526	2.58649E-6
1528	8.58746E-6
1530	2.73934E-5
1532	8.39569E-5
1534	2.47226E-4
1536	6.99456E-4
1538	0.0019
1540	0.00497
1542	0.01246
1544	0.03004
1546	0.06958
1548	0.15486
1550	0.33114
1552	0.68031
1554	1.34285
1556	2.54669
1558	4.64036
1560	8.12376
1562	13.66439
1564	22.08267
1566	34.28791
1568	51.15156
1570	73.31703
1572	100.96692
1574	133.59234
1576	169.82915
1578	207.42979
1580	243.42111
1582	274.45654
1584	297.31522
1586	309.44888
1588	309.44888
1590	297.31522
1592	274.45654
1594	243.42111
1596	207.42979
1598	169.82915
1600	133.59234
1602	100.96692
1604	73.31703
1606	51.15156
1608	34.28791
1610	22.08267
1612	13.66439
1614	8.12376
1616	4.64036
1618	2.54669
1620	1.34285
1622	0.68031
1624	0.33114
1626	0.15486
1628	0.06958
1630	0.03004
1632	0.01246
1634	0.00497
1636	0.0019
1638	6.99456E-4
1640	2.47226E-4
1642	8.39569E-5
1644	2.73934E-5
1646	8.58746E-6
1648	2.58649E-6
1650	7.48491E-7
1652	2.08108E-7
1654	5.55931E-8
1656	1.42686E-8
1658	3.51858E-9
1660	8.3365E-10
1662	1.8977E-10
1664	4.1505E-11
1666	8.7217E-12
1668	1.76088E-12
1670	3.41576E-13
1672	6.36608E-14
1674	1.13995E-14
1676	1.96123E-15
1678	3.24188E-16
1680	5.14868E-17
1682	7.85637E-18
1684	1.1518E-18
1686	1.62241E-19
1688	2.19569E-20
1690	2.85502E-21
1692	3.56679E-22
1694	4.28127E-23
1696	4.93738E-24
1698	5.47077E-25
1700	5.8241E-26
1702	5.95714E-27
1704	5.85429E-28
1706	5.52764E-29
1708	5.01456E-30
1710	4.37073E-31
1712	3.66019E-32
1714	2.94498E-33
1716	2.27661E-34
1718	1.69092E-35
1720	1.20666E-36
1722	8.27324E-38
1724	5.44998E-39
1726	3.44939E-40
1728	2.09757E-41
1730	1.22552E-42
1732	6.87944E-44
1734	3.71033E-45
1736	1.92266E-46
1738	9.57234E-48
1740	4.57892E-49
1742	2.10444E-50
1744	9.29259E-52
1746	3.94245E-53
1748	1.60703E-54
1750	6.29376E-56
1752	2.36823E-57
1754	8.56183E-59
1756	2.97397E-60
1758	9.92512E-62
1760	3.18246E-63
1762	9.80433E-65
1764	2.90203E-66
1766	8.25302E-68
1768	2.25503E-69
1770	5.91999E-71
1772	1.4932E-72
1774	3.61861E-74
1776	8.42548E-76
1778	1.88484E-77
1780	4.05121E-79
1782	8.36608E-81
1784	1.65992E-82
1786	3.16433E-84
1788	5.79567E-86
1790	1.01989E-87
1792	1.72438E-89
1794	2.80117E-91
1796	4.37194E-93
1798	6.55597E-95
1800	9.44558E-97
1802	1.30752E-98
1804	1.73899E-100
1806	2.22214E-102
1808	2.7282E-104
1810	3.21817E-106
1812	3.64728E-108
1814	3.97154E-110
1816	4.15505E-112
1818	4.17658E-114
1820	4.03362E-116
1822	3.7428E-118
1824	3.33677E-120
1826	2.85815E-122
1828	2.35218E-124
1830	1.85988E-126
1832	1.41296E-128
1834	1.03134E-130
1836	7.23268E-133
1838	4.87334E-135
1840	3.15488E-137
1842	1.96231E-139
1844	1.17268E-141
1846	6.73317E-144
1848	3.7144E-146
1850	1.96873E-148
1852	1.00256E-150
1854	4.90528E-153
1856	2.30593E-155
1858	1.04149E-157
1860	4.51953E-160
1862	1.88434E-162
1864	7.54838E-165
1866	2.9052E-167
1868	1.0743E-169
1870	3.81686E-172
1872	1.30291E-174
1874	4.27316E-177
1876	1.34652E-179
1878	4.07667E-182
1880	1.18584E-184
1882	3.31416E-187
1884	8.89919E-190
1886	2.29591E-192
1888	5.691E-195
1890	1.35535E-197
1892	3.10127E-200
1894	6.818E-203
1896	1.44014E-205
1898	2.92265E-208
1900	5.69875E-211
1902	1.0676E-213
1904	1.92163E-216
1906	3.3232E-219
1908	5.52169E-222
1910	8.81486E-225
1912	1.35203E-227
1914	1.99245E-230
1916	2.82108E-233
1918	3.83771E-236
1920	5.01599E-239
1922	6.29897E-242
1924	7.59994E-245
1926	8.81008E-248
1928	9.81244E-251
1930	1.05003E-253
1932	1.07959E-256
1934	1.06645E-259
1936	1.01216E-262
1938	9.22971E-266
1940	8.08639E-269
1942	6.80691E-272
1944	5.5052E-275
1946	4.27784E-278
1948	3.19378E-281
1950	2.29093E-284
1952	0
1954	0
1956	0
1958	0
1960	0
1962	0
1964	0
1966	0
1968	0
1970	0
1972	0
1974	0
1976	0
1978	0
1980	0
1982	0
1984	0
1986	0
1988	0
1990	0
1992	0
1994	0
1996	0
1998	0
2000	0
