# Supplementary material for: Aqueous pyruvate partly dissociates under deep ultraviolet irradiation but is resilient to near ultraviolet excitation
Source: Nat Commun. 2024 Mar 4;15:1978. doi: 10.1038/s41467-024-46309-5 (PMC10912111; doi:10.1038/s41467-024-46309-5)
Supplement: Supplementary file 3 — source data [file 41467_2024_46309_MOESM3_ESM.zip › Source Data/Source Data Fig 7a.txt]

   2.0000000e-01  -4.8822513e-02  -3.3186747e-02  -3.2667589e-02  -2.2295899e-02   3.0279192e-04   4.4711089e-03   1.1628839e-02   2.4026094e-02   3.1430148e-02   3.0258934e-02   3.2065545e-02   3.6571402e-02   3.9939422e-02   3.2445346e-02   9.9822448e-03  -8.1789149e-02  -9.1871609e-02  -4.7735080e-02  -2.8987512e-02  -1.5370360e-02  -1.2208357e-04  -1.0418812e-02  -1.0343848e-02  -7.0371645e-03  -3.5272371e-03  -3.9457139e-03  -4.5485795e-03  -1.0566823e-02  -8.6412690e-03   5.8025854e-03   1.5606741e-02
   4.0000000e-01  -5.4401307e-02  -3.7389400e-02  -3.9266732e-02  -2.6539668e-02  -4.3582468e-03   3.8671511e-03   1.2462806e-02   2.2032324e-02   3.0372973e-02   3.0026680e-02   3.1248033e-02   3.8145947e-02   4.1570333e-02   3.2011427e-02   3.4237961e-03  -9.0679334e-02  -1.0023274e-01  -4.7562876e-02  -2.9080192e-02  -1.1501149e-02   4.8737895e-03  -5.8065120e-03  -7.7568593e-03  -6.0107292e-03  -5.2786026e-03  -3.8106310e-03  -5.0373031e-03  -1.2427112e-02  -8.2318858e-03   5.1048745e-03   1.3127666e-02
   6.0000000e-01  -6.0190890e-02  -4.5028263e-02  -4.5093579e-02  -3.2667849e-02  -8.3174289e-03   4.7565322e-04   9.3240282e-03   1.7871987e-02   2.6704479e-02   2.5943781e-02   2.8163166e-02   3.8661896e-02   4.1292563e-02   3.1516753e-02   1.2090469e-03  -9.4905649e-02  -1.0591110e-01  -4.9019404e-02  -2.7778341e-02  -9.9996885e-03   9.4964349e-03  -3.2684263e-03  -7.4903993e-03  -5.7289491e-03  -7.5142116e-03  -3.3739936e-03  -5.6601061e-03  -1.1795697e-02  -6.8882529e-03   5.5814047e-03   1.1588116e-02
   8.0000000e-01  -5.2731031e-02  -4.1265254e-02  -4.1787140e-02  -2.8613821e-02  -3.3321041e-03   7.1405360e-03   1.4406951e-02   2.0202657e-02   2.9709496e-02   2.9058975e-02   3.1389597e-02   4.3164526e-02   4.4987924e-02   3.4327948e-02   4.2267533e-03  -9.7745844e-02  -1.0763470e-01  -4.8307327e-02  -2.5935929e-02  -9.5353629e-03   1.2544504e-02  -7.9886201e-04  -7.8519999e-03  -6.3284499e-03  -1.1115756e-02  -4.8074628e-03  -6.3814536e-03  -1.4185946e-02  -7.2488261e-03   1.3520160e-03   1.0455023e-02
   1.0000000e+00  -5.0744272e-02  -4.2850394e-02  -4.1545121e-02  -2.9532955e-02  -1.7517393e-03   5.5883487e-03   1.2836126e-02   1.9484407e-02   2.8039336e-02   2.6133387e-02   3.0643363e-02   4.4501399e-02   4.5567959e-02   3.5519505e-02   6.0908286e-03  -9.4963948e-02  -1.0765004e-01  -4.8366993e-02  -2.5298363e-02  -8.0803702e-03   1.4472094e-02   1.4213770e-04  -9.2464687e-03  -6.9719558e-03  -1.0842224e-02  -6.4011737e-03  -7.0627104e-03  -1.2949407e-02  -8.6521699e-03   8.3408937e-04   1.2498126e-02
   1.2000000e+00  -4.8581342e-02  -4.0485900e-02  -4.2365293e-02  -2.7762077e-02  -1.4364744e-03   6.7969540e-03   1.3886313e-02   2.1439370e-02   2.8283226e-02   2.6825643e-02   3.1114384e-02   4.6427207e-02   4.8099536e-02   3.5539128e-02   5.3530668e-03  -9.7160562e-02  -1.0823801e-01  -4.8988860e-02  -2.6169703e-02  -3.9957949e-03   1.6624941e-02   1.2042442e-03  -8.5948124e-03  -8.3001584e-03  -1.0027391e-02  -7.5791099e-03  -6.9252482e-03  -1.4024075e-02  -1.0962192e-02  -1.7985393e-03   1.1934612e-02
   1.4000000e+00  -4.7685967e-02  -4.0010215e-02  -4.1408088e-02  -2.7387188e-02  -1.3911542e-04   5.5965246e-03   1.3712794e-02   2.1333418e-02   2.7184456e-02   2.5416299e-02   3.1219002e-02   4.7427952e-02   5.0145536e-02   3.6392473e-02   5.7284809e-03  -9.4689058e-02  -1.0577376e-01  -4.7726917e-02  -2.4819143e-02   3.3927158e-04   1.7490705e-02   2.4645341e-03  -8.3095326e-03  -9.7561198e-03  -9.7238538e-03  -7.6610281e-03  -6.6332703e-03  -1.4878542e-02  -1.2762807e-02  -2.6603614e-03   9.7578308e-03
   1.6000000e+00  -5.0613477e-02  -4.2494058e-02  -4.3481440e-02  -2.7041251e-02   9.8621437e-04   7.1809924e-03   1.4442453e-02   2.1337630e-02   2.6922226e-02   2.5680941e-02   3.0292141e-02   4.9281524e-02   5.2029788e-02   3.5379298e-02   4.6130838e-03  -9.7086493e-02  -1.0652640e-01  -4.7831953e-02  -2.3382113e-02   1.7614739e-03   1.9611169e-02   2.6076644e-03  -7.1256820e-03  -1.0698179e-02  -1.0451136e-02  -6.4271959e-03  -7.0826697e-03  -1.5194201e-02  -1.3196102e-02  -2.8336840e-03   6.3774074e-03
   1.8500000e+00  -4.9589633e-02  -4.1721651e-02  -4.3680336e-02  -2.6766354e-02   1.6489617e-03   7.8766108e-03   1.5088260e-02   2.1288243e-02   2.5722893e-02   2.5162876e-02   3.0245193e-02   4.9282843e-02   5.2728160e-02   3.5203478e-02   2.8531284e-03  -9.5281887e-02  -1.0582190e-01  -4.5929585e-02  -2.2301266e-02   2.4870520e-03   1.9869037e-02   2.1953559e-03  -7.2989919e-03  -1.1511340e-02  -1.0941020e-02  -6.2353677e-03  -1.0197048e-02  -1.5362395e-02  -1.2473409e-02  -6.4008888e-04   6.9778978e-03
   2.1000000e+00  -4.9741098e-02  -4.0834791e-02  -4.4870510e-02  -2.6262270e-02   1.3869101e-03   7.4476803e-03   1.4449024e-02   2.0860259e-02   2.6295703e-02   2.4538339e-02   2.9115154e-02   4.8587466e-02   5.1660261e-02   3.5806524e-02   3.5742418e-03  -9.6014598e-02  -1.0804901e-01  -4.6237006e-02  -2.1319932e-02   3.0801997e-03   2.1783377e-02   3.9069225e-03  -6.9608429e-03  -1.2297597e-02  -1.0478350e-02  -7.7754466e-03  -1.1176564e-02  -1.3886712e-02  -1.4111900e-02  -6.0047314e-04   6.1842272e-03
   2.3500000e+00  -4.5359253e-02  -3.8868963e-02  -4.3982040e-02  -2.4016519e-02   1.5792319e-03   5.8345117e-03   1.2612287e-02   1.9858860e-02   2.5628863e-02   2.2638601e-02   2.7852376e-02   4.6317825e-02   5.1068587e-02   3.5218298e-02   4.9559332e-03  -9.3980203e-02  -1.0777514e-01  -4.5835558e-02  -1.9651161e-02   4.6093633e-03   2.2585658e-02   5.2353652e-03  -7.6782036e-03  -1.2686071e-02  -9.1629269e-03  -7.0471250e-03  -1.2358687e-02  -1.4157633e-02  -1.5247317e-02  -1.4224258e-03   6.3996885e-03
   2.6000000e+00  -4.3678844e-02  -4.0240580e-02  -4.3761480e-02  -2.4640588e-02   1.6227170e-03   4.8613929e-03   1.2392730e-02   1.9264354e-02   2.6412225e-02   2.1319636e-02   2.6970215e-02   4.6273593e-02   5.1787064e-02   3.6793261e-02   7.6918138e-03  -9.5199644e-02  -1.0842581e-01  -4.3575392e-02  -1.7987414e-02   4.3914232e-03   2.3674089e-02   6.9418878e-03  -8.1488777e-03  -1.1232902e-02  -9.8562142e-03  -7.6765075e-03  -1.1462142e-02  -1.4352478e-02  -1.7913541e-02  -3.3386901e-03   5.7710511e-03
   2.8500000e+00  -4.2655758e-02  -4.0936279e-02  -4.4076987e-02  -2.4939624e-02   5.6440370e-04   5.9320237e-03   1.1375500e-02   1.9231429e-02   2.6068080e-02   2.0967719e-02   2.6134283e-02   4.6752376e-02   5.2390605e-02   3.6479243e-02   6.9222314e-03  -9.3460486e-02  -1.0856496e-01  -4.1552258e-02  -1.6472087e-02   5.5168304e-03   2.3841443e-02   7.1803684e-03  -7.2747758e-03  -9.4360368e-03  -8.9507944e-03  -6.8440942e-03  -1.1842981e-02  -1.6677164e-02  -1.8096354e-02  -5.3795915e-03   5.6764152e-03
   3.1000000e+00  -4.0540083e-02  -3.9802745e-02  -4.3593865e-02  -2.7687884e-02  -9.6423849e-04   5.4326358e-03   1.2580973e-02   1.8936677e-02   2.5587318e-02   2.2106139e-02   2.7398048e-02   4.7127958e-02   5.3361450e-02   3.6310771e-02   6.2185066e-03  -9.6559090e-02  -1.0712210e-01  -3.9519927e-02  -1.5687653e-02   7.0023177e-03   2.5881247e-02   7.4487298e-03  -6.6223013e-03  -7.9535807e-03  -1.0972841e-02  -7.6708134e-03  -1.2381894e-02  -1.7655145e-02  -1.9245626e-02  -6.6037310e-03   5.7514834e-03
   3.3500000e+00  -4.0201990e-02  -3.9869367e-02  -4.4487159e-02  -2.8314515e-02  -4.9691428e-04   6.8071661e-03   1.1862920e-02   1.8073879e-02   2.5609242e-02   2.2688880e-02   2.6444666e-02   4.7404476e-02   5.2651523e-02   3.3997354e-02   3.3208548e-03  -9.7238422e-02  -1.0902992e-01  -3.8754745e-02  -1.4541672e-02   9.5545291e-03   2.8728092e-02   1.0119584e-02  -5.4704242e-03  -8.2676948e-03  -1.0847320e-02  -7.3663897e-03  -1.1637993e-02  -1.9552550e-02  -1.9656813e-02  -8.9328637e-03   4.0128825e-03
   3.7500000e+00  -3.8267523e-02  -3.9375981e-02  -4.5098189e-02  -2.9359330e-02   3.2755467e-05   5.6758950e-03   1.2732254e-02   1.7378670e-02   2.5267649e-02   2.2085702e-02   2.6618344e-02   4.6340425e-02   5.2655799e-02   3.2150992e-02   2.1121985e-03  -9.6744718e-02  -1.0762756e-01  -3.6571781e-02  -1.3691517e-02   1.1132110e-02   3.2019981e-02   1.0825308e-02  -5.4683567e-03  -8.2151273e-03  -1.1913115e-02  -7.5470950e-03  -1.2565841e-02  -1.9985789e-02  -2.0881710e-02  -7.2170349e-03   2.9164703e-03
   4.1500000e+00  -3.8672288e-02  -4.2293659e-02  -4.6578397e-02  -3.0247368e-02  -5.1876556e-04   6.7532193e-03   1.2902735e-02   1.8888934e-02   2.6182973e-02   2.2006012e-02   2.6233884e-02   4.7150090e-02   5.2301469e-02   3.2847198e-02   1.8874555e-03  -9.4324574e-02  -1.0605637e-01  -3.5046414e-02  -1.2967507e-02   1.2122544e-02   3.1922605e-02   1.3576879e-02  -5.2894296e-03  -9.8641131e-03  -1.3122294e-02  -8.7010938e-03  -1.2761629e-02  -1.9972682e-02  -1.9819366e-02  -8.1254570e-03   1.2859357e-03
   4.5500000e+00  -3.9551175e-02  -4.2961977e-02  -4.5599507e-02  -2.9797001e-02   3.4864544e-04   5.8822081e-03   1.3620135e-02   1.9455879e-02   2.4706566e-02   2.2206992e-02   2.6708624e-02   4.6486936e-02   5.1493737e-02   3.1994508e-02   1.9067354e-03  -9.3437425e-02  -1.0010848e-01  -3.3654932e-02  -1.2028946e-02   1.1599982e-02   3.0603694e-02   1.2369036e-02  -5.0588120e-03  -9.8533303e-03  -1.3636997e-02  -8.8232889e-03  -1.2495010e-02  -1.8900297e-02  -2.0484950e-02  -6.2597645e-03   5.1479699e-04
   4.9500000e+00  -4.0736050e-02  -4.2478488e-02  -4.4877439e-02  -2.9825816e-02   3.8647597e-04   7.0662030e-03   1.2743804e-02   1.9802390e-02   2.3675410e-02   2.1387319e-02   2.5555576e-02   4.6391979e-02   5.0003329e-02   3.1384101e-02   2.4377829e-06  -9.4061177e-02  -9.8079259e-02  -3.2426983e-02  -1.0926855e-02   1.1325955e-02   3.0182616e-02   1.3544967e-02  -4.5614832e-03  -1.0069557e-02  -1.3471737e-02  -8.0351733e-03  -1.1887676e-02  -1.7156387e-02  -1.8317779e-02  -9.9149866e-03   1.0171893e-03
   5.3500000e+00  -3.9496309e-02  -3.9297437e-02  -4.3610802e-02  -2.7481025e-02   1.7006141e-03   8.0118430e-03   1.1286729e-02   1.8391344e-02   2.2296103e-02   1.8794422e-02   2.2538394e-02   4.5283116e-02   4.6883688e-02   2.9674553e-02   2.0354886e-03  -9.1239053e-02  -9.4372284e-02  -3.1007410e-02  -9.5996327e-03   1.1146184e-02   3.0382181e-02   1.2370169e-02  -5.1347031e-03  -8.3936156e-03  -1.2013079e-02  -6.8342654e-03  -1.1844345e-02  -1.9704482e-02  -1.8059841e-02  -9.4205781e-03   3.9581628e-04
   5.7500000e+00  -3.7733245e-02  -3.7475890e-02  -4.3614195e-02  -2.8059815e-02   1.1249386e-03   7.0487582e-03   9.7916790e-03   1.7533409e-02   2.3422664e-02   1.7197500e-02   2.0876643e-02   4.4341497e-02   4.5857467e-02   2.8529968e-02   2.0754192e-03  -8.8928422e-02  -9.3148793e-02  -2.9946256e-02  -9.0050395e-03   1.4435303e-02   3.2647222e-02   1.3342840e-02  -3.1747184e-03  -8.5039877e-03  -1.0805500e-02  -6.5224482e-03  -1.3069690e-02  -2.1264410e-02  -1.9207457e-02  -1.1708677e-02   1.7004245e-03
   6.1500000e+00  -3.6861363e-02  -3.6399331e-02  -4.2739245e-02  -2.9915117e-02   1.0897150e-03   5.7852548e-03   1.0111847e-02   1.6500510e-02   2.3218604e-02   1.7580163e-02   2.0949559e-02   4.2744508e-02   4.4838063e-02   2.9322951e-02   2.9159047e-03  -8.5377337e-02  -9.0074694e-02  -2.8920752e-02  -6.8404184e-03   1.4475400e-02   3.4525137e-02   1.2063231e-02  -3.6375402e-03  -8.3793958e-03  -1.0318549e-02  -8.1575425e-03  -1.3553247e-02  -2.1374864e-02  -2.0450588e-02  -9.7252779e-03   1.3208777e-03
   6.5500000e+00  -3.7441449e-02  -3.5343302e-02  -4.3869032e-02  -3.0641013e-02   1.7523938e-03   5.2338340e-03   9.4806286e-03   1.7370773e-02   2.3138272e-02   1.6840136e-02   2.1068385e-02   4.1747378e-02   4.5684148e-02   2.9330069e-02   1.1781876e-03  -8.3945776e-02  -8.6346096e-02  -2.5765040e-02  -5.6185365e-03   1.5398159e-02   3.5305463e-02   1.1872464e-02  -1.2297451e-03  -9.3447310e-03  -1.0249723e-02  -1.0170280e-02  -1.4332953e-02  -2.1296626e-02  -2.2481174e-02  -7.9454708e-03   4.8094867e-04
   7.6380000e+00  -3.5585024e-02  -3.5686935e-02  -4.3465097e-02  -2.8341529e-02   3.4104238e-03   5.6137596e-03   9.1141499e-03   1.6492274e-02   2.0733154e-02   1.3749149e-02   1.8893961e-02   3.8415633e-02   4.2625546e-02   2.7050755e-02  -2.4344248e-05  -7.8501686e-02  -7.9310861e-02  -2.1710793e-02  -2.8163948e-03   1.4873423e-02   3.6047090e-02   1.2408374e-02  -2.5202869e-03  -1.0073781e-02  -9.8553251e-03  -1.1207800e-02  -1.3063081e-02  -2.0985038e-02  -2.0651871e-02  -6.1547755e-03   9.8389968e-05
   8.9070000e+00  -3.1464617e-02  -3.6255770e-02  -4.1233820e-02  -2.3458550e-02   5.7495999e-03   8.9395348e-03   9.4648360e-03   1.8345762e-02   2.1780912e-02   1.4435565e-02   1.8208340e-02   3.8797864e-02   4.3637442e-02   2.5650717e-02  -1.1223234e-03  -7.8046352e-02  -7.1598700e-02  -1.6774025e-02  -1.0853106e-03   1.9674466e-02   3.6515337e-02   1.4695337e-02  -1.0904898e-03  -9.6997603e-03  -9.6357523e-03  -8.6864043e-03  -1.0849315e-02  -2.1267746e-02  -1.9997284e-02  -5.6431801e-03   7.0232283e-04
   1.0387000e+01  -2.8048991e-02  -3.3600868e-02  -3.8204110e-02  -1.9488194e-02   5.1894135e-03   6.0792564e-03   8.3615573e-03   1.5031216e-02   1.9461141e-02   1.2082253e-02   1.4363813e-02   3.3934428e-02   3.9302044e-02   2.0710285e-02  -2.5892184e-03  -6.9769492e-02  -6.1484222e-02  -1.3710752e-02   2.1355817e-03   2.2804450e-02   3.7387196e-02   1.4739841e-02  -2.0269250e-03  -1.0127069e-02  -9.5702198e-03  -7.5296656e-03  -1.1443689e-02  -1.9436233e-02  -2.0565567e-02  -7.0596250e-03   3.5843351e-03
   1.2113000e+01  -2.5324077e-02  -2.9484029e-02  -3.6382904e-02  -1.8295599e-02   6.6413330e-03   7.3220219e-03   8.6669422e-03   1.5940581e-02   2.0827105e-02   1.3711024e-02   1.4196195e-02   3.4235484e-02   3.9008103e-02   2.0548604e-02  -2.0844557e-04  -6.1307473e-02  -5.2425559e-02  -8.4577792e-03   6.3984703e-03   2.5649800e-02   3.9263831e-02   1.6179523e-02   3.5884564e-04  -7.2055563e-03  -8.7636981e-03  -4.3925876e-03  -1.0081225e-02  -1.8401270e-02  -2.0680709e-02  -8.3001894e-03   2.5236501e-03
   1.4125000e+01  -3.4266214e-02  -3.5532890e-02  -4.5005664e-02  -2.5257334e-02  -8.6102006e-04  -1.7648321e-03   3.7479816e-04   7.2531156e-03   1.2947042e-02   5.4771738e-03   6.3274526e-03   2.4232494e-02   2.7362257e-02   1.2180374e-02  -4.1225119e-03  -5.4793085e-02  -4.8107687e-02  -5.8573199e-03   7.6323567e-03   2.5366689e-02   3.8843365e-02   1.4143078e-02   2.0152811e-04  -6.7239100e-03  -7.6658566e-03  -4.1712589e-03  -8.9987247e-03  -1.7575856e-02  -1.9325583e-02  -6.8924955e-03   6.2751533e-03
   1.6472000e+01  -3.8127091e-02  -3.9952097e-02  -4.8742794e-02  -3.1481983e-02  -2.6941174e-03  -3.4046418e-03  -3.3326558e-03   3.1747507e-03   9.8158313e-03   2.3035160e-03   3.6204107e-03   2.0910797e-02   2.1886632e-02   8.3382154e-03  -7.7141458e-03  -4.8977803e-02  -4.3203431e-02  -2.6730344e-03   7.9663937e-03   2.5953199e-02   3.8450067e-02   1.4796025e-02   4.9343830e-04  -6.1636523e-03  -7.5772015e-03  -2.1654904e-03  -6.1521277e-03  -1.6055383e-02  -1.6286853e-02  -3.1164636e-03   5.1451998e-03
   1.9209000e+01  -2.6005830e-02  -2.9719099e-02  -3.8080678e-02  -2.0909482e-02   4.0579216e-03   2.5416442e-03   1.9344783e-03   7.7005624e-03   1.2369047e-02   4.9894284e-03   6.8738811e-03   2.2387591e-02   2.2762422e-02   9.5905806e-03  -5.9203805e-03  -4.1109567e-02  -3.3491074e-02   1.4203469e-03   9.0172848e-03   2.8303673e-02   3.8780452e-02   1.4252574e-02  -1.2767163e-04  -7.8046505e-03  -7.4723885e-03  -2.5162369e-03  -7.6785396e-03  -1.6502633e-02  -1.6350514e-02  -2.6091705e-03   4.1807474e-03
   2.2400000e+01  -2.7928024e-02  -3.2251960e-02  -4.0839773e-02  -2.3108320e-02   1.8092223e-03  -1.4676447e-03  -3.2674075e-03   4.2787922e-03   9.0064906e-03   2.5523472e-04   2.5005822e-03   1.9312767e-02   1.9950368e-02   4.7646382e-03  -6.9988255e-03  -3.4297750e-02  -2.5213189e-02   1.9024833e-03   6.4895636e-03   2.5274692e-02   3.5869850e-02   1.4423026e-02  -7.9411779e-04  -7.2595767e-03  -6.4986740e-03   1.6194136e-04  -5.4233732e-03  -1.3981587e-02  -1.1500329e-02   1.5294430e-03   6.5251127e-03
   2.6122000e+01  -2.2335186e-02  -2.7966615e-02  -3.7519014e-02  -1.8843299e-02   2.7976294e-03  -5.2045084e-04  -2.4140806e-03   5.9772116e-03   1.0551243e-02   1.2211768e-03   1.6021869e-03   1.9013793e-02   2.0103858e-02   4.2452558e-03  -6.5404613e-03  -3.2122732e-02  -1.8730985e-02   3.4586932e-03   8.0138937e-03   2.4859549e-02   3.6462267e-02   1.3297664e-02  -7.3696818e-04  -8.1496628e-03  -7.5484458e-03   4.2266486e-04  -5.1113415e-03  -1.4043801e-02  -1.1865378e-02  -1.2840599e-03   6.5465029e-03
   3.0462000e+01  -2.1371737e-02  -2.6684141e-02  -3.5781911e-02  -1.6570306e-02   3.7560957e-03   1.4857283e-03  -3.4542925e-03   5.2944947e-03   1.0003564e-02   1.8380691e-03   6.2917456e-04   1.7772057e-02   1.7857239e-02   2.1149178e-03  -8.4653629e-03  -2.7156717e-02  -1.4028913e-02   5.6209528e-03   9.1964648e-03   2.4006214e-02   3.3719801e-02   1.2746836e-02  -2.0553976e-03  -8.1839396e-03  -7.7121561e-03  -3.3738293e-05  -4.5993700e-03  -1.3961061e-02  -1.0094813e-02  -3.4086226e-03   6.1105225e-03
   3.5523000e+01  -1.8739609e-02  -2.5576265e-02  -3.4211271e-02  -1.8036591e-02   3.7754937e-03   1.0103833e-03  -3.6611744e-03   3.9812491e-03   8.7227621e-03   1.9228196e-03  -8.1111034e-05   1.6844783e-02   1.5788328e-02   1.6290262e-03  -9.1959408e-03  -2.4524381e-02  -7.7934236e-03   6.9908101e-03   1.2035211e-02   2.5599344e-02   3.4046787e-02   1.3173792e-02  -1.6253820e-03  -7.4871303e-03  -6.3085084e-03   3.6210353e-04  -4.6143331e-03  -1.2830182e-02  -1.1393134e-02  -5.3892046e-03   5.3685985e-03
   4.1425000e+01  -1.9893362e-02  -2.7001829e-02  -3.4417595e-02  -1.8375935e-02   3.7318939e-03   4.7964737e-04  -3.2489053e-03   2.4676854e-03   6.9805486e-03   2.4224926e-03   6.5033805e-04   1.4011917e-02   1.3742074e-02   1.8099971e-03  -9.2017813e-03  -1.6302384e-02  -6.4095922e-03   9.5658254e-03   1.2929108e-02   2.5393505e-02   3.2201609e-02   1.1647352e-02  -1.3489887e-03  -6.5817956e-03  -5.2237761e-03   7.3403714e-04  -3.2567142e-03  -1.3643381e-02  -9.5263058e-03  -5.6514922e-03   3.0580644e-03
   4.8307000e+01  -1.7010856e-02  -2.4933979e-02  -3.3569743e-02  -1.8492421e-02   4.2020610e-03  -1.4202068e-03  -4.1801218e-03   1.9290991e-03   7.6142517e-03   1.1064779e-03   7.9264911e-05   1.2622779e-02   1.3359863e-02   1.8737072e-03  -5.7284903e-03  -1.2920852e-02  -2.1158256e-03   9.5894869e-03   1.1447992e-02   2.5628271e-02   3.2103251e-02   1.0133865e-02  -1.7916109e-03  -4.6598922e-03  -5.0443527e-03   9.5830833e-04  -3.4882674e-03  -1.2607097e-02  -1.0183524e-02  -4.6858837e-03   5.5421608e-03
   5.6333000e+01  -1.8021204e-02  -2.3144053e-02  -3.3487897e-02  -1.5074007e-02   3.7133578e-03  -1.4083794e-03  -4.7931153e-03   3.1186002e-03   7.7568964e-03   1.1345823e-03  -2.0218784e-04   1.1704085e-02   1.3065913e-02   1.9261505e-03  -5.8323358e-03  -1.1410002e-02  -3.1212953e-03   1.0358016e-02   1.1908504e-02   2.4673086e-02   3.2712354e-02   9.8132425e-03  -2.0189732e-03  -5.3250077e-03  -4.7505683e-03   1.8206462e-03  -2.9673891e-03  -1.3568691e-02  -9.4562693e-03  -3.8137932e-03   4.7627419e-03
   6.5692000e+01  -1.3768104e-02  -1.8182504e-02  -2.9190690e-02  -1.2251005e-02   5.7835574e-03   6.3668603e-04  -4.8449143e-03   6.1368090e-03   9.4015897e-03   2.2758425e-03   9.3666191e-04   1.4865156e-02   1.5385779e-02   2.2829975e-03  -5.2963766e-03  -1.2968853e-02  -1.0859532e-04   9.7882417e-03   1.0366182e-02   2.4638094e-02   3.1669856e-02   9.4473542e-03  -3.1711791e-03  -4.6765038e-03  -4.7690372e-03   2.3547924e-04  -4.5206874e-03  -1.4801595e-02  -1.2486626e-02  -5.0274893e-03   2.8221152e-03
   7.6606000e+01  -1.5968166e-02  -2.2483850e-02  -3.1300694e-02  -1.4213343e-02   2.6329059e-03  -1.3602283e-03  -4.7950122e-03   5.4273018e-03   8.4494748e-03   3.9261505e-04  -8.7515663e-04   1.3722293e-02   1.2226778e-02   4.4045398e-04  -8.7011751e-03  -1.3320262e-02  -1.8562829e-03   1.0039632e-02   1.0793028e-02   2.3597794e-02   3.0019829e-02   8.8317086e-03  -3.0826504e-03  -7.6243211e-03  -5.3087016e-03  -2.4018138e-04  -3.8848083e-03  -1.4769956e-02  -1.3388322e-02  -2.0622646e-03   1.3545324e-03
   8.9333000e+01  -1.4708656e-02  -2.3968532e-02  -2.9792802e-02  -1.3573760e-02   2.4133123e-03  -4.3211832e-03  -3.9768316e-03   3.2337962e-03   9.3474758e-03  -2.6367047e-04  -1.9817455e-04   1.3943111e-02   1.3270011e-02   1.7010303e-03  -9.1113161e-03  -1.1960502e-02  -9.6065742e-04   1.1597098e-02   1.0675989e-02   2.4470249e-02   2.9326454e-02   8.4545231e-03  -4.7286151e-03  -8.0710239e-03  -5.0734245e-03  -5.8386336e-04  -4.9283786e-03  -1.2972001e-02  -1.3130086e-02  -2.7573152e-03   9.9163569e-04
   1.0417500e+02  -1.5464301e-02  -2.6477803e-02  -2.9397689e-02  -1.2771226e-02   2.4376700e-03  -4.5822390e-03  -2.3168429e-03   3.0966482e-03   8.5383699e-03  -2.4235294e-03   5.1077720e-04   1.3002795e-02   1.1488041e-02   1.5313759e-03  -7.9369950e-03  -9.8378561e-03   4.8001818e-04   1.3093864e-02   1.1527258e-02   2.4250790e-02   2.7944390e-02   7.9436621e-03  -6.3817783e-03  -9.1916422e-03  -4.7256324e-03  -1.0807770e-03  -6.2957631e-03  -1.1068270e-02  -1.2259637e-02  -1.7521966e-03   5.3206061e-04
   1.2148300e+02  -2.2521899e-02  -2.9718893e-02  -3.2650472e-02  -1.3795534e-02   1.1836896e-04  -6.1359668e-03  -5.2547336e-03   1.2855559e-03   6.0924009e-03  -1.7356878e-03  -2.2352095e-04   1.1246435e-02   1.0792390e-02   9.2056569e-04  -9.0578064e-03  -1.4172485e-02   1.3221128e-03   1.2471582e-02   1.1776856e-02   2.3734215e-02   2.7594944e-02   8.2023381e-03  -6.3286336e-03  -6.6679937e-03  -3.5210907e-03   9.0401180e-05  -4.9305185e-03  -1.1539843e-02  -8.7828920e-03  -1.8349789e-03   4.5402567e-03
   1.4166700e+02  -2.5098483e-02  -3.0038714e-02  -3.4685904e-02  -1.5770580e-02  -1.1085920e-03  -2.7281084e-03  -6.4659535e-03   2.5780602e-03   4.3264649e-03  -1.4705296e-03  -1.9570308e-04   1.1778509e-02   1.0183679e-02   3.0805956e-04  -5.8184241e-03  -1.5646169e-02   2.4521021e-03   1.2386010e-02   1.0657849e-02   2.4833257e-02   2.6739878e-02   7.0206969e-03  -2.7146253e-03  -3.5314215e-03  -3.5693506e-03   5.6060199e-04  -4.0682087e-03  -1.1167421e-02  -7.9540013e-03  -4.0724106e-04   4.6495728e-03
   1.6520400e+02  -2.1171763e-02  -2.7003362e-02  -3.2427884e-02  -1.3610516e-02   1.7389728e-04  -1.2788076e-03  -7.0424498e-03   3.1731630e-03   4.5249010e-03  -1.9202139e-04  -8.9671252e-04   1.1149396e-02   8.7988826e-03  -1.3513314e-03  -8.3703154e-03  -1.9863130e-02   8.4784152e-04   1.0470888e-02   8.7793096e-03   2.3562413e-02   2.5894512e-02   5.7249310e-03  -3.7470009e-03  -4.6316128e-03  -4.3815603e-03   8.4517462e-04  -2.9703833e-03  -1.4736536e-02  -8.0092464e-03  -2.7521368e-03   8.6071756e-03
   1.9265100e+02  -1.5511619e-02  -2.3943332e-02  -2.8647143e-02  -1.2479566e-02   2.8715637e-03   1.3770921e-03  -4.3777917e-03   4.3231132e-03   5.7493519e-03   2.8514688e-04   9.6973080e-04   1.1356346e-02   9.3512465e-03  -1.8646406e-03  -7.0033769e-03  -1.7510349e-02   1.2950654e-03   1.0571497e-02   9.7292503e-03   2.4801306e-02   2.5283653e-02   5.3486182e-03  -3.2824613e-03  -2.9805757e-03  -4.3523750e-03   8.7716441e-04  -3.4755939e-03  -1.4636947e-02  -9.4525176e-03  -2.1285912e-03   5.0968873e-03
   2.2465800e+02  -1.4178537e-02  -2.2892015e-02  -2.6355594e-02  -1.0392456e-02   3.9192340e-03   3.6598593e-04  -1.5590103e-03   3.7691129e-03   5.4195673e-03   1.1824204e-04   9.4136998e-04   1.0403861e-02   8.2846331e-03  -2.3823838e-03  -9.5819189e-03  -1.6680025e-02   2.1575857e-03   1.0173545e-02   9.0701574e-03   2.2920070e-02   2.3063272e-02   4.0597564e-03  -5.9571390e-03  -4.8627381e-03  -4.8516906e-03  -4.1797299e-04  -3.5992216e-03  -1.5740733e-02  -7.0987984e-03  -8.4536790e-04   6.5256129e-03
   2.6198300e+02  -1.8998713e-02  -2.8107235e-02  -3.0408747e-02  -1.0985050e-02   1.1590676e-03  -1.8788380e-03  -3.7878676e-03   9.2055505e-04   5.2003497e-03  -5.3322106e-04   3.7144826e-04   8.7256388e-03   6.6293073e-03  -4.5922476e-03  -9.0157189e-03  -1.4304791e-02   3.2005244e-03   9.8568927e-03   9.2659850e-03   2.2516813e-02   2.1988397e-02   3.7980950e-03  -5.3917263e-03  -2.9293612e-03  -2.9100975e-03  -8.5121692e-04  -3.9129951e-03  -1.5155035e-02  -6.1799346e-03   4.5438114e-04   6.5803256e-03
   3.0551000e+02  -2.0194212e-02  -2.7857948e-02  -2.9748387e-02  -9.0696804e-03   7.6303292e-04  -3.7290414e-03  -4.0166866e-03   1.0853245e-03   5.5672297e-03   2.7260996e-04   1.9250560e-03   9.0441680e-03   5.3718888e-03  -5.4724967e-03  -1.0568361e-02  -1.5812737e-02   3.6910209e-03   1.0963563e-02   8.4202162e-03   2.0514646e-02   2.0058528e-02   2.6432098e-03  -5.6529544e-03  -4.9392694e-03  -2.4670335e-03   1.2621276e-03  -3.3104051e-03  -1.7037912e-02  -5.5679994e-03  -2.2462698e-03   7.6246812e-03
   3.5626700e+02  -2.1333091e-02  -2.8850984e-02  -2.8948290e-02  -5.9088255e-03   1.3026042e-03  -5.1357942e-03  -6.4471367e-03   2.7980490e-04   6.5549355e-03  -3.5016331e-04   1.9711000e-03   7.5109929e-03   3.1751255e-03  -7.3735501e-03  -1.0404740e-02  -1.0398140e-02   6.9745588e-03   1.0585343e-02   8.5728720e-03   1.9441813e-02   1.7281175e-02   1.9109723e-03  -6.7541064e-03  -5.0510322e-03  -1.4103211e-05   1.6767223e-03  -3.5591744e-03  -1.6891073e-02  -9.6849130e-03  -2.7502964e-03   8.7528484e-03
   4.1545800e+02  -2.2592487e-02  -2.8754775e-02  -2.5608783e-02  -3.7689645e-03   1.3772374e-03  -5.5429422e-03  -5.7105914e-03  -1.9978862e-04   4.8930644e-03  -1.2440917e-03   1.3610266e-03   7.2780447e-03   3.7629299e-03  -5.8096752e-03  -8.1851201e-03  -7.3577463e-03   7.3111122e-03   1.1297129e-02   7.1689854e-03   1.7225035e-02   1.3558307e-02  -7.0983089e-04  -9.1170045e-03  -5.0981661e-03  -1.7302618e-03   2.3174345e-03  -4.3456782e-03  -1.6869196e-02  -7.9310407e-03  -1.5798374e-05   9.8162854e-03
   4.8448300e+02  -2.2495222e-02  -2.9526438e-02  -2.5843622e-02  -2.2885398e-03   9.4838969e-04  -5.4319107e-03  -6.1091749e-03  -2.9034603e-03   4.1358511e-03  -2.6352802e-03   1.2147816e-03   7.4443475e-03   2.0284031e-03  -5.8260579e-03  -4.8077007e-03  -2.0881832e-03   1.1166178e-02   1.1451071e-02   7.1858618e-03   1.6469586e-02   1.0472286e-02  -2.1183198e-03  -8.7275103e-03  -3.3412233e-03  -1.9060577e-03  -1.8827361e-04  -6.9077920e-03  -1.5857529e-02  -7.0587274e-03   1.0937064e-03   9.2408723e-03
   5.6497600e+02  -2.0256441e-02  -2.9765704e-02  -2.5804173e-02  -2.7660985e-03  -3.3438719e-04  -3.1161035e-03  -4.4314686e-03  -4.3850282e-03   2.9428480e-03  -1.7518681e-03   3.6069707e-03   9.0591864e-03   9.3277538e-04  -5.8342580e-03  -1.7775687e-03  -6.0913044e-03   1.1381227e-02   1.2404727e-02   8.2540659e-03   1.5332791e-02   7.9489554e-03  -3.5742168e-03  -5.8069942e-03  -1.1188064e-03  -5.1532441e-03  -8.1105924e-04  -8.5696650e-03  -1.7895469e-02  -3.0987086e-03   2.8171939e-04   8.3174215e-03
