# Supplementary material for: Aqueous pyruvate partly dissociates under deep ultraviolet irradiation but is resilient to near ultraviolet excitation
Source: Nat Commun. 2024 Mar 4;15:1978. doi: 10.1038/s41467-024-46309-5 (PMC10912111; doi:10.1038/s41467-024-46309-5)
Supplement: Supplementary file 3 — source data [file 41467_2024_46309_MOESM3_ESM.zip › Source Data/Source Data Fig 7b.txt]

0.8	0.18102	0.8	0.14863
0.88862	0.21473	1	0.26778
0.97724	0.2473	1.2	0.35545
1.06586	0.27878	1.4	0.41483
1.15449	0.30921	1.6	0.46926
1.24311	0.33865	1.85	0.51016
1.33173	0.36714	2.1	0.56405
1.42035	0.39473	2.35	0.61396
1.50897	0.42147	2.6	0.66585
1.59759	0.44738	2.85	0.72135
1.68622	0.47251	3.1	0.77443
1.77484	0.49689	3.35	0.83125
1.86346	0.52056	3.75	0.89845
1.95208	0.54356	4.15	0.96902
2.0407	0.5659	4.55	1.03933
2.12932	0.58763	4.95	1.09645
2.21795	0.60877	5.35	1.14729
2.30657	0.62934	5.75	1.19534
2.39519	0.64938	6.15	1.23979
2.48381	0.6689	6.55	1.29346
2.57243	0.68793	7.638	1.3621
2.66105	0.70649	8.907	1.44803
2.74968	0.7246	10.387	1.54685
2.8383	0.74228	12.113	1.65372
2.92692	0.75955	14.125	1.78303
3.01554	0.77643	16.472	1.91302
3.10416	0.79293	19.209	2.04665
3.19278	0.80907	22.4	2.16817
3.28141	0.82487	26.122	2.28179
3.37003	0.84033	30.462	2.38302
3.45865	0.85548	35.523	2.45504
3.54727	0.87033	41.425	2.50303
3.63589	0.88488	48.307	2.52752
3.72451	0.89915	56.333	2.54061
3.81314	0.91316	65.692	2.55466
3.90176	0.9269	76.606	2.54816
3.99038	0.9404	89.333	2.535
4.079	0.95366
4.16762	0.96669
4.25624	0.97951
4.34486	0.99211
4.43349	1.00451
4.52211	1.01671
4.61073	1.02872
4.69935	1.04055
4.78797	1.0522
4.87659	1.06369
4.96522	1.07501
5.05384	1.08617
5.14246	1.09718
5.23108	1.10805
5.3197	1.11877
5.40832	1.12935
5.49695	1.1398
5.58557	1.15012
5.67419	1.16032
5.76281	1.17039
5.85143	1.18034
5.94005	1.19019
6.02868	1.19992
6.1173	1.20954
6.20592	1.21905
6.29454	1.22847
6.38316	1.23779
6.47178	1.247
6.56041	1.25613
6.64903	1.26516
6.73765	1.27411
6.82627	1.28296
6.91489	1.29174
7.00351	1.30042
7.09214	1.30903
7.18076	1.31756
7.26938	1.32601
7.358	1.33438
7.44662	1.34268
7.53524	1.35091
7.62386	1.35907
7.71249	1.36715
7.80111	1.37517
7.88973	1.38312
7.97835	1.391
8.06697	1.39882
8.15559	1.40658
8.24422	1.41427
8.33284	1.4219
8.42146	1.42947
8.51008	1.43699
8.5987	1.44444
8.68732	1.45184
8.77595	1.45918
8.86457	1.46646
8.95319	1.47369
9.04181	1.48086
9.13043	1.48798
9.21905	1.49505
9.30768	1.50207
9.3963	1.50903
9.48492	1.51595
9.57354	1.52281
9.66216	1.52963
9.75078	1.53639
9.83941	1.54311
9.92803	1.54978
10.01665	1.5564
10.10527	1.56298
10.19389	1.56951
10.28251	1.576
10.37114	1.58244
10.45976	1.58884
10.54838	1.59519
10.637		1.6015
10.72562	1.60776
10.81424	1.61398
10.90286	1.62017
10.99149	1.6263
11.08011	1.6324
11.16873	1.63846
11.25735	1.64447
11.34597	1.65045
11.43459	1.65638
11.52322	1.66228
11.61184	1.66814
11.70046	1.67395
11.78908	1.67973
11.8777		1.68547
11.96632	1.69117
12.05495	1.69684
12.14357	1.70247
12.23219	1.70806
12.32081	1.71361
12.40943	1.71913
12.49805	1.72461
12.58668	1.73006
12.6753		1.73547
12.76392	1.74084
12.85254	1.74618
12.94116	1.75149
13.02978	1.75676
13.11841	1.762
13.20703	1.7672
13.29565	1.77237
13.38427	1.77751
13.47289	1.78261
13.56151	1.78768
13.65014	1.79271
13.73876	1.79772
13.82738	1.80269
13.916		1.80763
14.00462	1.81254
14.09324	1.81742
14.18186	1.82226
14.27049	1.82708
14.35911	1.83186
14.44773	1.83661
14.53635	1.84133
14.62497	1.84603
14.71359	1.85069
14.80222	1.85532
14.89084	1.85992
14.97946	1.8645
15.06808	1.86904
15.1567		1.87355
15.24532	1.87804
15.33395	1.8825
15.42257	1.88693
15.51119	1.89133
15.59981	1.8957
15.68843	1.90004
15.77705	1.90436
15.86568	1.90865
15.9543		1.91291
16.04292	1.91715
16.13154	1.92135
16.22016	1.92554
16.30878	1.92969
16.39741	1.93382
16.48603	1.93792
16.57465	1.94199
16.66327	1.94604
16.75189	1.95007
16.84051	1.95407
16.92914	1.95804
17.01776	1.96199
17.10638	1.96591
17.195		1.96981
17.28362	1.97368
17.37224	1.97753
17.46086	1.98135
17.54949	1.98515
17.63811	1.98892
17.72673	1.99268
17.81535	1.9964
17.90397	2.00011
17.99259	2.00379
18.08122	2.00744
18.16984	2.01108
18.25846	2.01469
18.34708	2.01827
18.4357		2.02184
18.52432	2.02538
18.61295	2.0289
18.70157	2.0324
18.79019	2.03587
18.87881	2.03933
18.96743	2.04276
19.05605	2.04617
19.14468	2.04955
19.2333		2.05292
19.32192	2.05626
19.41054	2.05959
19.49916	2.06289
19.58778	2.06617
19.67641	2.06943
19.76503	2.07267
19.85365	2.07589
19.94227	2.07909
20.03089	2.08227
20.11951	2.08543
20.20814	2.08856
20.29676	2.09168
20.38538	2.09478
20.474		2.09786
20.56262	2.10092
20.65124	2.10396
20.73986	2.10698
20.82849	2.10998
20.91711	2.11297
21.00573	2.11593
21.09435	2.11887
21.18297	2.1218
21.27159	2.12471
21.36022	2.1276
21.44884	2.13047
21.53746	2.13332
21.62608	2.13616
21.7147		2.13897
21.80332	2.14177
21.89195	2.14455
21.98057	2.14731
22.06919	2.15006
22.15781	2.15279
22.24643	2.1555
22.33505	2.15819
22.42368	2.16087
22.5123		2.16353
22.60092	2.16617
22.68954	2.1688
22.77816	2.17141
22.86678	2.174
22.95541	2.17658
23.04403	2.17914
23.13265	2.18168
23.22127	2.18421
23.30989	2.18672
23.39851	2.18922
23.48714	2.1917
23.57576	2.19416
23.66438	2.19661
23.753		2.19904
23.84162	2.20146
23.93024	2.20386
24.01886	2.20625
24.10749	2.20862
24.19611	2.21098
24.28473	2.21332
24.37335	2.21565
24.46197	2.21796
24.55059	2.22026
24.63922	2.22254
24.72784	2.22481
24.81646	2.22707
24.90508	2.22931
24.9937		2.23153
25.08232	2.23374
25.17095	2.23594
25.25957	2.23812
25.34819	2.24029
25.43681	2.24245
25.52543	2.24459
25.61405	2.24672
25.70268	2.24884
25.7913		2.25094
25.87992	2.25303
25.96854	2.2551
26.05716	2.25717
26.14578	2.25921
26.23441	2.26125
26.32303	2.26327
26.41165	2.26528
26.50027	2.26728
26.58889	2.26927
26.67751	2.27124
26.76614	2.2732
26.85476	2.27515
26.94338	2.27708
27.032		2.279
27.12062	2.28092
27.20924	2.28281
27.29786	2.2847
27.38649	2.28657
27.47511	2.28844
27.56373	2.29029
27.65235	2.29213
27.74097	2.29395
27.82959	2.29577
27.91822	2.29757
28.00684	2.29937
28.09546	2.30115
28.18408	2.30292
28.2727		2.30468
28.36132	2.30643
28.44995	2.30816
28.53857	2.30989
28.62719	2.3116
28.71581	2.31331
28.80443	2.315
28.89305	2.31668
28.98168	2.31835
29.0703		2.32002
29.15892	2.32167
29.24754	2.32331
29.33616	2.32494
29.42478	2.32656
29.51341	2.32816
29.60203	2.32976
29.69065	2.33135
29.77927	2.33293
29.86789	2.3345
29.95651	2.33606
30.04514	2.33761
30.13376	2.33915
30.22238	2.34067
30.311		2.34219
30.39962	2.3437
30.48824	2.3452
30.57686	2.3467
30.66549	2.34818
30.75411	2.34965
30.84273	2.35111
30.93135	2.35256
31.01997	2.35401
31.10859	2.35544
31.19722	2.35687
31.28584	2.35829
31.37446	2.35969
31.46308	2.36109
31.5517		2.36248
31.64032	2.36387
31.72895	2.36524
31.81757	2.3666
31.90619	2.36796
31.99481	2.3693
32.08343	2.37064
32.17205	2.37197
32.26068	2.37329
32.3493		2.3746
32.43792	2.37591
32.52654	2.3772
32.61516	2.37849
32.70378	2.37977
32.79241	2.38104
32.88103	2.38231
32.96965	2.38356
33.05827	2.38481
33.14689	2.38605
33.23551	2.38728
33.32414	2.38851
33.41276	2.38972
33.50138	2.39093
33.59		2.39213
33.67862	2.39333
33.76724	2.39451
33.85586	2.39569
33.94449	2.39686
34.03311	2.39802
34.12173	2.39918
34.21035	2.40033
34.29897	2.40147
34.38759	2.4026
34.47622	2.40373
34.56484	2.40485
34.65346	2.40596
34.74208	2.40707
34.8307		2.40817
34.91932	2.40926
35.00795	2.41034
35.09657	2.41142
35.18519	2.41249
35.27381	2.41356
35.36243	2.41461
35.45105	2.41566
35.53968	2.41671
35.6283		2.41774
35.71692	2.41878
35.80554	2.4198
35.89416	2.42082
35.98278	2.42183
36.07141	2.42283
36.16003	2.42383
36.24865	2.42482
36.33727	2.42581
36.42589	2.42679
36.51451	2.42776
36.60314	2.42873
36.69176	2.42969
36.78038	2.43065
36.869		2.4316
36.95762	2.43254
37.04624	2.43348
37.13486	2.43441
37.22349	2.43533
37.31211	2.43625
37.40073	2.43717
37.48935	2.43807
37.57797	2.43897
37.66659	2.43987
37.75522	2.44076
37.84384	2.44165
37.93246	2.44253
38.02108	2.4434
38.1097		2.44427
38.19832	2.44513
38.28695	2.44599
38.37557	2.44684
38.46419	2.44769
38.55281	2.44853
38.64143	2.44936
38.73005	2.45019
38.81868	2.45102
38.9073		2.45184
38.99592	2.45265
39.08454	2.45346
39.17316	2.45427
39.26178	2.45506
39.35041	2.45586
39.43903	2.45665
39.52765	2.45743
39.61627	2.45821
39.70489	2.45899
39.79351	2.45975
39.88214	2.46052
39.97076	2.46128
40.05938	2.46203
40.148		2.46278
40.23662	2.46353
40.32524	2.46427
40.41386	2.46501
40.50249	2.46574
40.59111	2.46646
40.67973	2.46718
40.76835	2.4679
40.85697	2.46861
40.94559	2.46932
41.03422	2.47003
41.12284	2.47073
41.21146	2.47142
41.30008	2.47211
41.3887		2.4728
41.47732	2.47348
41.56595	2.47416
41.65457	2.47483
41.74319	2.4755
41.83181	2.47616
41.92043	2.47682
42.00905	2.47748
42.09768	2.47813
42.1863		2.47878
42.27492	2.47942
42.36354	2.48006
42.45216	2.4807
42.54078	2.48133
42.62941	2.48196
42.71803	2.48258
42.80665	2.4832
42.89527	2.48382
42.98389	2.48443
43.07251	2.48504
43.16114	2.48564
43.24976	2.48624
43.33838	2.48684
43.427		2.48743
43.51562	2.48802
43.60424	2.4886
43.69286	2.48919
43.78149	2.48976
43.87011	2.49034
43.95873	2.49091
44.04735	2.49148
44.13597	2.49204
44.22459	2.4926
44.31322	2.49315
44.40184	2.49371
44.49046	2.49426
44.57908	2.4948
44.6677		2.49534
44.75632	2.49588
44.84495	2.49642
44.93357	2.49695
45.02219	2.49748
45.11081	2.498
45.19943	2.49853
45.28805	2.49904
45.37668	2.49956
45.4653		2.50007
45.55392	2.50058
45.64254	2.50109
45.73116	2.50159
45.81978	2.50209
45.90841	2.50258
45.99703	2.50308
46.08565	2.50357
46.17427	2.50405
46.26289	2.50454
46.35151	2.50502
46.44014	2.50549
46.52876	2.50597
46.61738	2.50644
46.706		2.50691
46.79462	2.50737
46.88324	2.50784
46.97186	2.5083
47.06049	2.50875
47.14911	2.50921
47.23773	2.50966
47.32635	2.5101
47.41497	2.51055
47.50359	2.51099
47.59222	2.51143
47.68084	2.51187
47.76946	2.5123
47.85808	2.51273
47.9467		2.51316
48.03532	2.51359
48.12395	2.51401
48.21257	2.51443
48.30119	2.51485
48.38981	2.51526
48.47843	2.51568
48.56705	2.51609
48.65568	2.51649
48.7443		2.5169
48.83292	2.5173
48.92154	2.5177
49.01016	2.5181
49.09878	2.51849
49.18741	2.51888
49.27603	2.51927
49.36465	2.51966
49.45327	2.52004
49.54189	2.52043
49.63051	2.52081
49.71914	2.52118
49.80776	2.52156
49.89638	2.52193
49.985		2.5223
50.07362	2.52267
50.16224	2.52303
50.25086	2.5234
50.33949	2.52376
50.42811	2.52412
50.51673	2.52447
50.60535	2.52483
50.69397	2.52518
50.78259	2.52553
50.87122	2.52588
50.95984	2.52622
51.04846	2.52656
51.13708	2.5269
51.2257		2.52724
51.31432	2.52758
51.40295	2.52791
51.49157	2.52825
51.58019	2.52858
51.66881	2.5289
51.75743	2.52923
51.84605	2.52955
51.93468	2.52988
52.0233		2.5302
52.11192	2.53051
52.20054	2.53083
52.28916	2.53114
52.37778	2.53145
52.46641	2.53176
52.55503	2.53207
52.64365	2.53238
52.73227	2.53268
52.82089	2.53298
52.90951	2.53328
52.99814	2.53358
53.08676	2.53388
53.17538	2.53417
53.264		2.53447
53.35262	2.53476
53.44124	2.53504
53.52986	2.53533
53.61849	2.53562
53.70711	2.5359
53.79573	2.53618
53.88435	2.53646
53.97297	2.53674
54.06159	2.53702
54.15022	2.53729
54.23884	2.53756
54.32746	2.53783
54.41608	2.5381
54.5047		2.53837
54.59332	2.53864
54.68195	2.5389
54.77057	2.53916
54.85919	2.53942
54.94781	2.53968
55.03643	2.53994
55.12505	2.5402
55.21368	2.54045
55.3023		2.5407
55.39092	2.54096
55.47954	2.5412
55.56816	2.54145
55.65678	2.5417
55.74541	2.54194
55.83403	2.54219
55.92265	2.54243
56.01127	2.54267
56.09989	2.54291
56.18851	2.54314
56.27714	2.54338
56.36576	2.54361
56.45438	2.54385
56.543		2.54408
56.63162	2.54431
56.72024	2.54454
56.80886	2.54476
56.89749	2.54499
56.98611	2.54521
57.07473	2.54543
57.16335	2.54566
57.25197	2.54588
57.34059	2.54609
57.42922	2.54631
57.51784	2.54653
57.60646	2.54674
57.69508	2.54695
57.7837		2.54716
57.87232	2.54738
57.96095	2.54758
58.04957	2.54779
58.13819	2.548
58.22681	2.5482
58.31543	2.54841
58.40405	2.54861
58.49268	2.54881
58.5813		2.54901
58.66992	2.54921
58.75854	2.5494
58.84716	2.5496
58.93578	2.5498
59.02441	2.54999
59.11303	2.55018
59.20165	2.55037
59.29027	2.55056
59.37889	2.55075
59.46751	2.55094
59.55614	2.55112
59.64476	2.55131
59.73338	2.55149
59.822		2.55168
59.91062	2.55186
59.99924	2.55204
60.08786	2.55222
60.17649	2.55239
60.26511	2.55257
60.35373	2.55275
60.44235	2.55292
60.53097	2.5531
60.61959	2.55327
60.70822	2.55344
60.79684	2.55361
60.88546	2.55378
60.97408	2.55395
61.0627		2.55411
61.15132	2.55428
61.23995	2.55445
61.32857	2.55461
61.41719	2.55477
61.50581	2.55493
61.59443	2.5551
61.68305	2.55526
61.77168	2.55541
61.8603		2.55557
61.94892	2.55573
62.03754	2.55588
62.12616	2.55604
62.21478	2.55619
62.30341	2.55635
62.39203	2.5565
62.48065	2.55665
62.56927	2.5568
62.65789	2.55695
62.74651	2.5571
62.83514	2.55724
62.92376	2.55739
63.01238	2.55753
63.101		2.55768
63.18962	2.55782
63.27824	2.55797
63.36686	2.55811
63.45549	2.55825
63.54411	2.55839
63.63273	2.55853
63.72135	2.55866
63.80997	2.5588
63.89859	2.55894
63.98722	2.55907
64.07584	2.55921
64.16446	2.55934
64.25308	2.55947
64.3417		2.55961
64.43032	2.55974
64.51895	2.55987
64.60757	2.56
64.69619	2.56013
64.78481	2.56025
64.87343	2.56038
64.96205	2.56051
65.05068	2.56063
65.1393		2.56076
65.22792	2.56088
65.31654	2.56101
65.40516	2.56113
65.49378	2.56125
65.58241	2.56137
65.67103	2.56149
65.75965	2.56161
65.84827	2.56173
65.93689	2.56185
66.02551	2.56196
66.11414	2.56208
66.20276	2.56219
66.29138	2.56231
66.38		2.56242
66.46862	2.56254
66.55724	2.56265
66.64586	2.56276
66.73449	2.56287
66.82311	2.56298
66.91173	2.56309
67.00035	2.5632
67.08897	2.56331
67.17759	2.56342
67.26622	2.56353
67.35484	2.56363
67.44346	2.56374
67.53208	2.56384
67.6207		2.56395
67.70932	2.56405
67.79795	2.56415
67.88657	2.56426
67.97519	2.56436
68.06381	2.56446
68.15243	2.56456
68.24105	2.56466
68.32968	2.56476
68.4183		2.56486
68.50692	2.56496
68.59554	2.56505
68.68416	2.56515
68.77278	2.56525
68.86141	2.56534
68.95003	2.56544
69.03865	2.56553
69.12727	2.56562
69.21589	2.56572
69.30451	2.56581
69.39314	2.5659
69.48176	2.56599
69.57038	2.56608
69.659		2.56617
69.74762	2.56626
69.83624	2.56635
69.92486	2.56644
70.01349	2.56653
70.10211	2.56662
70.19073	2.5667
70.27935	2.56679
70.36797	2.56687
70.45659	2.56696
70.54522	2.56704
70.63384	2.56713
70.72246	2.56721
70.81108	2.56729
70.8997		2.56738
70.98832	2.56746
71.07695	2.56754
71.16557	2.56762
71.25419	2.5677
71.34281	2.56778
71.43143	2.56786
71.52005	2.56794
71.60868	2.56802
71.6973		2.5681
71.78592	2.56817
71.87454	2.56825
71.96316	2.56833
72.05178	2.5684
72.14041	2.56848
72.22903	2.56855
72.31765	2.56863
72.40627	2.5687
72.49489	2.56878
72.58351	2.56885
72.67214	2.56892
72.76076	2.56899
72.84938	2.56907
72.938		2.56914
73.02662	2.56921
73.11524	2.56928
73.20386	2.56935
73.29249	2.56942
73.38111	2.56949
73.46973	2.56955
73.55835	2.56962
73.64697	2.56969
73.73559	2.56976
73.82422	2.56982
73.91284	2.56989
74.00146	2.56996
74.09008	2.57002
74.1787		2.57009
74.26732	2.57015
74.35595	2.57022
74.44457	2.57028
74.53319	2.57034
74.62181	2.57041
74.71043	2.57047
74.79905	2.57053
74.88768	2.57059
74.9763		2.57066
75.06492	2.57072
75.15354	2.57078
75.24216	2.57084
75.33078	2.5709
75.41941	2.57096
75.50803	2.57102
75.59665	2.57108
75.68527	2.57113
75.77389	2.57119
75.86251	2.57125
75.95114	2.57131
76.03976	2.57137
76.12838	2.57142
76.217		2.57148
76.30562	2.57153
76.39424	2.57159
76.48286	2.57164
76.57149	2.5717
76.66011	2.57175
76.74873	2.57181
76.83735	2.57186
76.92597	2.57192
77.01459	2.57197
77.10322	2.57202
77.19184	2.57207
77.28046	2.57213
77.36908	2.57218
77.4577		2.57223
77.54632	2.57228
77.63495	2.57233
77.72357	2.57238
77.81219	2.57243
77.90081	2.57248
77.98943	2.57253
78.07805	2.57258
78.16668	2.57263
78.2553		2.57268
78.34392	2.57273
78.43254	2.57278
78.52116	2.57282
78.60978	2.57287
78.69841	2.57292
78.78703	2.57296
78.87565	2.57301
78.96427	2.57306
79.05289	2.5731
79.14151	2.57315
79.23014	2.57319
79.31876	2.57324
79.40738	2.57328
79.496		2.57333
79.58462	2.57337
79.67324	2.57342
79.76186	2.57346
79.85049	2.5735
79.93911	2.57355
80.02773	2.57359
80.11635	2.57363
80.20497	2.57367
80.29359	2.57372
80.38222	2.57376
80.47084	2.5738
80.55946	2.57384
80.64808	2.57388
80.7367		2.57392
80.82532	2.57396
80.91395	2.574
81.00257	2.57404
81.09119	2.57408
81.17981	2.57412
81.26843	2.57416
81.35705	2.5742
81.44568	2.57424
81.5343		2.57428
81.62292	2.57432
81.71154	2.57435
81.80016	2.57439
81.88878	2.57443
81.97741	2.57447
82.06603	2.5745
82.15465	2.57454
82.24327	2.57458
82.33189	2.57461
82.42051	2.57465
82.50914	2.57469
82.59776	2.57472
82.68638	2.57476
82.775		2.57479
82.86362	2.57483
82.95224	2.57486
83.04086	2.5749
83.12949	2.57493
83.21811	2.57496
83.30673	2.575
83.39535	2.57503
83.48397	2.57506
83.57259	2.5751
83.66122	2.57513
83.74984	2.57516
83.83846	2.5752
83.92708	2.57523
84.0157		2.57526
84.10432	2.57529
84.19295	2.57532
84.28157	2.57536
84.37019	2.57539
84.45881	2.57542
84.54743	2.57545
84.63605	2.57548
84.72468	2.57551
84.8133		2.57554
84.90192	2.57557
84.99054	2.5756
85.07916	2.57563
85.16778	2.57566
85.25641	2.57569
85.34503	2.57572
85.43365	2.57575
85.52227	2.57578
85.61089	2.57581
85.69951	2.57583
85.78814	2.57586
85.87676	2.57589
85.96538	2.57592
86.054		2.57595
86.14262	2.57597
86.23124	2.576
86.31986	2.57603
86.40849	2.57606
86.49711	2.57608
86.58573	2.57611
86.67435	2.57614
86.76297	2.57616
86.85159	2.57619
86.94022	2.57622
87.02884	2.57624
87.11746	2.57627
87.20608	2.57629
87.2947		2.57632
87.38332	2.57634
87.47195	2.57637
87.56057	2.57639
87.64919	2.57642
87.73781	2.57644
87.82643	2.57647
87.91505	2.57649
88.00368	2.57652
88.0923		2.57654
88.18092	2.57656
88.26954	2.57659
88.35816	2.57661
88.44678	2.57663
88.53541	2.57666
88.62403	2.57668
88.71265	2.5767
88.80127	2.57673
88.88989	2.57675
88.97851	2.57677
89.06714	2.57679
89.15576	2.57682
89.24438	2.57684
89.333		2.57686
