# Supplementary material for: Aqueous pyruvate partly dissociates under deep ultraviolet irradiation but is resilient to near ultraviolet excitation
Source: Nat Commun. 2024 Mar 4;15:1978. doi: 10.1038/s41467-024-46309-5 (PMC10912111; doi:10.1038/s41467-024-46309-5)
Supplement: Supplementary file 3 — source data [file 41467_2024_46309_MOESM3_ESM.zip › Source Data/Source Data Fig 7c.txt]

998.9951	0.0073
1000.924	0.00755
1002.852	0.00791
1004.781	0.00863
1006.709	0.00962
1008.638	0.01011
1010.567	0.01076
1012.495	0.01173
1014.424	0.01204
1016.352	0.01191
1018.281	0.0117
1020.209	0.01093
1022.138	0.01017
1024.066	0.0095
1025.995	0.0085
1027.924	0.00772
1029.852	0.00732
1031.781	0.00692
1033.709	0.00621
1035.638	0.00587
1037.566	0.0058
1039.495	0.00566
1041.423	0.00583
1043.352	0.00598
1045.281	0.00586
1047.209	0.00605
1049.138	0.00648
1051.066	0.00669
1052.995	0.00681
1054.923	0.00624
1056.852	0.00565
1058.781	0.0054
1060.709	0.00515
1062.638	0.00479
1064.566	0.00432
1066.495	0.00417
1068.423	0.00412
1070.352	0.0039
1072.281	0.0038
1074.209	0.00405
1076.138	0.00385
1078.066	0.00357
1079.995	0.00366
1081.923	0.00365
1083.852	0.00351
1085.78		0.00343
1087.709	0.00311
1089.638	0.00312
1091.566	0.00349
1093.495	0.00336
1095.423	0.00304
1097.352	0.00306
1099.28		0.00311
1101.209	0.00314
1103.137	0.00311
1105.066	0.00314
1106.995	0.00313
1108.923	0.00299
1110.852	0.00303
1112.78		0.00307
1114.709	0.00275
1116.637	0.0029
1118.566	0.00318
1120.495	0.00333
1122.423	0.00322
1124.352	0.003
1126.28		0.0029
1128.209	0.00304
1130.137	0.00326
1132.066	0.00322
1133.995	0.00305
1135.923	0.00289
1137.852	0.00284
1139.78		0.0028
1141.709	0.00301
1143.637	0.00342
1145.566	0.00358
1147.494	0.0036
1149.423	0.0037
1151.352	0.00384
1153.28		0.00393
1155.209	0.00385
1157.137	0.00382
1159.066	0.00396
1160.994	0.0041
1162.923	0.0041
1164.851	0.00412
1166.78		0.00444
1168.709	0.00468
1170.637	0.00454
1172.566	0.00466
1174.494	0.00494
1176.423	0.00498
1178.351	0.00495
1180.28		0.00488
1182.208	0.00498
1184.137	0.0053
1186.066	0.00528
1187.994	0.00532
1189.923	0.00564
1191.851	0.00571
1193.78		0.00567
1195.708	0.0059
1197.637	0.00608
1199.566	0.00612
1201.494	0.0063
1203.423	0.00658
1205.351	0.00671
1207.28		0.00683
1209.208	0.00715
1211.137	0.00739
1213.066	0.00748
1214.994	0.00783
1216.923	0.00829
1218.851	0.00869
1220.78		0.00901
1222.708	0.00951
1224.637	0.01004
1226.565	0.01044
1228.494	0.01085
1230.423	0.01144
1232.351	0.01225
1234.28		0.01312
1236.208	0.01385
1238.137	0.01461
1240.065	0.01565
1241.994	0.01685
1243.922	0.01801
1245.851	0.0191
1247.78		0.02041
1249.708	0.02187
1251.637	0.02334
1253.565	0.02495
1255.494	0.02639
1257.422	0.02786
1259.351	0.02973
1261.28		0.03163
1263.208	0.03338
1265.137	0.03481
1267.065	0.03618
1268.994	0.03745
1270.922	0.03869
1272.851	0.03965
1274.78		0.04017
1276.708	0.04028
1278.637	0.04046
1280.565	0.04031
1282.494	0.03948
1284.422	0.0384
1286.351	0.03708
1288.279	0.03544
1290.208	0.03363
1292.137	0.03166
1294.065	0.02957
1295.994	0.02751
1297.922	0.02548
1299.851	0.02365
1301.779	0.02175
1303.708	0.01979
1305.636	0.01812
1307.565	0.01669
1309.494	0.01525
1311.422	0.01394
1313.351	0.01283
1315.279	0.01186
1317.208	0.01103
1319.136	0.01027
1321.065	0.00954
1322.994	0.00914
1324.922	0.00876
1326.851	0.00827
1328.779	0.00799
1330.708	0.008
1332.636	0.00806
1334.565	0.00814
1336.494	0.00817
1338.422	0.0083
1340.351	0.00847
1342.279	0.00861
1344.208	0.00894
1346.136	0.0094
1348.065	0.00988
1349.993	0.01051
1351.922	0.01125
1353.851	0.01212
1355.779	0.01313
1357.708	0.0143
1359.636	0.01569
1361.565	0.01717
1363.493	0.01844
1365.422	0.01946
1367.35		0.02015
1369.279	0.02061
1371.208	0.0207
1373.136	0.02061
1375.065	0.02071
1376.993	0.02078
1378.922	0.02092
1380.85		0.02135
1382.779	0.02187
1384.708	0.02244
1386.636	0.02289
1388.565	0.02311
1390.493	0.02314
1392.422	0.0229
1394.35		0.02258
1396.279	0.02206
1398.208	0.0214
1400.136	0.02074
1402.065	0.0203
1403.993	0.01981
1405.922	0.01915
1407.85		0.01839
1409.779	0.01777
1411.707	0.01716
1413.636	0.01654
1415.565	0.01602
1417.493	0.01524
1419.422	0.01427
1421.35		0.0136
1423.279	0.01294
1425.207	0.01223
1427.136	0.01167
1429.064	0.01121
1430.993	0.01093
1432.922	0.01037
1434.85		0.00988
1436.779	0.00944
1438.707	0.00887
1440.636	0.0085
1442.564	0.00805
1444.493	0.0073
1446.422	0.00667
1448.35		0.0063
1450.279	0.00595
1452.207	0.00561
1454.136	0.00515
1456.064	0.00456
1457.993	0.00417
1459.922	0.00396
1461.85		0.00375
1463.779	0.00352
1465.707	0.00312
1467.636	0.00268
1469.564	0.0024
1471.493	0.00195
1473.421	0.00141
1475.35		0.00136
1477.279	0.00134
1479.207	0.00138
1481.136	0.00155
1483.064	0.00138
1484.993	0.0013
1486.921	0.00132
1488.85		0.00131
1490.778	0.0014
1492.707	0.00148
1494.636	0.0015
1496.564	0.00162
1498.493	0.0014
1500.421	0.00146
1502.35		0.00174
1504.278	0.0016
1506.207	0.00154
1508.135	0.00176
1510.064	0.00172
1511.993	0.00184
1513.921	0.00193
1515.85		0.00212
1517.778	0.00207
1519.707	0.00166
1521.635	0.00155
1523.564	0.00177
1525.493	0.00166
1527.421	0.00155
1529.35		0.00138
1531.278	0.00113
1533.207	8.85741E-4
1535.135	3.42621E-4
1537.064	-5.065E-4
1538.993	-0.00156
1540.921	-0.00246
1542.85		-0.00229
1544.778	-0.00193
1546.707	-0.00182
1548.635	-0.00145
1550.564	-0.0013
1552.492	-0.0014
1554.421	-0.0012
1556.35		-0.00138
1558.278	-0.00188
1560.207	-0.00151
1562.135	-9.47388E-4
1564.064	-7.42936E-4
1565.992	-7.22258E-4
1567.921	-9.93097E-4
1569.849	-0.00121
1571.778	-0.0013
1573.707	-0.00163
1575.635	-0.00192
1577.564	-0.00188
1579.492	-0.00169
1581.421	-0.00134
1583.349	-0.00134
1585.278	-0.00126
1587.207	-0.00115
1589.135	-0.00135
1591.064	-0.00139
1592.992	-0.00145
1594.921	-0.00152
1596.849	-0.00124
1598.778	-0.001
1600.707	-7.12018E-4
1602.635	-4.22025E-4
1604.564	-1.45653E-4
1606.492	2.4549E-4
1608.421	5.44544E-4
1610.349	6.19777E-4
1612.278	0.00107
1614.206	0.00136
1616.135	0.00136
1618.064	0.00199
1619.992	0.00267
1621.921	0.0029
1623.849	0.00337
1625.778	0.00392
1627.706	0.00415
1629.635	0.0045
1631.563	0.00493
1633.492	0.00529
1635.421	0.00585
1637.349	0.0063
1639.278	0.00647
1641.206	0.00664
1643.135	0.00691
1645.063	0.00682
1646.992	0.00695
1648.921	0.00726
1650.849	0.00723
1652.778	0.00713
1654.706	0.00779
1656.635	0.00825
1658.563	0.00849
1660.492	0.0086
1662.421	0.00883
1664.349	0.00927
1666.278	0.00951
1668.206	0.01
1670.135	0.0108
1672.063	0.0113
1673.992	0.01204
1675.92		0.0128
1677.849	0.01355
1679.778	0.01469
1681.706	0.01586
1683.635	0.01689
1685.563	0.01868
1687.492	0.02024
1689.42		0.02195
1691.349	0.0239
1693.277	0.02563
1695.206	0.02756
1697.135	0.02978
1699.063	0.03118
1700.992	0.0331
1702.92		0.0348
1704.849	0.03604
1706.777	0.03727
1708.706	0.03811
1710.635	0.03846
1712.563	0.03835
1714.492	0.03778
1716.42		0.03703
1718.349	0.03579
1720.277	0.03428
1722.206	0.03258
1724.135	0.03077
1726.063	0.02862
1727.992	0.02635
1729.92		0.02412
1731.849	0.02192
1733.777	0.01961
1735.706	0.01767
1737.634	0.01616
1739.563	0.01483
1741.492	0.01353
1743.42		0.01225
1745.349	0.01127
1747.277	0.0105
1749.206	0.00981
1751.134	0.0092
1753.063	0.00857
1754.991	0.00787
1756.92		0.00744
1758.849	0.00697
1760.777	0.00652
1762.706	0.00624
1764.634	0.00597
1766.563	0.006
1768.491	0.00592
1770.42		0.00558
1772.349	0.00544
1774.277	0.00543
1776.206	0.00533
1778.134	0.00512
1780.063	0.00492
1781.991	0.00459
1783.92		0.00445
1785.848	0.0042
1787.777	0.00386
1789.706	0.00377
1791.634	0.0036
1793.563	0.00329
1795.491	0.00327
1797.42		0.00328
1799.348	0.00314
1801.277	0.00311
1803.206	0.00299
1805.134	0.00286
1807.063	0.00281
1808.991	0.00271
1810.92		0.00263
1812.848	0.00257
1814.777	0.00247
1816.705	0.00241
1818.634	0.00246
1820.563	0.00263
1822.491	0.00265
1824.42		0.00255
1826.348	0.00239
1828.277	0.00242
1830.205	0.0026
1832.134	0.00247
1834.063	0.0023
1835.991	0.00234
1837.92		0.00242
1839.848	0.00236
1841.777	0.00247
1843.705	0.00261
1845.634	0.00264
1847.562	0.00266
1849.491	0.00259
1851.42		0.00236
1853.348	0.00225
1855.277	0.00249
1857.205	0.00272
1859.134	0.00278
1861.062	0.00277
1862.991	0.00259
1864.919	0.00253
1866.848	0.00269
1868.777	0.00274
1870.705	0.00271
1872.634	0.00281
1874.562	0.00288
1876.491	0.00286
1878.419	0.00283
1880.348	0.00276
1882.277	0.00281
1884.205	0.00291
1886.134	0.00287
1888.062	0.0029
1889.991	0.00299
1891.919	0.00303
1893.848	0.003
1895.776	0.00309
1897.705	0.00314
1899.634	0.00316
1901.562	0.00307
1903.491	0.00304
1905.419	0.00304
1907.348	0.00295
1909.276	0.0029
1911.205	0.003
1913.134	0.00318
1915.062	0.00314
1916.991	0.00308
1918.919	0.00305
1920.848	0.00306
1922.776	0.00309
1924.705	0.00307
1926.633	0.00308
1928.562	0.00314
1930.491	0.00316
1932.419	0.0031
1934.348	0.00306
1936.276	0.00293
1938.205	0.0029
1940.133	0.00293
1942.062	0.00296
1943.99		0.00306
1945.919	0.00298
1947.848	0.0031
1949.776	0.00318
1951.705	0.00294
1953.633	0.00276
1955.562	0.00288
1957.49		0.00307
1959.419	0.00312
1961.348	0.00297
1963.276	0.00291
1965.205	0.00299
1967.133	0.00298
1969.062	0.00303
1970.99		0.00315
1972.919	0.00305
1974.848	0.00304
1976.776	0.00308
1978.705	0.00308
1980.633	0.00313
1982.562	0.00313
1984.49		0.0031
1986.419	0.00309
1988.347	0.00311
1990.276	0.00302
1992.205	0.00296
1994.133	0.003
1996.062	0.00307
1997.99		0.00311
1999.919	0.00306
