# Supplementary material for: Aqueous pyruvate partly dissociates under deep ultraviolet irradiation but is resilient to near ultraviolet excitation
Source: Nat Commun. 2024 Mar 4;15:1978. doi: 10.1038/s41467-024-46309-5 (PMC10912111; doi:10.1038/s41467-024-46309-5)
Supplement: Supplementary file 3 — source data [file 41467_2024_46309_MOESM3_ESM.zip › Source Data/Source Data Fig 8a.txt]

   6.0000000e-01  -6.9319956e-02  -4.1965419e-02  -4.0103221e-02  -2.1037751e-02  -1.1210575e-02  -1.7871024e-03   1.5079914e-02   4.1832211e-02   4.3689516e-02   4.6307047e-02   5.5680348e-02   6.9434618e-02   7.6032217e-02   6.6966995e-02   5.3646961e-02   2.2209116e-02  -5.3208212e-02  -1.0992204e-01  -6.5142713e-02  -4.3470767e-02  -2.3494901e-02  -2.2239989e-02  -1.8419078e-02  -2.4692056e-02  -1.4071314e-02  -8.8495860e-03  -5.3417754e-03  -1.9301259e-03   4.1417801e-03   1.7603855e-02   1.5090340e-02   1.4597304e-02
   8.0000000e-01  -6.6124613e-02  -4.4778536e-02  -4.1774485e-02  -1.8929261e-02  -1.3666347e-02   4.5642915e-04   1.4640894e-02   3.6218863e-02   3.9303139e-02   4.5583514e-02   5.1974104e-02   6.2310679e-02   6.8645668e-02   6.1374488e-02   5.2746215e-02   1.9375915e-02  -5.4939024e-02  -1.1523855e-01  -6.8956963e-02  -4.2885226e-02  -3.0356985e-02  -2.7470557e-02  -2.1555936e-02  -2.1864453e-02  -1.6530450e-02  -8.9536061e-03  -1.0780276e-02  -2.4681544e-03   1.5957258e-03   1.6230324e-02   1.3600927e-02   1.5484150e-02
   1.0000000e+00  -5.0697752e-02  -4.3397958e-02  -3.6280095e-02  -1.6290580e-02  -1.4294844e-02  -3.3299709e-04   1.4778170e-02   3.3677186e-02   3.6532570e-02   4.3107492e-02   5.0072113e-02   6.0947248e-02   6.4609367e-02   5.6464263e-02   4.9208719e-02   1.1754842e-02  -6.6547607e-02  -1.2223521e-01  -7.3524218e-02  -4.2599569e-02  -3.2648868e-02  -2.7087732e-02  -1.9867119e-02  -1.8296996e-02  -1.4945336e-02  -7.5931218e-03  -9.2910091e-03  -1.3169948e-03   4.5545839e-03   1.7091050e-02   1.5849051e-02   1.5665898e-02
   1.2000000e+00  -4.8462929e-02  -4.3057878e-02  -3.1546392e-02  -1.3736580e-02  -1.5140230e-02  -2.6514248e-04   1.4883535e-02   3.2444643e-02   3.5284343e-02   3.9623785e-02   5.1163442e-02   6.0881440e-02   6.3104232e-02   5.6634923e-02   4.7489610e-02   8.4937136e-03  -7.4014022e-02  -1.2271686e-01  -7.5749747e-02  -4.5655960e-02  -3.4266459e-02  -2.5684876e-02  -2.0619186e-02  -1.5520037e-02  -1.3633419e-02  -7.1666624e-03  -8.2814379e-03  -2.2720900e-03   4.8903634e-03   1.4074231e-02   2.0030148e-02   1.7893412e-02
   1.4000000e+00  -4.3974032e-02  -4.4228276e-02  -2.9780160e-02  -1.3118829e-02  -1.5549437e-02  -4.2141520e-03   1.5325178e-02   3.4220696e-02   3.6087533e-02   3.6166807e-02   4.9734961e-02   6.1582427e-02   6.3970628e-02   5.6550976e-02   4.5991874e-02   5.9953820e-03  -8.1983781e-02  -1.2555524e-01  -7.5069624e-02  -4.5575577e-02  -3.0291412e-02  -2.3819452e-02  -1.9756026e-02  -1.5437140e-02  -1.2463471e-02  -9.0523703e-03  -7.3748630e-03  -4.5063137e-03   6.3132395e-03   1.4722419e-02   2.1417843e-02   1.4465120e-02
   1.6000000e+00  -4.8617156e-02  -4.1919111e-02  -3.2068308e-02  -1.3277839e-02  -1.2176816e-02  -2.2143609e-03   1.4460724e-02   3.4586291e-02   3.4143178e-02   3.4112880e-02   4.6918213e-02   5.9532648e-02   6.2239979e-02   5.8754988e-02   4.8741116e-02   1.4461793e-02  -7.4213896e-02  -1.2559387e-01  -7.2907071e-02  -4.3452096e-02  -3.0023565e-02  -2.5602437e-02  -2.3815676e-02  -1.7664592e-02  -1.4777499e-02  -1.0306387e-02  -8.9859198e-03  -8.5331006e-03   7.8953924e-03   1.5248875e-02   2.5406656e-02   1.6878704e-02
   1.8500000e+00  -4.4345137e-02  -4.2074299e-02  -3.5063106e-02  -1.5265890e-02  -1.1191328e-02  -2.1237848e-03   1.2370031e-02   3.3612393e-02   3.3299562e-02   3.3422784e-02   4.1782292e-02   5.8097638e-02   6.1696030e-02   5.8076329e-02   4.9675716e-02   2.2464029e-02  -6.4648906e-02  -1.2156561e-01  -7.2304938e-02  -3.9679105e-02  -2.7590990e-02  -2.6802487e-02  -2.4239165e-02  -1.8861270e-02  -1.2384724e-02  -8.3971214e-03  -1.0189403e-02  -1.0824181e-02   6.5355886e-03   1.8628276e-02   2.2531243e-02   1.2531179e-02
   2.1000000e+00  -5.7083542e-02  -4.1911570e-02  -3.7816453e-02  -9.4711470e-03  -7.7212926e-03   2.4121201e-03   7.1327514e-03   3.5197579e-02   2.6526567e-02   3.3015994e-02   3.7736463e-02   5.7717891e-02   5.7616519e-02   5.8215239e-02   5.3500266e-02   4.0841132e-02  -4.7477640e-02  -1.1498187e-01  -7.2410732e-02  -3.9520066e-02  -3.0375062e-02  -2.9326255e-02  -2.5254187e-02  -2.6546078e-02  -1.6916492e-02  -7.7053346e-03  -1.0685854e-02  -1.2326639e-02   4.9240420e-03   1.6376916e-02   2.5448368e-02   1.5824107e-02
   2.3500000e+00  -5.8528093e-02  -4.2349217e-02  -3.5241285e-02  -9.2976097e-03  -6.7305204e-03   3.8983046e-03   9.6908377e-03   3.5682370e-02   2.8619510e-02   3.6822186e-02   4.0534645e-02   6.0270456e-02   6.2762173e-02   6.1362004e-02   5.4975477e-02   4.0218778e-02  -4.8282923e-02  -1.0783146e-01  -6.7186694e-02  -3.4599809e-02  -2.4546014e-02  -2.5658189e-02  -2.0490226e-02  -2.2181027e-02  -1.1886167e-02  -3.5549011e-03  -8.6131558e-03  -8.5555353e-03   5.0070152e-03   1.8381209e-02   2.1802751e-02   1.5362006e-02
   2.6000000e+00  -6.6691733e-02  -4.4800288e-02  -3.7272186e-02  -1.0502188e-02  -7.4884007e-03   5.4157213e-03   7.6790440e-03   3.6385421e-02   2.6040692e-02   3.5735021e-02   3.6564559e-02   5.7739444e-02   5.9364138e-02   5.7512428e-02   5.3010752e-02   3.8040210e-02  -4.6555778e-02  -1.0761647e-01  -6.7603787e-02  -3.7748677e-02  -2.8802087e-02  -2.7347973e-02  -2.3028967e-02  -2.5069374e-02  -1.7964511e-02  -7.4180300e-03  -1.0734929e-02  -1.0174209e-02   3.9987846e-03   9.3740363e-03   2.2109189e-02   1.8170213e-02
   2.8500000e+00  -5.5428235e-02  -4.2144223e-02  -3.3205768e-02  -1.8718071e-02  -8.7146751e-03   4.3371983e-03   1.1664983e-02   3.2258437e-02   3.2096641e-02   3.5236998e-02   4.2169570e-02   5.7237077e-02   6.3395894e-02   5.8529056e-02   4.8604591e-02   1.8717515e-02  -6.3259160e-02  -1.1211177e-01  -6.8965309e-02  -3.7752133e-02  -2.6485924e-02  -2.4513709e-02  -2.1611854e-02  -1.7378733e-02  -1.1744391e-02  -7.9488794e-03  -7.5462573e-03  -7.3975884e-03   4.7663910e-03   9.9822725e-03   1.6377309e-02   1.5517747e-02
   3.1000000e+00  -5.2318954e-02  -3.7861602e-02  -3.2726257e-02  -1.9874565e-02  -1.0906847e-02   6.5952324e-03   9.4040025e-03   3.1194117e-02   3.2963224e-02   3.3132627e-02   4.0775627e-02   5.2999515e-02   6.1823242e-02   5.7720753e-02   4.7807322e-02   1.9518213e-02  -5.9669313e-02  -1.0956534e-01  -6.6191606e-02  -3.7251881e-02  -2.6401258e-02  -2.3879837e-02  -1.8433057e-02  -1.6587362e-02  -1.2915536e-02  -8.5636992e-03  -7.5926423e-03  -7.9368287e-03   4.2442745e-03   9.7148626e-03   1.6154794e-02   1.6123922e-02
   3.3500000e+00  -4.2208727e-02  -3.1347885e-02  -2.7796400e-02  -1.8461590e-02  -1.1273783e-02   2.1970197e-03   1.1200808e-02   2.6046563e-02   3.0683927e-02   2.9698201e-02   4.1412679e-02   4.8706314e-02   6.2276053e-02   5.4402504e-02   4.2130601e-02   6.1082724e-03  -7.4209893e-02  -1.1433898e-01  -6.5666740e-02  -3.5068939e-02  -2.4794674e-02  -2.0792050e-02  -1.6217177e-02  -1.1801837e-02  -9.6774823e-03  -7.9272367e-03  -5.0148953e-03  -7.8635911e-03   6.1472055e-03   1.5543687e-02   1.2618707e-02   1.0432785e-02
   3.7500000e+00  -3.5688935e-02  -2.8339186e-02  -2.4368047e-02  -1.6464119e-02  -9.4906768e-03   6.1166253e-04   1.0275605e-02   2.4985847e-02   2.5626079e-02   2.5801647e-02   3.3663889e-02   4.4516472e-02   5.8548051e-02   4.8755275e-02   3.9570454e-02   8.1628890e-03  -6.8370458e-02  -1.1157497e-01  -6.1488019e-02  -3.1698341e-02  -2.4889331e-02  -2.1004723e-02  -1.5778594e-02  -1.1005025e-02  -1.1043436e-02  -3.8265841e-03  -4.9112344e-03  -7.4261551e-03   8.6408801e-03   1.5355760e-02   1.1764367e-02   9.8412483e-03
   4.1500000e+00  -3.8561179e-02  -2.8193350e-02  -2.8019405e-02  -1.1886545e-02  -5.8666459e-03  -8.0259715e-04   9.8827024e-03   2.5379343e-02   2.3462739e-02   2.5631961e-02   2.9307071e-02   4.5023120e-02   5.5818484e-02   4.7303200e-02   4.0379293e-02   1.0094447e-02  -6.6974328e-02  -1.0715436e-01  -6.0213992e-02  -3.0919901e-02  -2.2240438e-02  -1.9879299e-02  -1.6524848e-02  -1.1547460e-02  -1.0283846e-02  -1.3967261e-03  -5.1581577e-03  -7.3012050e-03   9.0477290e-03   1.4718569e-02   9.3299010e-03   7.0379724e-03
   4.5500000e+00  -4.5736555e-02  -2.7350779e-02  -3.0160995e-02  -1.0327675e-02  -3.9749657e-03   3.8516359e-03   5.7426231e-03   2.7109810e-02   2.0821333e-02   2.3834984e-02   2.6252544e-02   4.5341784e-02   5.1065131e-02   4.7228003e-02   4.4617474e-02   2.4221943e-02  -5.2182868e-02  -9.3508242e-02  -5.7944143e-02  -3.0005538e-02  -2.1402406e-02  -2.3774064e-02  -1.8994838e-02  -1.6318729e-02  -1.5100077e-02  -2.4862299e-03  -6.8125419e-03  -7.5547074e-03   7.3359059e-03   1.6320258e-02   1.2830968e-02   9.5503172e-03
   4.9500000e+00  -4.1251662e-02  -2.2708235e-02  -2.8286228e-02  -8.3370958e-03  -5.1273085e-03   5.5239856e-03   3.2886252e-03   2.3164104e-02   1.9724237e-02   2.3642829e-02   2.4702672e-02   4.1976548e-02   4.7844563e-02   4.7231145e-02   4.3269379e-02   2.0641342e-02  -5.5193900e-02  -9.1923957e-02  -5.7328446e-02  -3.1313327e-02  -1.9891901e-02  -2.3428810e-02  -1.7508372e-02  -1.6977911e-02  -1.3624427e-02  -4.9055906e-03  -8.2887493e-03  -7.7239226e-03   7.2221966e-03   1.8792242e-02   1.5737841e-02   1.0738616e-02
   5.3500000e+00  -3.1547669e-02  -2.2391035e-02  -2.3693129e-02  -1.3991578e-02  -3.0126835e-03   2.8612416e-03   4.1108777e-03   1.8672230e-02   2.3440628e-02   2.5068729e-02   2.8429846e-02   3.8871289e-02   5.0167023e-02   4.5101677e-02   3.6707537e-02   4.0388834e-03  -6.6999676e-02  -9.9242874e-02  -5.6060781e-02  -3.0166808e-02  -2.1054705e-02  -1.8956226e-02  -1.5094799e-02  -1.3071855e-02  -8.9708323e-03  -7.2995063e-03  -5.4526573e-03  -7.1060703e-03   6.8411318e-03   1.8085155e-02   1.4368534e-02   9.8088001e-03
   5.7500000e+00  -2.8015095e-02  -2.4628093e-02  -2.2664543e-02  -1.1801189e-02  -5.0634435e-03   3.3542713e-03   5.3428623e-03   1.4828897e-02   2.4403938e-02   2.4136541e-02   2.7271925e-02   3.9725635e-02   5.0636548e-02   4.5988865e-02   3.5073786e-02   5.4001718e-03  -6.3695455e-02  -9.8434908e-02  -5.5990674e-02  -3.0940575e-02  -2.3282770e-02  -1.6892757e-02  -1.4808370e-02  -1.2786779e-02  -9.3538271e-03  -7.8563575e-03  -6.6868853e-03  -4.4595948e-03   4.6679929e-03   1.4601020e-02   1.5980294e-02   1.0888284e-02
   6.1500000e+00  -3.3991513e-02  -2.7651669e-02  -2.3015850e-02  -7.8171277e-03  -5.1112454e-03   3.9773801e-03   6.4269928e-03   1.5812498e-02   2.4469460e-02   2.0213441e-02   2.6496329e-02   4.1982674e-02   4.8818021e-02   4.5173243e-02   3.4817542e-02   1.3645116e-02  -5.6151510e-02  -9.2774812e-02  -5.2021940e-02  -2.7470046e-02  -2.3498289e-02  -1.6974162e-02  -1.7373162e-02  -1.3353792e-02  -1.0266557e-02  -7.9752983e-03  -7.8045284e-03  -2.5814294e-03   2.2938138e-03   1.4325013e-02   1.2536643e-02   1.4969510e-02
   6.5500000e+00  -4.0243635e-02  -2.7298277e-02  -2.0239896e-02   8.3190931e-04  -7.9204678e-03   8.1116881e-03   4.2374172e-03   1.9474084e-02   1.7870045e-02   1.4159313e-02   1.9492229e-02   4.0399791e-02   4.2633322e-02   4.0744807e-02   3.4334553e-02   2.7308530e-02  -3.6611634e-02  -8.1327983e-02  -5.0682234e-02  -2.6481779e-02  -2.1985347e-02  -2.0857341e-02  -2.1381170e-02  -1.8026580e-02  -1.4386993e-02  -6.9664975e-03  -9.4098587e-03   1.7948882e-04   1.0597719e-03   1.5450546e-02   1.5081361e-02   1.8158764e-02
   7.6380000e+00  -3.3525471e-02  -2.6965315e-02  -1.8325685e-02  -4.5239451e-03  -8.6644662e-03   4.2030387e-03   6.1595174e-03   1.9876911e-02   1.8180153e-02   1.5027505e-02   2.3443889e-02   3.7078554e-02   4.0987412e-02   3.8451699e-02   2.9551981e-02   1.3246153e-02  -4.2871231e-02  -8.0916619e-02  -4.2877133e-02  -1.9972566e-02  -1.6972380e-02  -1.5833044e-02  -1.5734031e-02  -1.3072484e-02  -9.5768837e-03  -3.7617149e-03  -5.3424665e-03  -2.0009641e-03   2.3626293e-03   1.0532814e-02   5.6120867e-03   1.3679608e-02
   8.9070000e+00  -3.2214450e-02  -2.5988125e-02  -1.8593098e-02  -4.9088170e-03  -6.3074027e-03   4.6883538e-03   3.3989889e-03   2.1338035e-02   1.4919685e-02   1.6199795e-02   2.1039550e-02   3.0836465e-02   4.0518381e-02   3.4402472e-02   2.7441905e-02   8.3675117e-03  -3.6374547e-02  -7.0762447e-02  -3.7659701e-02  -1.5678493e-02  -1.1689342e-02  -1.2433104e-02  -1.2086973e-02  -1.1158811e-02  -1.0375482e-02  -3.3385229e-03  -3.9134705e-03  -3.7075323e-03   3.5924153e-03   8.2768264e-03   6.4758194e-03   7.2878433e-03
   1.0387000e+01  -2.5524246e-02  -2.4237502e-02  -1.8092993e-02  -3.8089381e-03  -4.5792264e-03   1.6915840e-03   5.9755993e-03   1.7263589e-02   1.1730989e-02   1.5669562e-02   2.1378407e-02   2.7075283e-02   3.5613949e-02   3.1138828e-02   2.3545342e-02   2.6212420e-03  -3.7036387e-02  -6.2732131e-02  -3.3658576e-02  -1.2802309e-02  -1.0597256e-02  -1.0208006e-02  -8.5468216e-03  -8.0986296e-03  -8.2713603e-03  -3.5299451e-03  -2.7836501e-03  -5.6287430e-03   3.8785072e-03   8.6444969e-03   5.8872877e-03   4.0136066e-03
   1.2113000e+01  -2.2048102e-02  -1.4221425e-02  -1.3336960e-02  -1.0398400e-03  -2.6778718e-03  -2.7253266e-04   4.0500290e-03   1.4509994e-02   6.1158710e-03   1.1301833e-02   1.5060381e-02   2.1177012e-02   2.9761553e-02   2.3650495e-02   1.7347324e-02  -1.8558115e-03  -3.8492431e-02  -6.0818058e-02  -3.0728553e-02  -1.1047446e-02  -7.3049375e-03  -8.8952293e-03  -8.0668605e-03  -5.9223728e-03  -4.2593104e-03  -3.7135536e-03  -3.6723186e-03  -4.3978242e-03   4.3503753e-03   1.1823723e-02   7.2506601e-03  -1.8670417e-03
   1.4125000e+01  -1.8535244e-02  -1.0392190e-02  -1.3503164e-02   6.3603982e-05  -9.2645078e-04   8.6104240e-05   2.5810325e-03   1.1903095e-02   4.6920511e-03   1.0671990e-02   1.4335668e-02   2.1651836e-02   2.4078578e-02   2.0484977e-02   1.3733779e-02   5.3306340e-04  -3.3512094e-02  -4.8736953e-02  -2.5173104e-02  -1.1618812e-02  -7.5106718e-03  -9.2632823e-03  -7.3522431e-03  -6.4614888e-03  -3.1739552e-03  -3.2282465e-03  -3.9656346e-03  -5.8107262e-03   4.5885376e-03   1.1382214e-02   9.0680266e-03   1.1176966e-03
   1.6472000e+01  -1.6575094e-02  -9.0246345e-03  -1.2774458e-02  -4.3619472e-03  -1.5538178e-03   1.6715496e-03   4.8174424e-03   1.1492149e-02   7.2232912e-03   7.5584935e-03   1.4350047e-02   1.9800911e-02   2.0901712e-02   1.7727077e-02   1.1374969e-02  -3.0666511e-03  -3.6546152e-02  -4.6087236e-02  -2.0462938e-02  -1.0445626e-02  -6.1183333e-03  -8.8720921e-03  -6.4609347e-03  -4.2802254e-03  -1.5129949e-03  -3.7912731e-03  -3.4850892e-03  -7.6688052e-03   4.8468842e-03   9.2719515e-03   9.1707033e-03   8.9446515e-05
   1.9209000e+01  -9.5360102e-03  -8.8218624e-03  -1.4183587e-02  -2.7343682e-03  -1.4900542e-03   2.5255122e-03   5.0851590e-03   1.2298051e-02   8.9556921e-03   5.6439208e-03   1.3066248e-02   1.6895187e-02   1.7249589e-02   1.6480975e-02   1.2423536e-02   5.2127981e-03  -2.3310374e-02  -3.1222113e-02  -1.6122216e-02  -9.1401433e-03  -7.1963531e-03  -1.0236300e-02  -7.2094371e-03  -4.9378799e-03  -3.8587427e-03  -3.3748035e-03  -3.6308382e-03  -7.4686200e-03   8.8294130e-03   1.0138492e-02   1.0388184e-02   6.3080562e-03
   2.2400000e+01  -6.5209101e-03  -4.6501795e-03  -1.5090979e-02  -5.2959979e-03  -3.8985837e-03  -1.4147420e-03   8.6161964e-03   1.0588242e-02   9.2114122e-03   7.7867329e-03   1.2652570e-02   1.2954963e-02   1.5741291e-02   1.3663609e-02   8.4163069e-03  -7.1175479e-03  -2.6492551e-02  -3.2022958e-02  -1.0990019e-02  -7.3036448e-03  -6.1434087e-03  -6.3778776e-03  -2.6739469e-03  -1.1218404e-03   1.7755627e-04  -1.3489712e-03  -1.5302990e-03  -7.4912993e-03   8.6981606e-03   5.5522173e-03   4.8236783e-03   1.8336883e-03
   2.6122000e+01  -2.8273752e-03  -1.7987872e-03  -1.5197262e-02  -3.9998297e-03  -3.5198470e-03  -2.3459941e-03   3.7913903e-03   8.2219754e-03   5.9544382e-03   8.1934635e-03   1.0994410e-02   9.7029765e-03   1.2997870e-02   1.0812469e-02   5.7998268e-03  -2.6429972e-03  -1.5281938e-02  -2.4079257e-02  -7.3155445e-03  -6.6390503e-03  -6.8016862e-03  -6.5486915e-03  -2.3173006e-03  -7.2140942e-04   2.7742459e-04   6.1981988e-05  -2.8972853e-03  -5.4009207e-03   7.4155367e-03   2.6018855e-03   3.8689286e-03   4.5131396e-03
   3.0462000e+01  -1.4745107e-02  -8.4621288e-03  -2.0534463e-02  -5.8725492e-03  -3.7134823e-03  -1.2046806e-03   3.0971143e-03   6.5731706e-03   3.5190992e-03   8.6578537e-03   9.3293961e-03   7.4170309e-03   9.7894040e-03   8.8848362e-03   1.4216561e-03  -6.0161333e-03  -1.4454855e-02  -1.8304824e-02  -3.6170161e-03  -5.5993995e-03  -6.0996025e-03  -3.5095805e-03  -1.9756156e-03  -1.2546506e-03   1.1687110e-03  -2.1461807e-05  -1.1370944e-03  -3.2951066e-03   4.7199204e-03   2.2970773e-03   3.1607932e-03   4.6405023e-03
   3.5523000e+01  -8.1711655e-03  -3.9620712e-03  -1.6435564e-02  -5.2327207e-03  -4.9660751e-04   1.8540519e-03   4.1168766e-03   4.5654949e-03   1.9678769e-03   7.5170017e-03   8.2808563e-03   6.7587693e-03   8.0117436e-03   6.4984565e-03   5.4759266e-04  -3.8971562e-03  -1.3437758e-02  -1.5955174e-02  -3.4830245e-03  -3.3289256e-03  -5.1218187e-03  -1.7349730e-03  -2.5673187e-03  -9.3144666e-04   2.9290577e-03   2.2928111e-04  -4.3213512e-03  -5.5467421e-03   4.2615438e-03   3.7056136e-03   3.5359121e-03   2.7028890e-03
   4.1425000e+01  -2.3555184e-03  -3.4975835e-04  -1.0291697e-02  -4.8767252e-03   3.9717784e-03   1.8677759e-03   5.5595720e-03   3.1621465e-03   6.9248785e-04   5.3342591e-03   6.4851313e-03   7.2804497e-03   4.1402336e-03   5.2345098e-03  -1.4400216e-03  -4.3316534e-03  -1.2794339e-02  -1.0784691e-02  -1.3856493e-03  -3.1964824e-03  -4.8234517e-03  -1.1571462e-03  -2.6981497e-03  -2.2980402e-03   2.8589426e-03   1.6575644e-03  -4.6324043e-03  -4.1578547e-03   6.7076602e-03   8.3572585e-03   4.4983963e-03  -1.7971327e-03
   4.8307000e+01   8.5866571e-03   9.0164683e-04  -1.2673057e-03  -7.7229616e-03   2.5142619e-03  -1.7297091e-03   3.2083946e-03  -2.8101485e-03  -4.2338392e-04   2.5889851e-03   7.1585973e-03   5.2520997e-03   1.8024809e-03  -9.3126261e-04  -7.8634599e-03  -1.6536099e-02  -2.3969162e-02  -2.1572622e-02  -4.5701129e-03  -4.0772619e-03  -6.3000230e-03  -6.5101054e-04  -2.0134994e-03   1.9149083e-03   5.8172828e-03   3.2030333e-03  -3.4550920e-03  -4.8510065e-03   5.3210486e-03   7.5698370e-03   3.5734607e-03  -9.2730669e-04
   5.6333000e+01   1.2725984e-02  -1.0168433e-03   3.6082269e-03  -7.9142484e-03   1.9792986e-03  -1.4908874e-03   1.9514486e-03  -2.8417622e-03   9.5475454e-04  -4.8538451e-04   9.8311131e-03   4.9788817e-03   1.2205643e-03   1.1148118e-03  -6.6037165e-03  -1.4313354e-02  -2.2874093e-02  -1.9200919e-02  -4.5954754e-03  -4.3310676e-03  -4.7313262e-03  -2.2148756e-03  -3.8343339e-03   2.9243537e-03   5.0915814e-03   2.1040825e-03  -1.9794040e-03  -1.3614667e-03   3.7106443e-03   8.2830176e-03   4.2890803e-03  -4.0273563e-04
   6.5692000e+01  -5.3713569e-04  -1.6898411e-03  -1.9985236e-03  -7.2970287e-03  -1.9588566e-03  -2.2141617e-03   1.0195798e-03   2.3356957e-04   1.6123538e-03   3.6754892e-03   1.1718210e-02   4.0397591e-03   7.1457244e-03   2.5300354e-03  -4.9747022e-03  -1.9331874e-02  -2.5788189e-02  -1.8579017e-02  -3.3338344e-04  -1.4307266e-05  -5.0213268e-04   1.1431370e-03   1.2271725e-03   3.5116518e-03   6.7629262e-03   4.7168746e-04  -2.2583662e-03  -3.8205303e-03   2.4057285e-04   9.8699349e-04  -5.0268788e-03  -4.5636488e-03
   7.6606000e+01  -1.3193099e-02  -3.7004280e-03  -9.3977213e-03  -4.8384005e-03  -2.3398767e-03  -2.0521750e-04  -2.3204811e-03   4.4582837e-03  -3.3929610e-04   6.9854151e-03   6.2370614e-03   4.9032954e-03   8.4601108e-03   6.3388427e-03   2.8628336e-03  -3.3405667e-03  -1.2773668e-02  -6.5824388e-03   5.6161575e-03  -1.3183474e-04   2.8259681e-03  -8.9037730e-04   3.4495250e-03  -5.6358968e-04   2.4020195e-03   2.0990610e-06  -2.9329324e-03  -6.0549843e-03   1.7887056e-03   2.4045713e-03  -3.1332816e-03  -5.1510761e-03
   8.9333000e+01  -1.7642058e-02  -3.7766148e-03  -1.6838940e-02  -2.8330508e-03  -4.6856244e-03   1.0840046e-03  -2.9834907e-03   5.6009041e-03  -1.3727893e-03   8.0344584e-03   4.2143500e-03   2.5322622e-03   5.5485779e-03   2.8173538e-03  -1.0786809e-03  -5.6111239e-03  -1.4054900e-02  -6.8712632e-03   4.3222075e-03   2.1027011e-04   2.5100217e-03  -1.7204355e-03   3.6416727e-03   3.0812504e-04   2.9100387e-03   5.4653529e-04  -1.4075923e-03  -5.5645467e-03   2.5938069e-03   3.3616075e-03  -2.1643349e-03  -5.0748732e-03
   1.0417500e+02  -9.2887645e-03  -3.1064227e-03  -1.2436698e-02   1.7852479e-03  -7.6340026e-04   7.0498862e-03   1.2286478e-03   5.5414357e-03   2.2231450e-03   8.8570148e-03   4.3369604e-03   3.3119071e-03   4.0614563e-03   2.2465518e-03  -1.8345204e-03  -6.0661323e-03  -1.7247314e-02  -8.8600877e-03   1.8653252e-04  -1.7947930e-03  -1.8533966e-03  -3.5889365e-03  -1.6767306e-03  -8.1756396e-05   1.8830152e-03  -4.9104693e-04  -4.3233960e-05  -4.9994977e-03   3.7048827e-03   3.4719674e-03   1.2981557e-03   2.7585213e-04
   1.2148300e+02  -3.6739121e-03  -2.2781050e-03  -1.2270432e-02  -3.0123908e-03  -3.6877996e-03   5.4928679e-03   3.0261496e-03   1.9589275e-03   5.2190944e-03   7.2378869e-03   8.5132180e-03   3.4853442e-03   7.1601978e-03   2.4953873e-03  -3.8121368e-03  -1.3568082e-02  -2.1838147e-02  -1.2694022e-02  -2.4337241e-03  -5.1692763e-04  -6.6263343e-04  -2.4735016e-03  -1.1361850e-03   3.0163370e-03   6.3617585e-03   2.4544679e-04  -1.7122243e-03  -3.9918748e-03   3.7085480e-03   1.5643607e-04  -1.9684797e-03  -4.9779581e-04
   1.4166700e+02  -6.6979913e-03  -2.0654274e-03  -5.7382706e-03  -3.3457531e-03  -3.0644267e-03   5.7461703e-03   5.3655123e-03   2.5847529e-03   6.1813911e-03   3.8672712e-03   7.7529155e-03   3.3508574e-03   8.3236411e-03   3.5964879e-03  -1.7600373e-03  -1.0226693e-02  -1.8703562e-02  -1.2372384e-02  -1.8538883e-03  -1.1507981e-03  -2.7661594e-03  -1.6983437e-03  -6.0104776e-04   1.1323729e-03   4.6155705e-03   6.7587138e-04  -1.0843909e-03  -5.1505422e-03   4.3297649e-03   2.2188478e-04  -2.9544884e-03   2.4983460e-03
   1.6520400e+02  -3.5077896e-03   9.0018982e-04  -3.4172285e-03  -4.5411246e-03  -3.1352350e-03   4.0740469e-03   2.3913368e-03   2.3252599e-03   3.3497833e-03   2.0555497e-03   6.3852098e-03   1.0457561e-03   6.9648553e-03   3.8651821e-03   1.4554183e-03  -5.4350801e-03  -8.0132836e-03  -9.8148225e-03  -1.1053206e-03  -8.9072822e-04  -1.8609898e-03  -1.8753768e-03   6.8851189e-04   2.2470831e-03   4.5554159e-03   1.5825950e-03  -5.1196231e-03  -4.9918099e-03   2.9008013e-03   2.1599824e-03  -2.8298237e-03   3.4111644e-03
   1.9265100e+02  -6.4952918e-03   1.3085685e-03  -2.8520793e-03  -2.5896952e-03  -3.6072797e-04   3.5583843e-03   3.2188808e-03   9.3967746e-04   6.8770011e-04   6.8755084e-04   7.8145077e-03   8.3585783e-04   3.8035637e-03   3.8585964e-03   1.9876019e-03  -4.7434324e-03  -6.6745113e-03  -4.8152988e-03  -5.9145125e-04   1.0053819e-03  -4.1214416e-03  -9.5689070e-04  -2.4892767e-04   2.4348249e-03   2.7090842e-03   1.6675733e-03  -4.8219788e-03  -4.7808373e-03   5.8473837e-04   4.9961606e-03  -2.3048192e-03   2.5498885e-03
   2.2465800e+02  -4.5996859e-03  -2.5713361e-03  -4.7097084e-03  -1.5449135e-03  -6.6771791e-04   1.6807891e-03   9.8852835e-04   6.0476364e-04  -9.3289821e-04   2.8888255e-03   8.0538930e-03   2.2412715e-03   3.8792697e-03   4.1922048e-03   2.5800684e-03  -1.3184733e-03   3.7358679e-04   7.6262920e-05   2.4175766e-03   2.2435562e-03  -3.1167630e-03  -3.7713395e-03  -1.2437918e-03   1.5342677e-03   1.0152326e-03  -1.8483090e-04  -8.5548510e-03  -3.5207502e-03  -4.8211236e-04   3.1244840e-03  -2.8002012e-03   2.0693022e-04
   2.6198300e+02  -1.1518742e-02  -6.7050313e-03  -5.0553636e-03  -3.5949716e-03  -2.8674075e-03  -7.2102076e-06   2.7470941e-03   1.5753252e-03   3.0929816e-03   4.0542406e-03   1.0589624e-02   4.9733308e-03   4.4822388e-03   5.3472353e-03   3.7888473e-04  -2.7402387e-03  -2.4952176e-03  -3.0792141e-05   3.6126400e-03  -4.3230989e-04  -4.1500221e-03  -3.6148686e-03  -3.2938797e-03   9.5658877e-04   5.7285524e-04  -1.9277543e-03  -3.2632398e-03  -2.2642610e-03  -9.0137314e-05   2.8524853e-03   3.3063406e-04   8.5967584e-04
   3.0551000e+02  -6.0684736e-03  -6.9574331e-03  -5.2495436e-03  -2.3526964e-03  -1.6947693e-03   2.3020397e-03   3.7435455e-03   1.6215750e-03   6.4963008e-03   6.9192402e-03   8.2832551e-03   4.5155519e-03   4.9433474e-03   4.0002022e-03  -1.2366464e-03  -2.1396181e-03  -5.9612288e-04  -2.7982285e-03   3.5906732e-03  -2.6448013e-03  -4.4726932e-03  -4.7547026e-03  -2.2335213e-03   1.2968332e-03   1.4736844e-03  -1.6906368e-03  -3.8784592e-03  -1.9921043e-03   7.6044638e-04  -1.0294488e-03   3.8862418e-03   4.7222274e-04
   3.5626700e+02  -1.1867640e-02  -1.0279091e-02  -7.8087717e-03  -2.5962563e-03  -4.5577259e-04   2.8801321e-03   3.1932570e-03   9.3441367e-04   5.9810931e-03   5.3857980e-03   7.0937095e-03   3.2910199e-03   4.1052659e-03   2.0099948e-03  -2.7239024e-03  -1.9275248e-03   2.5397053e-03  -3.2572921e-03   1.2074612e-04  -5.3362417e-03  -7.3783084e-03  -4.1501649e-03  -2.0115140e-03   8.6394974e-04  -3.2012734e-04  -2.9709120e-04  -2.5066137e-03  -2.8840263e-03   5.9834681e-04  -2.5347870e-04   6.3971863e-03   3.9253708e-03
   4.1545800e+02  -1.4513802e-02  -1.5208648e-02  -1.4852155e-02  -5.5347606e-03  -9.0956080e-04   1.8780268e-03   9.3260929e-05  -7.8792338e-04   7.3008507e-04   3.5542399e-03   2.7935037e-03   1.0628475e-03   3.6695842e-03   1.3670154e-04  -2.1878051e-03   7.8640099e-04   4.5383304e-03  -3.4963324e-03   2.4810445e-04  -3.3266607e-03  -3.2245894e-03  -4.0746366e-03   1.0359155e-03   1.6691244e-03  -1.7162800e-03   3.7277153e-04  -5.2446462e-03  -4.2641197e-03   1.4981036e-03   1.1261143e-03   5.9396751e-03   2.4478870e-03
   4.8448300e+02  -2.3567473e-02  -1.7418517e-02  -1.7402632e-02  -2.2415953e-03  -2.5055062e-03   2.1315461e-03  -5.3885049e-04   1.6499014e-03  -2.4359246e-03   2.1519546e-03   8.9216414e-04   1.4500466e-04   2.6567852e-03   1.5234898e-03  -1.5915563e-03   6.5766466e-03   8.8461056e-03  -2.1588312e-03   2.1835245e-03  -3.8421322e-03  -1.3254324e-03  -3.0563344e-03   1.1825434e-03  -1.6550778e-03  -4.7654709e-03  -3.6475696e-03  -5.1839685e-03  -1.3565900e-03   1.9336489e-03   1.5605032e-03   4.1097328e-03   3.8721030e-03
   5.6497600e+02  -2.7403340e-02  -1.7620516e-02  -2.0587358e-02  -2.4411680e-03  -4.6795705e-03   8.3820958e-05   6.8607005e-04   3.7425098e-04  -1.6208853e-03   5.6599218e-03  -3.9622404e-04  -7.6404351e-04   2.9652518e-03   4.4176255e-03  -2.6766168e-03   4.2590052e-03  -2.2000201e-03  -6.7988633e-03   6.2871458e-03  -2.3698150e-03   5.2506054e-03   1.3304323e-03   4.0585306e-03  -1.2048948e-03  -1.8536324e-03  -7.9481315e-03  -4.1730018e-03   3.1883195e-03   2.5344008e-03  -1.4420170e-03  -1.0646878e-03  -4.5986016e-04
