# Supplementary material for: Aqueous pyruvate partly dissociates under deep ultraviolet irradiation but is resilient to near ultraviolet excitation
Source: Nat Commun. 2024 Mar 4;15:1978. doi: 10.1038/s41467-024-46309-5 (PMC10912111; doi:10.1038/s41467-024-46309-5)
Supplement: Supplementary file 3 — source data [file 41467_2024_46309_MOESM3_ESM.zip › Source Data/Source Data Fig 8b.txt]

   6.0000000e-01   5.9749548e-04   1.5048309e-02  -7.7244431e-04   8.8298231e-04  -4.8209224e-03  -6.9558838e-04  -1.2152769e-04   6.3705023e-03   2.7365024e-03   9.4005675e-03  -1.5583943e-02  -2.9293736e-02  -1.6579416e-02   2.1830179e-03   1.6632676e-02   2.9650778e-02   2.4342156e-02   9.8682562e-03  -5.1763024e-02  -9.9357835e-02  -7.2059042e-02  -4.1089386e-02  -1.7272652e-02  -1.0610500e-02   2.4253538e-02   5.5024559e-02   8.4046621e-02   1.0701358e-01   1.6206610e-01
   8.0000000e-01  -1.2122496e-03   1.2786426e-02   6.1144155e-04   1.4179531e-03  -1.2236010e-03   2.3958346e-03   5.2822678e-03   9.3669942e-03   2.1665996e-03   6.8442943e-03  -1.4389418e-02  -3.0446071e-02  -2.1674570e-02  -6.2561884e-03   8.9854337e-03   2.2266290e-02   1.4560009e-02  -4.8691430e-03  -8.4453930e-02  -1.3059314e-01  -9.7080265e-02  -6.6200141e-02  -4.2849639e-02  -2.8584984e-02  -1.8987573e-03   1.7296103e-02   3.8665639e-02   5.8849206e-02   1.0509047e-01
   1.0000000e+00  -4.4897730e-03   4.8799363e-03  -3.7131351e-03  -2.8168710e-03  -1.3871938e-03   6.7219366e-03   1.1038525e-02   1.0137542e-02   4.8575930e-03   8.7102507e-03  -1.2100607e-02  -2.8045467e-02  -1.9396507e-02  -4.3366000e-03   1.1233023e-02   2.2427439e-02   1.4251369e-02  -9.9401546e-03  -9.5904789e-02  -1.3967521e-01  -1.0613578e-01  -7.1980560e-02  -4.9597272e-02  -3.0872675e-02  -1.1698871e-02   3.6476859e-03   2.2699526e-02   4.5014166e-02   7.5758772e-02
   1.2000000e+00  -8.9412213e-03   7.9011445e-03   2.3024260e-03  -2.5526144e-04   2.9694923e-03   7.0520600e-03   6.2931124e-03   7.8752862e-03   1.4495190e-03   7.2873835e-03  -1.4005577e-02  -2.7078516e-02  -2.2304945e-02  -5.3034049e-03   1.2052873e-02   1.9186632e-02   1.3835259e-02  -1.0989547e-02  -8.4982777e-02  -1.4095711e-01  -1.0663257e-01  -7.4686555e-02  -5.0323122e-02  -3.0830694e-02  -7.8990432e-03   1.5643780e-03   2.7012433e-02   4.3803303e-02   7.6642821e-02
   1.4000000e+00  -1.3581129e-02  -3.5439163e-03   3.3428447e-03   2.7369112e-03   7.1006803e-03   1.0892858e-02   9.2581243e-03   1.0709805e-02   6.4765373e-03   8.8262680e-03  -1.5214074e-02  -2.6112248e-02  -2.0211030e-02  -2.9754766e-04   1.6205386e-02   1.9650610e-02   1.1976279e-02  -1.3852799e-02  -8.8893500e-02  -1.3604471e-01  -1.0262533e-01  -7.6451285e-02  -4.8129825e-02  -3.2541894e-02  -9.0571087e-03   4.1889003e-03   2.7318493e-02   5.3795019e-02   7.9790151e-02
   1.6000000e+00  -9.1866066e-03  -1.3629188e-03   4.1561658e-03  -1.3634250e-03   8.7495491e-03   8.2773088e-03   7.2823891e-03   9.3799735e-03   4.0585617e-03   7.0719698e-03  -1.6175002e-02  -2.4876568e-02  -2.2692626e-02  -7.8341832e-04   1.6244464e-02   2.0178083e-02   1.3366157e-02  -1.3358942e-02  -9.2870521e-02  -1.3564956e-01  -9.9531397e-02  -7.5719695e-02  -4.5887803e-02  -2.6569748e-02  -9.2642285e-03   8.3997128e-03   2.8889025e-02   5.5966316e-02   8.9121186e-02
   1.8500000e+00  -6.5748737e-03  -7.5279496e-03  -1.7665097e-03  -4.4588840e-03   5.7395744e-03   1.0762823e-02   1.1489466e-02   1.2602419e-02   6.2065786e-03   9.6618223e-03  -1.1138990e-02  -2.6169349e-02  -2.1503761e-02   2.9024866e-04   1.5202476e-02   2.2526369e-02   1.5093692e-02  -1.4788802e-02  -1.0228637e-01  -1.4141629e-01  -9.9609180e-02  -7.5150333e-02  -4.4352724e-02  -2.6022005e-02  -1.1782505e-02   7.7817710e-03   2.1396808e-02   5.5798250e-02   8.4262729e-02
   2.1000000e+00  -1.4601740e-02  -5.4267283e-03   5.7842795e-03  -8.8591298e-03   3.7296110e-03   1.1717049e-02   1.2473380e-02   1.2927782e-02   7.2137472e-03   1.3661087e-02  -7.5474031e-03  -2.4959611e-02  -2.1136438e-02   1.0635336e-03   1.5466709e-02   2.3025479e-02   1.8319891e-02  -1.0820022e-02  -8.3269570e-02  -1.3376841e-01  -9.6306201e-02  -7.0134959e-02  -4.1725698e-02  -2.3911115e-02  -1.2238246e-02   8.3158625e-03   2.3331824e-02   5.1607577e-02   9.3498049e-02
   2.3500000e+00  -1.9984941e-02  -1.0719583e-02   7.4742427e-03  -5.3993376e-03   5.6057883e-03   1.4573717e-02   1.3498529e-02   1.6113961e-02   1.0260731e-02   1.4910883e-02  -5.6945565e-03  -2.3997569e-02  -1.9265483e-02   2.9173634e-03   1.6635287e-02   2.3584263e-02   1.6520256e-02  -8.5864470e-03  -7.9530899e-02  -1.3641150e-01  -9.7236974e-02  -6.9128746e-02  -4.1853899e-02  -2.6605858e-02  -9.8130591e-03   1.1876391e-02   2.2086379e-02   4.8268116e-02   9.0965144e-02
   2.6000000e+00  -1.1218751e-02  -7.0715046e-03   9.1428058e-03  -3.3960590e-03   8.5329807e-03   7.6349903e-03   6.8240216e-03   8.4804466e-03   4.0942915e-03   9.9879040e-03  -9.7423798e-03  -2.4192568e-02  -2.2450680e-02  -2.8570773e-03   1.5412534e-02   2.0667107e-02   1.4338917e-02  -8.3497681e-03  -6.8444355e-02  -1.3102193e-01  -9.7577905e-02  -6.9707721e-02  -4.3665145e-02  -3.0034288e-02  -1.0904267e-02   6.5964602e-03   1.9411764e-02   4.4324841e-02   1.0274455e-01
   2.8500000e+00   9.6840473e-03  -1.0202947e-03   6.9870580e-03  -7.1803522e-03   5.0789749e-03   3.2148326e-03   2.6303091e-03   5.6334557e-03   2.9562183e-04   8.1014562e-03  -8.5050914e-03  -2.1973436e-02  -2.1957355e-02  -1.6793215e-03   1.7752163e-02   2.7802905e-02   2.0444019e-02   2.0962610e-03  -7.0539636e-02  -1.3303996e-01  -8.8223693e-02  -5.8344496e-02  -3.0324724e-02  -1.8585413e-02   2.9867114e-03   2.1806576e-02   3.1525755e-02   5.9658473e-02   1.1072561e-01
   3.1000000e+00   9.4434938e-03   2.3453858e-03   4.0404106e-03  -4.1409011e-03   3.0692732e-03   2.0437162e-03   1.0025055e-03   6.0870159e-03   4.2536186e-06   5.6751916e-03  -1.2879896e-02  -2.6817767e-02  -2.7825206e-02  -9.4243630e-03   1.0832921e-02   2.0624778e-02   1.5338648e-02  -4.9683872e-03  -7.8876601e-02  -1.3253629e-01  -8.8710105e-02  -6.4337384e-02  -3.4046153e-02  -2.5601790e-02  -9.8435588e-04   1.0856735e-02   2.8180718e-02   5.1462146e-02   1.0203989e-01
   3.3500000e+00   4.5927171e-03  -5.1693416e-03   5.4645122e-03  -6.2153338e-03   8.6137809e-05   6.6975762e-03   5.7535968e-03   9.2131165e-03   3.5616880e-03   7.1088342e-03  -1.4361617e-02  -2.9499197e-02  -2.7759465e-02  -7.6123370e-03   9.1072457e-03   2.1476320e-02   1.4456566e-02  -7.8720228e-03  -1.0002014e-01  -1.3987783e-01  -9.3937171e-02  -6.3412901e-02  -3.6703125e-02  -2.2792297e-02  -3.7665497e-03   1.0411965e-02   2.4974415e-02   5.0369954e-02   7.8452721e-02
   3.7500000e+00  -4.3849973e-04  -6.0147071e-03  -5.6723269e-04  -2.5936825e-03   7.2693118e-03   9.4847614e-03   9.0696541e-03   1.1688289e-02   6.7156103e-03   6.7515423e-03  -1.7472344e-02  -3.0705495e-02  -2.5274711e-02  -6.0881411e-03   1.1024050e-02   2.0514679e-02   1.1658217e-02  -8.4145485e-03  -9.6302843e-02  -1.3116791e-01  -9.3892324e-02  -6.0754360e-02  -3.8056293e-02  -1.8423077e-02  -4.0903452e-03   5.4485910e-03   2.8260744e-02   4.8709117e-02   7.4478702e-02
   4.1500000e+00  -1.2535011e-03  -6.0815166e-03   5.3351071e-03  -5.4663753e-03   6.2092704e-03   5.8865922e-03   3.8971194e-03   5.2963634e-03   2.1718184e-03   5.3506287e-03  -1.6800744e-02  -3.2840185e-02  -2.5806264e-02  -5.8078941e-03   1.0321329e-02   1.7922463e-02   8.2608894e-03  -6.8730249e-03  -9.2064590e-02  -1.2611913e-01  -9.3388966e-02  -5.9129117e-02  -3.9528266e-02  -2.1173772e-02  -4.5730051e-03   3.2466550e-03   1.7871155e-02   4.1588433e-02   7.1478085e-02
   4.5500000e+00  -4.2443501e-03   1.1401413e-02   2.8475291e-03  -1.9876090e-03   6.5560220e-03   5.1750770e-03   1.3981769e-03   6.7062435e-03   9.8983452e-04   8.2141446e-03  -1.2969327e-02  -2.7284774e-02  -2.2117751e-02  -3.2388371e-03   1.5809365e-02   2.2371561e-02   1.7363104e-02   7.1236564e-03  -5.5953806e-02  -1.1094199e-01  -7.6310300e-02  -4.5578142e-02  -2.6984285e-02  -1.4136843e-02   5.3663843e-03   1.4522917e-02   2.4369258e-02   4.4790230e-02   9.7111643e-02
   4.9500000e+00  -6.5030954e-03   1.4077340e-02   6.6303324e-03   7.1499870e-04   2.5457492e-03   4.6469575e-03   2.6229487e-04   4.6630652e-03   1.0412066e-03   9.9206257e-03  -8.0841339e-03  -2.7065557e-02  -2.2850158e-02  -2.9638078e-03   1.5609262e-02   2.0482128e-02   2.0465179e-02   7.0827787e-03  -5.8362062e-02  -1.1163969e-01  -7.4323127e-02  -4.6505433e-02  -2.6348340e-02  -1.7221601e-02   4.5260149e-03   1.5950053e-02   1.9783710e-02   3.8829836e-02   8.2651598e-02
   5.3500000e+00  -5.1872200e-03   1.1541445e-02   7.7194479e-03  -1.2007196e-03  -2.1372626e-03   3.1335867e-03   2.9949030e-03   3.4844029e-03   2.9844530e-04   4.7183663e-03  -1.1546520e-02  -2.8053255e-02  -2.2319566e-02  -1.2038667e-03   1.4041077e-02   2.0538481e-02   1.8695877e-02  -8.2055278e-04  -7.0704308e-02  -1.2142391e-01  -8.0573209e-02  -5.0521096e-02  -3.3858459e-02  -2.0783203e-02  -5.4165796e-03   9.9868156e-03   9.9513739e-03   3.3358809e-02   6.2588490e-02
   5.7500000e+00  -5.3981921e-03  -3.6795064e-04   1.2561227e-02   6.8120240e-04  -1.5048371e-03   3.1912899e-03   3.5394251e-03   3.9520712e-03   1.9797248e-03   3.0252106e-03  -1.4682985e-02  -2.7366381e-02  -2.1849168e-02   1.3812599e-04   1.3646968e-02   1.7707822e-02   1.2821146e-02  -8.0016049e-03  -8.4513646e-02  -1.1503853e-01  -8.0953144e-02  -5.4373716e-02  -3.7253808e-02  -2.5276653e-02  -7.3021508e-03   7.1697923e-03   6.2189358e-03   3.0562369e-02   5.1877847e-02
   6.1500000e+00  -6.9734308e-03  -4.6255333e-03   7.9655687e-03  -1.1292795e-03  -4.7557204e-04   2.8831909e-03   7.7748370e-03   8.0525215e-03   5.9983946e-03   6.1036016e-03  -1.1517051e-02  -2.0138426e-02  -1.6757727e-02   4.9921742e-03   1.6897400e-02   1.9406404e-02   1.3376633e-02  -1.1217799e-02  -8.7959785e-02  -1.1487189e-01  -7.7003335e-02  -4.6237031e-02  -3.5000213e-02  -2.0105455e-02  -3.2033320e-03   7.9889088e-03   1.1924019e-02   3.5224416e-02   7.1021845e-02
   6.5500000e+00   4.6305598e-04  -6.3536382e-03   7.1643849e-03  -5.4156047e-04   9.0882893e-04   2.3601793e-03   3.3757735e-03   6.5358849e-03   3.0921107e-03   6.5760397e-03  -1.2204748e-02  -2.1772347e-02  -1.9136859e-02   2.9493848e-04   1.3684596e-02   1.6228656e-02   9.7339883e-03  -7.3092105e-03  -8.2338750e-02  -1.1310111e-01  -8.1023784e-02  -4.8602926e-02  -3.4457036e-02  -2.4124285e-02  -8.1331797e-03   4.3710997e-03   1.7385369e-02   3.2454108e-02   6.9447789e-02
   7.6380000e+00   6.5003675e-03  -9.3534604e-03   7.7677549e-03  -7.4517252e-03   9.7067377e-04   2.7571728e-03   4.4339741e-03   5.8225951e-03   2.0702023e-03   5.0012792e-03  -9.0207069e-03  -2.2773971e-02  -1.7966074e-02   1.8694047e-03   1.5446543e-02   1.8092738e-02   1.4208373e-02  -6.4101787e-03  -7.5330557e-02  -1.0742941e-01  -7.4399740e-02  -4.2953877e-02  -2.6122504e-02  -1.6026312e-02  -5.3086677e-03   4.3783865e-03   1.8112800e-02   3.7280849e-02   6.9933798e-02
   8.9070000e+00   9.5567263e-03  -1.9799241e-03   1.0443995e-02  -3.1145410e-03   2.4604217e-03   3.8184817e-03   1.8588840e-03   1.9545206e-03  -3.6317352e-03   8.6863844e-04  -1.3002520e-02  -2.4530723e-02  -1.6246832e-02   1.3549451e-03   1.5102049e-02   1.9435576e-02   1.3966608e-02  -2.0537880e-03  -5.8995888e-02  -9.4776648e-02  -6.6364369e-02  -3.9896695e-02  -2.2248283e-02  -1.4532798e-02  -4.4529164e-03   4.4260096e-03   1.0207619e-02   3.3536208e-02   4.7246732e-02
   1.0387000e+01   1.0844264e-03   1.8682787e-03   6.0523714e-03  -9.4926721e-04   5.6590336e-03   3.8339214e-03   2.8926885e-03   4.2102725e-03  -3.7097425e-03   1.0482080e-03  -1.2916330e-02  -2.0187495e-02  -1.3870776e-02   2.8529870e-03   1.6596607e-02   1.9776214e-02   1.6476924e-02  -8.4449632e-04  -4.0366958e-02  -7.8887719e-02  -4.7539051e-02  -2.6703569e-02  -1.2881235e-02  -8.2546872e-03   6.7840918e-03   1.0700109e-02   1.4144027e-02   3.8991835e-02   7.0250510e-02
   1.2113000e+01   8.2974002e-03   4.7345540e-03  -2.7194014e-03  -4.3806013e-04   3.9379699e-03   2.8750671e-03   5.5689304e-03   1.6862463e-03  -3.0646440e-03  -8.8107715e-04  -1.2399401e-02  -1.9538306e-02  -1.2181829e-02   9.2265422e-04   1.1446089e-02   1.4430080e-02   8.5662228e-03  -3.5825623e-03  -4.6112695e-02  -7.0909605e-02  -4.6237058e-02  -2.6863166e-02  -1.9012376e-02  -6.0681451e-03   2.7973996e-03   1.1754123e-02   1.5722551e-02   2.9409873e-02   6.1450268e-02
   1.4125000e+01   1.3445803e-02   2.3117799e-03   3.4718429e-04  -4.7381138e-04   5.1329303e-04   4.1536586e-03   5.1104410e-03   2.5894571e-03  -2.2318144e-03  -1.0015665e-03  -1.1595330e-02  -1.6449640e-02  -1.3679370e-02  -3.4023970e-03   6.4087319e-03   8.6714651e-03   3.8229142e-03  -3.1911460e-03  -4.0649611e-02  -5.6061378e-02  -4.1050017e-02  -2.7831765e-02  -2.1884195e-02  -7.0685522e-03   4.7119181e-03   1.4641967e-02   1.9468010e-02   2.4047794e-02   7.0488063e-02
   1.6472000e+01   2.1717255e-02   3.8459962e-03   2.2871129e-03  -2.1754223e-03  -2.0773026e-03   3.4797799e-03   7.4234672e-03   9.5140201e-04  -1.4627719e-03  -2.2884102e-03  -8.2372011e-03  -1.6813165e-02  -1.1328656e-02  -3.6363606e-03   1.8753700e-03   5.0875171e-03   1.9267296e-03  -5.6383429e-03  -4.0405717e-02  -5.0276409e-02  -3.6664101e-02  -2.9528141e-02  -2.3767212e-02  -2.7933263e-03  -1.4731654e-03   9.8045909e-03   9.7562627e-03   2.0158504e-02   3.9087303e-02
   1.9209000e+01   1.3873821e-02  -3.5395322e-03   2.3794155e-05  -3.6503060e-03  -1.2706129e-03   2.7570855e-03   6.3756606e-03   2.5239772e-03   8.9389299e-04   2.9365930e-03  -5.7127440e-03  -1.0831612e-02  -8.0708430e-03  -1.1496091e-03   5.6882466e-03   8.0875426e-03   3.5670925e-03  -2.9886279e-03  -2.5975147e-02  -4.8337999e-02  -2.9236386e-02  -2.4723516e-02  -1.7256268e-02  -2.3425225e-03   8.9250138e-04   8.6602485e-03   8.3834938e-03   2.1390676e-02   3.1273229e-02
   2.2400000e+01   1.7074481e-02  -5.6440258e-03   2.1481374e-03  -5.5573451e-03  -2.8645637e-04  -9.8846935e-05   5.3124989e-03   2.5039298e-03   9.2112686e-04   1.5747710e-03  -3.8554573e-03  -9.7825449e-03  -3.4038124e-03   1.8627528e-03   6.8888293e-03   8.9777620e-03   4.3025622e-03  -2.4617592e-03  -9.8271916e-03  -4.0663058e-02  -2.2994682e-02  -1.8593387e-02  -1.3502831e-02   9.1329340e-05  -3.8998978e-03   4.9098297e-03   5.2181866e-03   1.4094848e-02   2.2768154e-02
   2.6122000e+01   7.0811957e-03  -1.0026117e-02   4.1638107e-03  -4.5631674e-03  -6.5653808e-04  -2.2734609e-03   1.0715654e-03   3.4497030e-03   8.3077532e-04   5.2142672e-03  -2.9000082e-03  -7.2112424e-03  -2.7732984e-03   1.8156233e-03   9.6669843e-03   9.6242425e-03   4.8501849e-03  -1.2030717e-03  -2.3960810e-03  -3.2521733e-02  -1.4638256e-02  -1.1164212e-02  -8.7778352e-03  -8.3669531e-04  -8.5203146e-04   4.9325810e-03   6.4232307e-03   4.2826705e-03   3.2546317e-02
   3.0462000e+01  -1.0495855e-02  -1.0807452e-02   9.7687876e-03  -5.8370630e-03  -3.5745983e-03   7.2791769e-04   1.4302187e-03   5.8080362e-03   4.0160993e-03   5.7008019e-03  -1.7061309e-03  -3.5466425e-03   2.1083219e-03   5.7434818e-03   1.0757888e-02   1.0482592e-02   1.0834306e-02  -6.5092160e-04   9.7428693e-04  -1.9438691e-02  -4.9058135e-03  -8.1707056e-03  -5.8379942e-03  -5.9330729e-04  -1.1819407e-03   1.1724755e-03   1.4736432e-03  -2.5087364e-03   2.9405703e-02
   3.5523000e+01  -1.0743639e-02  -8.7103441e-04   1.5584333e-02  -6.1871012e-03   8.0608355e-04  -7.0737334e-04   1.6289204e-03   4.6680104e-03   1.4759295e-03   4.4443651e-03  -3.7523404e-03  -5.1225227e-03  -1.8045280e-03   3.3796204e-03   5.5662225e-03   6.6625690e-03   7.9062746e-03   5.8227864e-04  -5.8898213e-03  -2.0259769e-02  -4.2776500e-03  -8.8418897e-03  -3.3595882e-03  -4.3281855e-03  -8.5179510e-04   3.1304630e-03  -1.2548708e-03   6.9694048e-03   3.3582818e-02
   4.1425000e+01  -5.6437695e-03   2.7306805e-03   1.6514649e-02  -3.7508071e-03   3.9003664e-03   2.4908890e-03   4.6298113e-03   3.2985160e-03  -1.1799495e-03  -1.7808727e-03  -7.0128759e-03  -4.3422494e-03  -3.1839518e-03   2.2070572e-03   2.9888164e-03   4.2686969e-03   5.9624018e-03   2.9663304e-04   8.7157583e-03  -2.3068559e-03  -1.4071775e-03  -8.8975085e-03  -3.7028186e-03  -5.2204119e-03  -3.6765931e-03   3.8723320e-03  -1.5736096e-03   1.0002608e-02   3.7160344e-02
   4.8307000e+01  -4.5141384e-03   4.9556014e-03   1.5174700e-02  -3.5083441e-04   6.9206725e-03  -1.4654383e-03   2.3668405e-03  -1.2944842e-03  -7.5077388e-03  -4.9852500e-03  -6.7473450e-03  -4.2533508e-03  -4.2489281e-03   4.1592876e-04   1.3245587e-03   1.7916339e-03   2.4128261e-03   3.3818071e-03   1.5744248e-02  -2.2188450e-03   7.2986458e-04  -4.6379516e-03  -5.5836226e-03  -2.4604774e-03  -1.9205121e-03   4.3412774e-03  -1.9641052e-03   1.3252344e-02   3.2415295e-02
   5.6333000e+01  -9.8802589e-03   1.2926142e-03   9.7624524e-03  -1.0954535e-03   4.4835334e-03   1.4083961e-03   2.1914629e-03  -2.9135934e-03  -6.6570886e-03  -4.8149950e-03  -3.7256079e-03  -1.3938797e-03  -1.2804202e-03   2.8195032e-03   3.6246314e-03   2.5770471e-03   3.2258408e-03   4.5881104e-03   1.9854961e-02   5.3121728e-03   4.2345304e-03  -4.2921736e-03  -5.8441407e-03  -1.8856631e-04  -5.2109735e-03   1.5607870e-03  -8.1847969e-03   6.6311011e-03   1.6689313e-02
   6.5692000e+01  -3.8935981e-03   5.3454994e-03   1.2436137e-02  -6.3294982e-03   4.3557870e-03   8.7523426e-05   6.7246552e-05  -2.9028370e-03  -6.6185162e-03  -4.4725763e-03  -1.2267982e-03  -1.7319594e-03   8.1316636e-04   2.2611421e-03   2.4762009e-03   3.7329122e-03   3.2595153e-03   7.1935856e-03   2.2559368e-02  -2.7322225e-03   1.0173970e-03  -6.6168535e-03  -7.4930523e-03   2.4227249e-03  -2.1872620e-03  -3.1007510e-03  -8.2584781e-03   9.2668229e-03   8.7154199e-03
   7.6606000e+01   1.2391814e-02   1.8562942e-02   1.9004112e-02  -6.1882938e-03   3.3557758e-03  -3.3796478e-04  -9.4846927e-04  -2.8316928e-03  -1.1203925e-02  -8.8091252e-03  -5.8712518e-03  -6.6712659e-03  -5.2781297e-03  -4.3088066e-03  -3.6129276e-03   6.6754145e-04   4.0630066e-04   1.0012049e-02   3.4526151e-02   6.7699697e-03   4.3145353e-03  -6.4974575e-03  -3.7059809e-03   8.4999180e-04   1.9308199e-03   2.4391954e-03  -1.8318574e-03   1.2161352e-02   2.6991180e-02
   8.9333000e+01   1.8481383e-02   1.9566563e-02   2.3497207e-02  -5.9441619e-04   3.7636192e-03  -2.4021036e-03  -2.8873432e-03  -3.9871995e-03  -1.4329114e-02  -1.2727201e-02  -1.2390251e-02  -1.0232060e-02  -9.4797635e-03  -1.0879504e-02  -8.4147641e-03  -4.5806975e-03  -8.9213127e-04   1.0443103e-02   4.1911833e-02   1.0087552e-02   5.2030782e-03  -3.3054401e-03  -6.3671922e-03  -1.5630388e-03   7.2794888e-03   8.3652211e-04   5.0648552e-03   5.8916120e-03   3.4741579e-02
   1.0417500e+02   1.6794575e-02   1.6939057e-02   2.0099316e-02   2.6077083e-03   1.6722455e-03  -3.2020740e-03  -4.2202625e-03  -5.5776767e-03  -1.4761350e-02  -1.1315327e-02  -1.4286994e-02  -9.8374123e-03  -9.9129879e-03  -1.1212467e-02  -7.8502697e-03  -5.1688261e-03   3.8509446e-04   1.1538382e-02   2.9980252e-02   1.3347247e-02   3.4155718e-03  -3.3745780e-03  -4.9460112e-03  -5.8978757e-03   6.3736751e-03   1.8674823e-03   1.2197154e-03  -1.3461276e-03   2.6123780e-02
   1.2148300e+02   1.7191250e-02   1.8366664e-02   1.8004323e-02   7.6849032e-03   3.5037375e-03  -5.7325201e-03  -9.4828931e-03  -7.5824155e-03  -1.5474465e-02  -1.2062094e-02  -1.3763367e-02  -1.0249356e-02  -1.0134140e-02  -1.2506474e-02  -8.3484554e-03  -6.9998541e-03  -1.1457811e-03   1.0332646e-02   3.0081968e-02   1.2515388e-02   1.0017692e-03  -1.0413655e-03  -6.4444982e-03  -5.2407833e-03   6.3156196e-03   2.8678790e-03  -7.0471748e-03   4.4999504e-03   2.9524076e-02
   1.4166700e+02   2.2212691e-02   1.2939445e-02   1.5105038e-02   6.2742884e-03   4.3993326e-03  -2.8993761e-03  -7.4463998e-03  -4.0523156e-03  -1.2777048e-02  -6.2872021e-03  -7.0317289e-03  -7.0472589e-03  -6.5297678e-03  -8.9655764e-03  -4.6413496e-03  -1.7910965e-03   2.8014972e-03   1.1064069e-02   3.0837580e-02   1.3137984e-02   1.0775572e-03  -9.6143180e-04  -5.5243888e-03  -3.5520610e-03   4.5294637e-03   4.8500902e-03  -1.0095617e-02   6.8925662e-03   3.8062858e-02
   1.6520400e+02   1.9884822e-02   1.1263695e-02   1.2605998e-02   3.8830899e-03   3.0373138e-03  -5.8389974e-03  -9.2625224e-03  -6.9786177e-03  -1.4040317e-02  -9.3816630e-03  -9.7987094e-03  -9.2828515e-03  -7.5864936e-03  -8.8663820e-03  -4.4682708e-03  -4.1309221e-03   2.4205612e-03   9.0440690e-03   3.0483818e-02   9.0300171e-03   4.6555370e-03  -1.0630921e-03  -5.3640123e-03   5.5629522e-04   3.5803438e-03   1.0081642e-02  -6.4523086e-03   3.7566580e-03   4.6590368e-02
   1.9265100e+02   6.4567999e-03  -1.1307510e-04   5.9947625e-03   1.0072237e-03   3.3025440e-03  -2.5473821e-03  -3.0420016e-03  -1.9024353e-03  -8.1508113e-03  -3.2322646e-03  -4.8166032e-03  -4.9863084e-03  -3.1608671e-03  -3.6434389e-03   2.4014427e-04   7.2737870e-04   7.6647555e-03   8.2967607e-03   1.9030542e-02   4.4859110e-03   3.7096720e-03  -3.2143727e-03  -5.8267592e-03  -2.1193602e-03  -3.3105276e-04   5.1822829e-03  -1.8005706e-03  -1.3174500e-02   2.2355603e-02
   2.2465800e+02  -5.5760828e-03   5.2080289e-03   2.7500159e-03   3.1501267e-03   5.6066016e-03  -1.9103278e-03  -1.1924374e-03   3.2155505e-05  -7.9770065e-03  -2.2413882e-03  -4.3227940e-03  -5.3240351e-03  -9.4692856e-04  -1.0756308e-03   2.4303629e-03   3.1432184e-03   8.4694295e-03   6.0281520e-03   1.1618537e-02  -4.3336037e-03   1.5388726e-03  -3.8342304e-03  -8.1221126e-03  -5.5676448e-03  -3.2080349e-03   3.2918390e-03  -2.0022383e-03  -1.4333819e-02   8.6302097e-03
   2.6198300e+02  -2.4557994e-02   1.1903638e-03  -5.2268086e-03   1.4579856e-03   2.0839035e-03  -3.9090292e-04  -5.6062037e-04   2.1792262e-03  -7.5395596e-03  -2.2268454e-03  -4.0971698e-03  -3.7124090e-03   6.5022341e-04   5.9284338e-04   4.9018965e-03   5.3918247e-03   6.8434000e-03   7.7850575e-03   1.2563230e-02  -1.7319882e-03   2.3794971e-03  -5.3022458e-04  -5.7917325e-03  -7.2326086e-03   3.0415625e-03   1.5965274e-03  -2.5629697e-03  -1.0447187e-02   1.8017948e-02
   3.0551000e+02  -2.4845235e-02   9.0152609e-03  -3.8138013e-03  -3.1043278e-03   2.0651052e-03   4.5458479e-04  -1.5764714e-03   1.0956845e-03  -5.4092020e-03  -1.6193884e-03  -6.2311345e-03  -4.9007024e-03  -1.2602349e-04   2.8596886e-04   4.0583391e-03   3.7844829e-03   3.2671274e-03   9.5979978e-03   1.6333151e-02  -2.0133585e-03   3.0541897e-03  -1.1278196e-03  -5.7446694e-03  -4.4316445e-03   3.5219690e-03   6.5292168e-03  -4.0938565e-03  -6.8405411e-03   2.6886538e-02
   3.5626700e+02  -1.0785901e-02   1.5762786e-02   3.8640306e-03  -1.9779097e-03   3.3509034e-03   3.6264221e-03   2.0826115e-03  -3.9188435e-04  -2.2557425e-03  -2.5072954e-03  -8.6001977e-03  -3.7770936e-03  -3.0672839e-03  -2.8850598e-03   1.7922972e-03   4.2180785e-05   8.0566007e-04   1.1409812e-02   1.8332056e-02   1.0661517e-03   4.6808652e-03  -4.5363626e-03  -5.0424174e-03  -1.5531787e-03   5.7111472e-03   6.9080265e-03  -4.4207351e-03  -4.8396599e-03   2.8890402e-02
   4.1545800e+02   9.2648573e-03   2.1348415e-02   9.6440156e-03  -5.0192187e-03   2.0618413e-03   1.2899983e-03  -1.2246046e-03  -4.7354848e-03  -4.2461533e-03  -3.5004487e-03  -9.5608705e-03  -4.6725793e-03  -6.4993973e-03  -5.1321416e-03  -2.5459581e-03  -2.2286543e-03   5.0396653e-04   1.0571439e-02   2.4393634e-02   2.9397609e-03   7.6350331e-03  -3.5493334e-03  -4.5707852e-03  -7.2709890e-04   1.2782854e-03   8.5279309e-03  -1.6829296e-03   4.7122727e-03   2.3855110e-02
   4.8448300e+02   1.5349278e-02   1.2395301e-02   5.5736819e-03  -3.2420439e-03   4.0834085e-04   3.4707360e-03  -1.0269440e-03  -3.0341036e-03  -3.8231339e-03  -4.4764128e-03  -1.0849306e-02  -2.7331665e-03  -4.1366701e-03  -2.3784810e-03  -9.5253003e-05  -6.9862961e-04   3.7742200e-04   7.7496107e-03   1.4226988e-02   7.9194662e-04   3.1888886e-03  -6.3991098e-03  -3.1332980e-03  -1.5809178e-03   2.9394627e-03   2.1928246e-04  -9.6267979e-04   1.0606695e-02   2.3369197e-02
   5.6497600e+02   2.1237935e-03  -1.6301699e-03  -7.3166953e-03  -7.5113948e-03  -1.6116923e-03   6.0516751e-03  -3.6145100e-03   4.2862202e-03   2.3213514e-03   4.8288630e-04  -7.4961557e-03   1.6217603e-03   3.2598511e-03   6.9053479e-03   7.9464961e-03   4.9840541e-03   4.6646005e-04   3.1793310e-03   2.4336293e-03  -4.9943380e-03  -2.5392529e-03  -8.7181203e-03   2.4592321e-03  -1.3840141e-03   5.2369992e-03  -7.5253610e-03  -3.0953857e-03   1.5583476e-02   2.2582450e-02
