# Supplementary material for: Aqueous pyruvate partly dissociates under deep ultraviolet irradiation but is resilient to near ultraviolet excitation
Source: Nat Commun. 2024 Mar 4;15:1978. doi: 10.1038/s41467-024-46309-5 (PMC10912111; doi:10.1038/s41467-024-46309-5)
Supplement: Supplementary file 3 — source data [file 41467_2024_46309_MOESM3_ESM.zip › Source Data/Source Data Fig 8c.txt]

1.2	-0.12543	1.2	-0.1277
1.68377	-0.12101	1.4	-0.1244
2.16753	-0.11675	1.6	-0.1242
2.6513	-0.11265	1.85	-0.1201
3.13507	-0.10869	2.1	-0.1137
3.61883	-0.10488	2.35	-0.107
4.1026	-0.1012		2.6	-0.1065
4.58637		-0.09766	2.85	-0.1109
5.07013		-0.09424	3.1	-0.1082
5.5539		-0.09095	3.35	-0.1129
6.03767		-0.08778	3.75	-0.1099
6.52143		-0.08472	4.15	-0.1056
7.0052		-0.08177	4.55	-0.092
7.48897		-0.07893	4.95	-0.09028
7.97273		-0.07619	5.35	-0.0974
8.4565		-0.07355	5.75	-0.09654
8.94027		-0.071		6.15	-0.09101
9.42404		-0.06855	6.55	-0.07957
9.9078		-0.06619	7.638	-0.07907
10.39157	-0.06391	8.907	-0.06893
10.87534	-0.06171	10.387	-0.06084
11.3591		-0.05959	12.113	-0.05867
11.84287	-0.05755	14.125	-0.04647
12.32664	-0.05559	16.472	-0.04428
12.8104		-0.05369	19.209	-0.02943
13.29417	-0.05186	22.4	-0.02942
13.77794	-0.0501		26.122	-0.02179
14.2617		-0.0484		30.462	-0.0155
14.74547	-0.04677	35.523	-0.0134
15.22924	-0.04519	41.425	-0.00805
15.713		-0.04367	48.307	-0.00623
16.19677	-0.0422		56.333	-0.00545
16.68054	-0.04079	65.692	-0.00545
17.1643		-0.03943	76.606	-0.00378
17.64807	-0.03812	89.333	-0.00407
18.13184	-0.03685	104.175	-0.00664
18.6156		-0.03563	121.483	-0.01005
19.09937	-0.03446	141.667	-0.00985
19.58314	-0.03332	165.204	-0.00712
20.0669		-0.03223	192.651	-0.00214
20.55067	-0.03118	224.658	0.00277
21.03444	-0.03017	261.983	0.00276
21.5182		-0.02919	305.51	-1.94E-4
22.00197	-0.02825	356.267	-6.78E-4
22.48574	-0.02734	415.458	-7.02E-4
22.9695		-0.02646	484.483	-1.21E-4
23.45327	-0.02562	564.976	
23.93704	-0.0248		
24.4208		-0.02402		
24.90457	-0.02326		
25.38834	-0.02254		
25.87211	-0.02183		
26.35587	-0.02116		
26.83964	-0.0205		
27.32341	-0.01988		
27.80717	-0.01927		
28.29094	-0.01868		
28.77471	-0.01812		
29.25847	-0.01758		
29.74224	-0.01706		
30.22601	-0.01655		
30.70977	-0.01607		
31.19354	-0.0156		
31.67731	-0.01515		
32.16107	-0.01471		
32.64484	-0.01429		
33.12861	-0.01389		
33.61237	-0.0135		
34.09614	-0.01312		
34.57991	-0.01276		
35.06367	-0.01241		
35.54744	-0.01207		
36.03121	-0.01175		
36.51497	-0.01144		
36.99874	-0.01113		
37.48251	-0.01084		
37.96627	-0.01056		
38.45004	-0.01029		
38.93381	-0.01003		
39.41757	-0.00978		
39.90134	-0.00954		
40.38511	-0.00931		
40.86887	-0.00908		
41.35264	-0.00887		
41.83641	-0.00866		
42.32018	-0.00846		
42.80394	-0.00826		
43.28771	-0.00808		
43.77148	-0.0079		
44.25524	-0.00772		
44.73901	-0.00756		
45.22278	-0.0074		
45.70654	-0.00724		
46.19031	-0.00709		
46.67408	-0.00695		
47.15784	-0.00681		
47.64161	-0.00667		
48.12538	-0.00654		
48.60914	-0.00642		
49.09291	-0.0063		
49.57668	-0.00618		
50.06044	-0.00607		
50.54421	-0.00596		
51.02798	-0.00586		
51.51174	-0.00576		
51.99551	-0.00566		
52.47928	-0.00557		
52.96304	-0.00548		
53.44681	-0.0054		
53.93058	-0.00531		
54.41434	-0.00523		
54.89811	-0.00515		
55.38188	-0.00508		
55.86564	-0.00501		
56.34941	-0.00494		
56.83318	-0.00487		
57.31694	-0.00481		
57.80071	-0.00475		
58.28448	-0.00469		
58.76825	-0.00463		
59.25201	-0.00457		
59.73578	-0.00452		
60.21955	-0.00447		
60.70331	-0.00442		
61.18708	-0.00437		
61.67085	-0.00432		
62.15461	-0.00428		
62.63838	-0.00424		
63.12215	-0.0042		
63.60591	-0.00416		
64.08968	-0.00412		
64.57345	-0.00408		
65.05721	-0.00405		
65.54098	-0.00401		
66.02475	-0.00398		
66.50851	-0.00395		
66.99228	-0.00391		
67.47605	-0.00389		
67.95981	-0.00386		
68.44358	-0.00383		
68.92735	-0.0038		
69.41111	-0.00378		
69.89488	-0.00375		
70.37865	-0.00373		
70.86241	-0.00371		
71.34618	-0.00368		
71.82995	-0.00366		
72.31371	-0.00364		
72.79748	-0.00362		
73.28125	-0.0036		
73.76502	-0.00358		
74.24878	-0.00357		
74.73255	-0.00355		
75.21632	-0.00353		
75.70008	-0.00352		
76.18385	-0.0035		
76.66762	-0.00349		
77.15138	-0.00347		
77.63515	-0.00346		
78.11892	-0.00345		
78.60268	-0.00343		
79.08645	-0.00342		
79.57022	-0.00341		
80.05398	-0.0034		
80.53775	-0.00339		
81.02152	-0.00338		
81.50528	-0.00337		
81.98905	-0.00336		
82.47282	-0.00335		
82.95658	-0.00334		
83.44035	-0.00333		
83.92412	-0.00332		
84.40788	-0.00331		
84.89165	-0.0033		
85.37542	-0.0033		
85.85918	-0.00329		
86.34295	-0.00328		
86.82672	-0.00327		
87.31048	-0.00327		
87.79425	-0.00326		
88.27802	-0.00326		
88.76178	-0.00325		
89.24555	-0.00324		
89.72932	-0.00324		
90.21309	-0.00323		
90.69685	-0.00323		
91.18062	-0.00322		
91.66439	-0.00322		
92.14815	-0.00321		
92.63192	-0.00321		
93.11569	-0.00321		
93.59945	-0.0032		
94.08322	-0.0032		
94.56699	-0.00319		
95.05075	-0.00319		
95.53452	-0.00319		
96.01829	-0.00318		
96.50205	-0.00318		
96.98582	-0.00318		
97.46959	-0.00317		
97.95335	-0.00317		
98.43712	-0.00317		
98.92089	-0.00317		
99.40465	-0.00316		
99.88842	-0.00316		
100.37219	-0.00316		
100.85595	-0.00316		
101.33972	-0.00315		
101.82349	-0.00315		
102.30725	-0.00315		
102.79102	-0.00315		
103.27479	-0.00315		
103.75855	-0.00314		
104.24232	-0.00314		
104.72609	-0.00314		
105.20985	-0.00314		
105.69362	-0.00314		
106.17739	-0.00313		
106.66116	-0.00313		
107.14492	-0.00313		
107.62869	-0.00313		
108.11246	-0.00313		
108.59622	-0.00313		
109.07999	-0.00313		
109.56376	-0.00313		
110.04752	-0.00312		
110.53129	-0.00312		
111.01506	-0.00312		
111.49882	-0.00312		
111.98259	-0.00312		
112.46636	-0.00312		
112.95012	-0.00312		
113.43389	-0.00312		
113.91766	-0.00312		
114.40142	-0.00312		
114.88519	-0.00311		
115.36896	-0.00311		
115.85272	-0.00311		
116.33649	-0.00311		
116.82026	-0.00311		
117.30402	-0.00311		
117.78779	-0.00311		
118.27156	-0.00311		
118.75532	-0.00311		
119.23909	-0.00311		
119.72286	-0.00311		
120.20662	-0.00311		
120.69039	-0.00311		
121.17416	-0.00311		
121.65792	-0.00311		
122.14169	-0.00311		
122.62546	-0.0031		
123.10923	-0.0031		
123.59299	-0.0031		
124.07676	-0.0031		
124.56053	-0.0031		
125.04429	-0.0031		
125.52806	-0.0031		
126.01183	-0.0031		
126.49559	-0.0031		
126.97936	-0.0031		
127.46313	-0.0031		
127.94689	-0.0031		
128.43066	-0.0031		
128.91443	-0.0031		
129.39819	-0.0031		
129.88196	-0.0031		
130.36573	-0.0031		
130.84949	-0.0031		
131.33326	-0.0031		
131.81703	-0.0031		
132.30079	-0.0031		
132.78456	-0.0031		
133.26833	-0.0031		
133.75209	-0.0031		
134.23586	-0.0031		
134.71963	-0.0031		
135.20339	-0.0031		
135.68716	-0.0031		
136.17093	-0.0031		
136.65469	-0.0031		
137.13846	-0.0031		
137.62223	-0.0031		
138.10599	-0.0031		
138.58976	-0.0031		
139.07353	-0.0031		
139.5573	-0.0031		
140.04106	-0.0031		
140.52483	-0.0031		
141.0086	-0.0031		
141.49236	-0.0031		
141.97613	-0.0031		
142.4599	-0.0031		
142.94366	-0.0031		
143.42743	-0.0031		
143.9112	-0.0031		
144.39496	-0.0031		
144.87873	-0.0031		
145.3625	-0.0031		
145.84626	-0.0031		
146.33003	-0.00309		
146.8138	-0.00309		
147.29756	-0.00309		
147.78133	-0.00309		
148.2651	-0.00309		
148.74886	-0.00309		
149.23263	-0.00309		
149.7164	-0.00309		
150.20016	-0.00309		
150.68393	-0.00309		
151.1677	-0.00309		
151.65146	-0.00309		
152.13523	-0.00309		
152.619		-0.00309		
153.10276	-0.00309		
153.58653	-0.00309		
154.0703	-0.00309		
154.55407	-0.00309		
155.03783	-0.00309		
155.5216	-0.00309		
156.00537	-0.00309		
156.48913	-0.00309		
156.9729	-0.00309		
157.45667	-0.00309		
157.94043	-0.00309		
158.4242	-0.00309		
158.90797	-0.00309		
159.39173	-0.00309		
159.8755	-0.00309		
160.35927	-0.00309		
160.84303	-0.00309		
161.3268	-0.00309		
161.81057	-0.00309		
162.29433	-0.00309		
162.7781	-0.00309		
163.26187	-0.00309		
163.74563	-0.00309		
164.2294	-0.00309		
164.71317	-0.00309		
165.19693	-0.00309		
165.6807	-0.00309		
166.16447	-0.00309		
166.64823	-0.00309		
167.132		-0.00309		
167.61577	-0.00309		
168.09953	-0.00309		
168.5833	-0.00309		
169.06707	-0.00309		
169.55083	-0.00309		
170.0346	-0.00309		
170.51837	-0.00309		
171.00214	-0.00309		
171.4859	-0.00309		
171.96967	-0.00309		
172.45344	-0.00309		
172.9372	-0.00309		
173.42097	-0.00309		
173.90474	-0.00309		
174.3885	-0.00309		
174.87227	-0.00309		
175.35604	-0.00309		
175.8398	-0.00309		
176.32357	-0.00309		
176.80734	-0.00309		
177.2911	-0.00309		
177.77487	-0.00309		
178.25864	-0.00309		
178.7424	-0.00309		
179.22617	-0.00309		
179.70994	-0.00309		
180.1937	-0.00309		
180.67747	-0.00309		
181.16124	-0.00309		
181.645		-0.00309		
182.12877	-0.00309		
182.61254	-0.00309		
183.0963	-0.00309		
183.58007	-0.00309		
184.06384	-0.00309		
184.5476	-0.00309		
185.03137	-0.00309		
185.51514	-0.00309		
185.9989	-0.00309		
186.48267	-0.00309		
186.96644	-0.00309		
187.45021	-0.00309		
187.93397	-0.00309		
188.41774	-0.00309		
188.90151	-0.00309		
189.38527	-0.00309		
189.86904	-0.00309		
190.35281	-0.00309		
190.83657	-0.00309		
191.32034	-0.00309		
191.80411	-0.00309		
192.28787	-0.00309		
192.77164	-0.00309		
193.25541	-0.00309		
193.73917	-0.00309		
194.22294	-0.00309		
194.70671	-0.00309		
195.19047	-0.00309		
195.67424	-0.00309		
196.15801	-0.00309		
196.64177	-0.00309		
197.12554	-0.00309		
197.60931	-0.00309		
198.09307	-0.00309		
198.57684	-0.00309		
199.06061	-0.00309		
199.54437	-0.00309		
200.02814	-0.00309		
200.51191	-0.00309		
200.99567	-0.00309		
201.47944	-0.00309		
201.96321	-0.00309		
202.44697	-0.00309		
202.93074	-0.00309		
203.41451	-0.00309		
203.89828	-0.00309		
204.38204	-0.00309		
204.86581	-0.00309		
205.34958	-0.00309		
205.83334	-0.00309		
206.31711	-0.00309		
206.80088	-0.00309		
207.28464	-0.00309		
207.76841	-0.00309		
208.25218	-0.00309		
208.73594	-0.00309		
209.21971	-0.00309		
209.70348	-0.00309		
210.18724	-0.00309		
210.67101	-0.00309		
211.15478	-0.00309		
211.63854	-0.00309		
212.12231	-0.00309		
212.60608	-0.00309		
213.08984	-0.00309		
213.57361	-0.00309		
214.05738	-0.00309		
214.54114	-0.00309		
215.02491	-0.00309		
215.50868	-0.00309		
215.99244	-0.00309		
216.47621	-0.00309		
216.95998	-0.00309		
217.44374	-0.00309		
217.92751	-0.00309		
218.41128	-0.00309		
218.89505	-0.00309		
219.37881	-0.00309		
219.86258	-0.00309		
220.34635	-0.00309		
220.83011	-0.00309		
221.31388	-0.00309		
221.79765	-0.00309		
222.28141	-0.00309		
222.76518	-0.00309		
223.24895	-0.00309		
223.73271	-0.00309		
224.21648	-0.00309		
224.70025	-0.00309		
225.18401	-0.00309		
225.66778	-0.00309		
226.15155	-0.00309		
226.63531	-0.00309		
227.11908	-0.00309		
227.60285	-0.00309		
228.08661	-0.00309		
228.57038	-0.00309		
229.05415	-0.00309		
229.53791	-0.00309		
230.02168	-0.00309		
230.50545	-0.00309		
230.98921	-0.00309		
231.47298	-0.00309		
231.95675	-0.00309		
232.44051	-0.00309		
232.92428	-0.00309		
233.40805	-0.00309		
233.89181	-0.00309		
234.37558	-0.00309		
234.85935	-0.00309		
235.34312	-0.00309		
235.82688	-0.00309		
236.31065	-0.00309		
236.79442	-0.00309		
237.27818	-0.00309		
237.76195	-0.00309		
238.24572	-0.00309		
238.72948	-0.00309		
239.21325	-0.00309		
239.69702	-0.00309		
240.18078	-0.00309		
240.66455	-0.00309		
241.14832	-0.00309		
241.63208	-0.00309		
242.11585	-0.00309		
242.59962	-0.00309		
243.08338	-0.00309		
243.56715	-0.00309		
244.05092	-0.00309		
244.53468	-0.00309		
245.01845	-0.00309		
245.50222	-0.00309		
245.98598	-0.00309		
246.46975	-0.00309		
246.95352	-0.00309		
247.43728	-0.00309		
247.92105	-0.00309		
248.40482	-0.00309		
248.88858	-0.00309		
249.37235	-0.00309		
249.85612	-0.00309		
250.33988	-0.00309		
250.82365	-0.00309		
251.30742	-0.00309		
251.79119	-0.00309		
252.27495	-0.00309		
252.75872	-0.00309		
253.24249	-0.00309		
253.72625	-0.00309		
254.21002	-0.00309		
254.69379	-0.00309		
255.17755	-0.00309		
255.66132	-0.00309		
256.14509	-0.00309		
256.62885	-0.00309		
257.11262	-0.00309		
257.59639	-0.00309		
258.08015	-0.00309		
258.56392	-0.00309		
259.04769	-0.00309		
259.53145	-0.00309		
260.01522	-0.00309		
260.49899	-0.00309		
260.98275	-0.00309		
261.46652	-0.00309		
261.95029	-0.00309		
262.43405	-0.00309		
262.91782	-0.00309		
263.40159	-0.00309		
263.88535	-0.00309		
264.36912	-0.00309		
264.85289	-0.00309		
265.33665	-0.00309		
265.82042	-0.00309		
266.30419	-0.00309		
266.78795	-0.00309		
267.27172	-0.00309		
267.75549	-0.00309		
268.23926	-0.00309		
268.72302	-0.00309		
269.20679	-0.00309		
269.69056	-0.00309		
270.17432	-0.00309		
270.65809	-0.00309		
271.14186	-0.00309		
271.62562	-0.00309		
272.10939	-0.00309		
272.59316	-0.00309		
273.07692	-0.00309		
273.56069	-0.00309		
274.04446	-0.00309		
274.52822	-0.00309		
275.01199	-0.00309		
275.49576	-0.00309		
275.97952	-0.00309		
276.46329	-0.00309		
276.94706	-0.00309		
277.43082	-0.00309		
277.91459	-0.00309		
278.39836	-0.00309		
278.88212	-0.00309		
279.36589	-0.00309		
279.84966	-0.00309		
280.33342	-0.00309		
280.81719	-0.00309		
281.30096	-0.00309		
281.78472	-0.00309		
282.26849	-0.00309		
282.75226	-0.00309		
283.23603	-0.00309		
283.71979	-0.00309		
284.20356	-0.00309		
284.68733	-0.00309		
285.17109	-0.00309		
285.65486	-0.00309		
286.13863	-0.00309		
286.62239	-0.00309		
287.10616	-0.00309		
287.58993	-0.00309		
288.07369	-0.00309		
288.55746	-0.00309		
289.04123	-0.00309		
289.52499	-0.00309		
290.00876	-0.00309		
290.49253	-0.00309		
290.97629	-0.00309		
291.46006	-0.00309		
291.94383	-0.00309		
292.42759	-0.00309		
292.91136	-0.00309		
293.39513	-0.00309		
293.87889	-0.00309		
294.36266	-0.00309		
294.84643	-0.00309		
295.33019	-0.00309		
295.81396	-0.00309		
296.29773	-0.00309		
296.78149	-0.00309		
297.26526	-0.00309		
297.74903	-0.00309		
298.23279	-0.00309		
298.71656	-0.00309		
299.20033	-0.00309		
299.6841	-0.00309		
300.16786	-0.00309		
300.65163	-0.00309		
301.1354	-0.00309		
301.61916	-0.00309		
302.10293	-0.00309		
302.5867	-0.00309		
303.07046	-0.00309		
303.55423	-0.00309		
304.038		-0.00309		
304.52176	-0.00309		
305.00553	-0.00309		
305.4893	-0.00309		
305.97306	-0.00309		
306.45683	-0.00309		
306.9406	-0.00309		
307.42436	-0.00309		
307.90813	-0.00309		
308.3919	-0.00309		
308.87566	-0.00309		
309.35943	-0.00309		
309.8432	-0.00309		
310.32696	-0.00309		
310.81073	-0.00309		
311.2945	-0.00309		
311.77826	-0.00309		
312.26203	-0.00309		
312.7458	-0.00309		
313.22956	-0.00309		
313.71333	-0.00309		
314.1971	-0.00309		
314.68086	-0.00309		
315.16463	-0.00309		
315.6484	-0.00309		
316.13217	-0.00309		
316.61593	-0.00309		
317.0997	-0.00309		
317.58347	-0.00309		
318.06723	-0.00309		
318.551		-0.00309		
319.03477	-0.00309		
319.51853	-0.00309		
320.0023	-0.00309		
320.48607	-0.00309		
320.96983	-0.00309		
321.4536	-0.00309		
321.93737	-0.00309		
322.42113	-0.00309		
322.9049	-0.00309		
323.38867	-0.00309		
323.87243	-0.00309		
324.3562	-0.00309		
324.83997	-0.00309		
325.32373	-0.00309		
325.8075	-0.00309		
326.29127	-0.00309		
326.77503	-0.00309		
327.2588	-0.00309		
327.74257	-0.00309		
328.22633	-0.00309		
328.7101	-0.00309		
329.19387	-0.00309		
329.67763	-0.00309		
330.1614	-0.00309		
330.64517	-0.00309		
331.12893	-0.00309		
331.6127	-0.00309		
332.09647	-0.00309		
332.58024	-0.00309		
333.064		-0.00309		
333.54777	-0.00309		
334.03154	-0.00309		
334.5153	-0.00309		
334.99907	-0.00309		
335.48284	-0.00309		
335.9666	-0.00309		
336.45037	-0.00309		
336.93414	-0.00309		
337.4179	-0.00309		
337.90167	-0.00309		
338.38544	-0.00309		
338.8692	-0.00309		
339.35297	-0.00309		
339.83674	-0.00309		
340.3205	-0.00309		
340.80427	-0.00309		
341.28804	-0.00309		
341.7718	-0.00309		
342.25557	-0.00309		
342.73934	-0.00309		
343.2231	-0.00309		
343.70687	-0.00309		
344.19064	-0.00309		
344.6744	-0.00309		
345.15817	-0.00309		
345.64194	-0.00309		
346.1257	-0.00309		
346.60947	-0.00309		
347.09324	-0.00309		
347.57701	-0.00309		
348.06077	-0.00309		
348.54454	-0.00309		
349.02831	-0.00309		
349.51207	-0.00309		
349.99584	-0.00309		
350.47961	-0.00309		
350.96337	-0.00309		
351.44714	-0.00309		
351.93091	-0.00309		
352.41467	-0.00309		
352.89844	-0.00309		
353.38221	-0.00309		
353.86597	-0.00309		
354.34974	-0.00309		
354.83351	-0.00309		
355.31727	-0.00309		
355.80104	-0.00309		
356.28481	-0.00309		
356.76857	-0.00309		
357.25234	-0.00309		
357.73611	-0.00309		
358.21987	-0.00309		
358.70364	-0.00309		
359.18741	-0.00309		
359.67117	-0.00309		
360.15494	-0.00309		
360.63871	-0.00309		
361.12247	-0.00309		
361.60624	-0.00309		
362.09001	-0.00309		
362.57377	-0.00309		
363.05754	-0.00309		
363.54131	-0.00309		
364.02508	-0.00309		
364.50884	-0.00309		
364.99261	-0.00309		
365.47638	-0.00309		
365.96014	-0.00309		
366.44391	-0.00309		
366.92768	-0.00309		
367.41144	-0.00309		
367.89521	-0.00309		
368.37898	-0.00309		
368.86274	-0.00309		
369.34651	-0.00309		
369.83028	-0.00309		
370.31404	-0.00309		
370.79781	-0.00309		
371.28158	-0.00309		
371.76534	-0.00309		
372.24911	-0.00309		
372.73288	-0.00309		
373.21664	-0.00309		
373.70041	-0.00309		
374.18418	-0.00309		
374.66794	-0.00309		
375.15171	-0.00309		
375.63548	-0.00309		
376.11924	-0.00309		
376.60301	-0.00309		
377.08678	-0.00309		
377.57054	-0.00309		
378.05431	-0.00309		
378.53808	-0.00309		
379.02184	-0.00309		
379.50561	-0.00309		
379.98938	-0.00309		
380.47315	-0.00309		
380.95691	-0.00309		
381.44068	-0.00309		
381.92445	-0.00309		
382.40821	-0.00309		
382.89198	-0.00309		
383.37575	-0.00309		
383.85951	-0.00309		
384.34328	-0.00309		
384.82705	-0.00309		
385.31081	-0.00309		
385.79458	-0.00309		
386.27835	-0.00309		
386.76211	-0.00309		
387.24588	-0.00309		
387.72965	-0.00309		
388.21341	-0.00309		
388.69718	-0.00309		
389.18095	-0.00309		
389.66471	-0.00309		
390.14848	-0.00309		
390.63225	-0.00309		
391.11601	-0.00309		
391.59978	-0.00309		
392.08355	-0.00309		
392.56731	-0.00309		
393.05108	-0.00309		
393.53485	-0.00309		
394.01861	-0.00309		
394.50238	-0.00309		
394.98615	-0.00309		
395.46991	-0.00309		
395.95368	-0.00309		
396.43745	-0.00309		
396.92122	-0.00309		
397.40498	-0.00309		
397.88875	-0.00309		
398.37252	-0.00309		
398.85628	-0.00309		
399.34005	-0.00309		
399.82382	-0.00309		
400.30758	-0.00309		
400.79135	-0.00309		
401.27512	-0.00309		
401.75888	-0.00309		
402.24265	-0.00309		
402.72642	-0.00309		
403.21018	-0.00309		
403.69395	-0.00309		
404.17772	-0.00309		
404.66148	-0.00309		
405.14525	-0.00309		
405.62902	-0.00309		
406.11278	-0.00309		
406.59655	-0.00309		
407.08032	-0.00309		
407.56408	-0.00309		
408.04785	-0.00309		
408.53162	-0.00309		
409.01538	-0.00309		
409.49915	-0.00309		
409.98292	-0.00309		
410.46668	-0.00309		
410.95045	-0.00309		
411.43422	-0.00309		
411.91798	-0.00309		
412.40175	-0.00309		
412.88552	-0.00309		
413.36929	-0.00309		
413.85305	-0.00309		
414.33682	-0.00309		
414.82059	-0.00309		
415.30435	-0.00309		
415.78812	-0.00309		
416.27189	-0.00309		
416.75565	-0.00309		
417.23942	-0.00309		
417.72319	-0.00309		
418.20695	-0.00309		
418.69072	-0.00309		
419.17449	-0.00309		
419.65825	-0.00309		
420.14202	-0.00309		
420.62579	-0.00309		
421.10955	-0.00309		
421.59332	-0.00309		
422.07709	-0.00309		
422.56085	-0.00309		
423.04462	-0.00309		
423.52839	-0.00309		
424.01215	-0.00309		
424.49592	-0.00309		
424.97969	-0.00309		
425.46345	-0.00309		
425.94722	-0.00309		
426.43099	-0.00309		
426.91475	-0.00309		
427.39852	-0.00309		
427.88229	-0.00309		
428.36606	-0.00309		
428.84982	-0.00309		
429.33359	-0.00309		
429.81736	-0.00309		
430.30112	-0.00309		
430.78489	-0.00309		
431.26866	-0.00309		
431.75242	-0.00309		
432.23619	-0.00309		
432.71996	-0.00309		
433.20372	-0.00309		
433.68749	-0.00309		
434.17126	-0.00309		
434.65502	-0.00309		
435.13879	-0.00309		
435.62256	-0.00309		
436.10632	-0.00309		
436.59009	-0.00309		
437.07386	-0.00309		
437.55762	-0.00309		
438.04139	-0.00309		
438.52516	-0.00309		
439.00892	-0.00309		
439.49269	-0.00309		
439.97646	-0.00309		
440.46022	-0.00309		
440.94399	-0.00309		
441.42776	-0.00309		
441.91152	-0.00309		
442.39529	-0.00309		
442.87906	-0.00309		
443.36282	-0.00309		
443.84659	-0.00309		
444.33036	-0.00309		
444.81413	-0.00309		
445.29789	-0.00309		
445.78166	-0.00309		
446.26543	-0.00309		
446.74919	-0.00309		
447.23296	-0.00309		
447.71673	-0.00309		
448.20049	-0.00309		
448.68426	-0.00309		
449.16803	-0.00309		
449.65179	-0.00309		
450.13556	-0.00309		
450.61933	-0.00309		
451.10309	-0.00309		
451.58686	-0.00309		
452.07063	-0.00309		
452.55439	-0.00309		
453.03816	-0.00309		
453.52193	-0.00309		
454.00569	-0.00309		
454.48946	-0.00309		
454.97323	-0.00309		
455.45699	-0.00309		
455.94076	-0.00309		
456.42453	-0.00309		
456.90829	-0.00309		
457.39206	-0.00309		
457.87583	-0.00309		
458.35959	-0.00309		
458.84336	-0.00309		
459.32713	-0.00309		
459.81089	-0.00309		
460.29466	-0.00309		
460.77843	-0.00309		
461.2622	-0.00309		
461.74596	-0.00309		
462.22973	-0.00309		
462.7135	-0.00309		
463.19726	-0.00309		
463.68103	-0.00309		
464.1648	-0.00309		
464.64856	-0.00309		
465.13233	-0.00309		
465.6161	-0.00309		
466.09986	-0.00309		
466.58363	-0.00309		
467.0674	-0.00309		
467.55116	-0.00309		
468.03493	-0.00309		
468.5187	-0.00309		
469.00246	-0.00309		
469.48623	-0.00309		
469.97		-0.00309		
470.45376	-0.00309		
470.93753	-0.00309		
471.4213	-0.00309		
471.90506	-0.00309		
472.38883	-0.00309		
472.8726	-0.00309		
473.35636	-0.00309		
473.84013	-0.00309		
474.3239	-0.00309		
474.80766	-0.00309		
475.29143	-0.00309		
475.7752	-0.00309		
476.25896	-0.00309		
476.74273	-0.00309		
477.2265	-0.00309		
477.71027	-0.00309		
478.19403	-0.00309		
478.6778	-0.00309		
479.16157	-0.00309		
479.64533	-0.00309		
480.1291	-0.00309		
480.61287	-0.00309		
481.09663	-0.00309		
481.5804	-0.00309		
482.06417	-0.00309		
482.54793	-0.00309		
483.0317	-0.00309		
483.51547	-0.00309		
483.99923	-0.00309		
484.483		-0.00309		
