# Supplementary material for: Aqueous pyruvate partly dissociates under deep ultraviolet irradiation but is resilient to near ultraviolet excitation
Source: Nat Commun. 2024 Mar 4;15:1978. doi: 10.1038/s41467-024-46309-5 (PMC10912111; doi:10.1038/s41467-024-46309-5)
Supplement: Supplementary file 3 — source data [file 41467_2024_46309_MOESM3_ESM.zip › Source Data/Source Data Fig 8d.txt]

1.2		0.06343	1.2	0.05886
1.68377		0.06117	1.4	0.06082
2.16753		0.059	1.6	0.05915
2.6513		0.05692	1.85	0.05877
3.13507		0.05491	2.1	0.05422
3.61883		0.05299	2.35	0.05891
4.1026		0.05113	2.6	0.05564
4.58637		0.04935	2.85	0.06
5.07013		0.04763	3.1	0.0586
5.5539		0.04598	3.35	0.05948
6.03767		0.04439	3.75	0.05619
6.52143		0.04286	4.15	0.05329
7.0052		0.04139	4.55	0.04833
7.48897		0.03998	4.95	0.04536
7.97273		0.03862	5.35	0.04812
8.4565		0.03732	5.75	0.0487
8.94027		0.03606	6.15	0.04661
9.42404		0.03485	6.55	0.04032
9.9078		0.03369	7.638	0.03893
10.39157	0.03257	8.907	0.03852
10.87534	0.03149	10.387	0.0338
11.3591		0.03046	12.113	0.02843
11.84287	0.02946	14.125	0.02295
12.32664	0.02851	16.472	0.01936
12.8104		0.02758	19.209	0.01593
13.29417	0.0267	22.4	0.01528
13.77794	0.02585	26.122	0.01195
14.2617		0.02503	30.462	0.00979
14.74547	0.02424	35.523	0.00744
15.22924	0.02348	41.425	0.00398
15.713		0.02275	48.307	0.00233
16.19677	0.02205	56.333	0.00166
16.68054	0.02138	65.692	0.00706
17.1643		0.02073	76.606	0.00846
17.64807	0.02011	89.333	0.00555
18.13184	0.01951	104.175	0.00298
18.6156		0.01893	121.483	0.00682
19.09937	0.01837	141.667	0.00783
19.58314	0.01784	165.204	0.00672
20.0669		0.01733	192.651	0.00347
20.55067	0.01683	224.658	0.00361
21.03444	0.01636	261.983	0.00448
21.5182		0.0159	305.51	0.00451
22.00197	0.01546	356.267	0.00357
22.48574	0.01504	415.458	0.00366
22.9695		0.01463	484.483	0.00442
23.45327	0.01424		
23.93704	0.01386		
24.4208		0.0135		
24.90457	0.01315		
25.38834	0.01282		
25.87211	0.0125		
26.35587	0.01219		
26.83964	0.01189		
27.32341	0.0116		
27.80717	0.01133		
28.29094	0.01106		
28.77471	0.01081		
29.25847	0.01056		
29.74224	0.01033		
30.22601	0.0101		
30.70977	0.00988		
31.19354	0.00967		
31.67731	0.00947		
32.16107	0.00928		
32.64484	0.00909		
33.12861	0.00891		
33.61237	0.00874		
34.09614	0.00857		
34.57991	0.00841		
35.06367	0.00826		
35.54744	0.00811		
36.03121	0.00797		
36.51497	0.00783		
36.99874	0.0077		
37.48251	0.00757		
37.96627	0.00745		
38.45004	0.00733		
38.93381	0.00722		
39.41757	0.00711		
39.90134	0.00701		
40.38511	0.00691		
40.86887	0.00681		
41.35264	0.00672		
41.83641	0.00663		
42.32018	0.00655		
42.80394	0.00646		
43.28771	0.00638		
43.77148	0.00631		
44.25524	0.00623		
44.73901	0.00616		
45.22278	0.0061		
45.70654	0.00603		
46.19031	0.00597		
46.67408	0.00591		
47.15784	0.00585		
47.64161	0.00579		
48.12538	0.00574		
48.60914	0.00569		
49.09291	0.00564		
49.57668	0.00559		
50.06044	0.00554		
50.54421	0.0055		
51.02798	0.00546		
51.51174	0.00542		
51.99551	0.00538		
52.47928	0.00534		
52.96304	0.0053		
53.44681	0.00527		
53.93058	0.00523		
54.41434	0.0052		
54.89811	0.00517		
55.38188	0.00514		
55.86564	0.00511		
56.34941	0.00508		
56.83318	0.00506		
57.31694	0.00503		
57.80071	0.00501		
58.28448	0.00498		
58.76825	0.00496		
59.25201	0.00494		
59.73578	0.00492		
60.21955	0.0049		
60.70331	0.00488		
61.18708	0.00486		
61.67085	0.00484		
62.15461	0.00482		
62.63838	0.00481		
63.12215	0.00479		
63.60591	0.00477		
64.08968	0.00476		
64.57345	0.00475		
65.05721	0.00473		
65.54098	0.00472		
66.02475	0.00471		
66.50851	0.00469		
66.99228	0.00468		
67.47605	0.00467		
67.95981	0.00466		
68.44358	0.00465		
68.92735	0.00464		
69.41111	0.00463		
69.89488	0.00462		
70.37865	0.00461		
70.86241	0.0046		
71.34618	0.00459		
71.82995	0.00459		
72.31371	0.00458		
72.79748	0.00457		
73.28125	0.00456		
73.76502	0.00456		
74.24878	0.00455		
74.73255	0.00454		
75.21632	0.00454		
75.70008	0.00453		
76.18385	0.00453		
76.66762	0.00452		
77.15138	0.00452		
77.63515	0.00451		
78.11892	0.00451		
78.60268	0.0045		
79.08645	0.0045		
79.57022	0.00449		
80.05398	0.00449		
80.53775	0.00449		
81.02152	0.00448		
81.50528	0.00448		
81.98905	0.00447		
82.47282	0.00447		
82.95658	0.00447		
83.44035	0.00446		
83.92412	0.00446		
84.40788	0.00446		
84.89165	0.00446		
85.37542	0.00445		
85.85918	0.00445		
86.34295	0.00445		
86.82672	0.00445		
87.31048	0.00444		
87.79425	0.00444		
88.27802	0.00444		
88.76178	0.00444		
89.24555	0.00443		
89.72932	0.00443		
90.21309	0.00443		
90.69685	0.00443		
91.18062	0.00443		
91.66439	0.00443		
92.14815	0.00442		
92.63192	0.00442		
93.11569	0.00442		
93.59945	0.00442		
94.08322	0.00442		
94.56699	0.00442		
95.05075	0.00442		
95.53452	0.00442		
96.01829	0.00441		
96.50205	0.00441		
96.98582	0.00441		
97.46959	0.00441		
97.95335	0.00441		
98.43712	0.00441		
98.92089	0.00441		
99.40465	0.00441		
99.88842	0.00441		
100.37219	0.00441		
100.85595	0.0044		
101.33972	0.0044		
101.82349	0.0044		
102.30725	0.0044		
102.79102	0.0044		
103.27479	0.0044		
103.75855	0.0044		
104.24232	0.0044		
104.72609	0.0044		
105.20985	0.0044		
105.69362	0.0044		
106.17739	0.0044		
106.66116	0.0044		
107.14492	0.0044		
107.62869	0.0044		
108.11246	0.0044		
108.59622	0.0044		
109.07999	0.0044		
109.56376	0.00439		
110.04752	0.00439		
110.53129	0.00439		
111.01506	0.00439		
111.49882	0.00439		
111.98259	0.00439		
112.46636	0.00439		
112.95012	0.00439		
113.43389	0.00439		
113.91766	0.00439		
114.40142	0.00439		
114.88519	0.00439		
115.36896	0.00439		
115.85272	0.00439		
116.33649	0.00439		
116.82026	0.00439		
117.30402	0.00439		
117.78779	0.00439		
118.27156	0.00439		
118.75532	0.00439		
119.23909	0.00439		
119.72286	0.00439		
120.20662	0.00439		
120.69039	0.00439		
121.17416	0.00439		
121.65792	0.00439		
122.14169	0.00439		
122.62546	0.00439		
123.10923	0.00439		
123.59299	0.00439		
124.07676	0.00439		
124.56053	0.00439		
125.04429	0.00439		
125.52806	0.00439		
126.01183	0.00439		
126.49559	0.00439		
126.97936	0.00439		
127.46313	0.00439		
127.94689	0.00439		
128.43066	0.00439		
128.91443	0.00439		
129.39819	0.00439		
129.88196	0.00439		
130.36573	0.00439		
130.84949	0.00439		
131.33326	0.00439		
131.81703	0.00439		
132.30079	0.00439		
132.78456	0.00439		
133.26833	0.00439		
133.75209	0.00439		
134.23586	0.00439		
134.71963	0.00439		
135.20339	0.00439		
135.68716	0.00439		
136.17093	0.00439		
136.65469	0.00439		
137.13846	0.00439		
137.62223	0.00439		
138.10599	0.00439		
138.58976	0.00439		
139.07353	0.00439		
139.5573	0.00439		
140.04106	0.00439		
140.52483	0.00439		
141.0086	0.00439		
141.49236	0.00439		
141.97613	0.00439		
142.4599	0.00439		
142.94366	0.00439		
143.42743	0.00439		
143.9112	0.00439		
144.39496	0.00439		
144.87873	0.00439		
145.3625	0.00439		
145.84626	0.00439		
146.33003	0.00439		
146.8138	0.00439		
147.29756	0.00439		
147.78133	0.00439		
148.2651	0.00439		
148.74886	0.00439		
149.23263	0.00439		
149.7164	0.00439		
150.20016	0.00439		
150.68393	0.00439		
151.1677	0.00439		
151.65146	0.00439		
152.13523	0.00439		
152.619		0.00439		
153.10276	0.00439		
153.58653	0.00439		
154.0703	0.00439		
154.55407	0.00439		
155.03783	0.00439		
155.5216	0.00439		
156.00537	0.00439		
156.48913	0.00439		
156.9729	0.00439		
157.45667	0.00439		
157.94043	0.00439		
158.4242	0.00439		
158.90797	0.00439		
159.39173	0.00439		
159.8755	0.00439		
160.35927	0.00439		
160.84303	0.00439		
161.3268	0.00439		
161.81057	0.00439		
162.29433	0.00439		
162.7781	0.00439		
163.26187	0.00439		
163.74563	0.00439		
164.2294	0.00439		
164.71317	0.00439		
165.19693	0.00439		
165.6807	0.00439		
166.16447	0.00439		
166.64823	0.00439		
167.132		0.00439		
167.61577	0.00439		
168.09953	0.00439		
168.5833	0.00439		
169.06707	0.00439		
169.55083	0.00439		
170.0346	0.00439		
170.51837	0.00439		
171.00214	0.00439		
171.4859	0.00439		
171.96967	0.00439		
172.45344	0.00439		
172.9372	0.00439		
173.42097	0.00439		
173.90474	0.00439		
174.3885	0.00439		
174.87227	0.00439		
175.35604	0.00439		
175.8398	0.00439		
176.32357	0.00439		
176.80734	0.00439		
177.2911	0.00439		
177.77487	0.00439		
178.25864	0.00439		
178.7424	0.00439		
179.22617	0.00439		
179.70994	0.00439		
180.1937	0.00439		
180.67747	0.00439		
181.16124	0.00439		
181.645		0.00439		
182.12877	0.00439		
182.61254	0.00439		
183.0963	0.00439		
183.58007	0.00439		
184.06384	0.00439		
184.5476	0.00439		
185.03137	0.00439		
185.51514	0.00439		
185.9989	0.00439		
186.48267	0.00439		
186.96644	0.00439		
187.45021	0.00439		
187.93397	0.00439		
188.41774	0.00439		
188.90151	0.00439		
189.38527	0.00439		
189.86904	0.00439		
190.35281	0.00439		
190.83657	0.00439		
191.32034	0.00439		
191.80411	0.00439		
192.28787	0.00439		
192.77164	0.00439		
193.25541	0.00439		
193.73917	0.00439		
194.22294	0.00439		
194.70671	0.00439		
195.19047	0.00439		
195.67424	0.00439		
196.15801	0.00439		
196.64177	0.00439		
197.12554	0.00439		
197.60931	0.00439		
198.09307	0.00439		
198.57684	0.00439		
199.06061	0.00439		
199.54437	0.00439		
200.02814	0.00439		
200.51191	0.00439		
200.99567	0.00439		
201.47944	0.00439		
201.96321	0.00439		
202.44697	0.00439		
202.93074	0.00439		
203.41451	0.00439		
203.89828	0.00439		
204.38204	0.00439		
204.86581	0.00439		
205.34958	0.00439		
205.83334	0.00439		
206.31711	0.00439		
206.80088	0.00439		
207.28464	0.00439		
207.76841	0.00439		
208.25218	0.00439		
208.73594	0.00439		
209.21971	0.00439		
209.70348	0.00439		
210.18724	0.00439		
210.67101	0.00439		
211.15478	0.00439		
211.63854	0.00439		
212.12231	0.00439		
212.60608	0.00439		
213.08984	0.00439		
213.57361	0.00439		
214.05738	0.00439		
214.54114	0.00439		
215.02491	0.00439		
215.50868	0.00439		
215.99244	0.00439		
216.47621	0.00439		
216.95998	0.00439		
217.44374	0.00439		
217.92751	0.00439		
218.41128	0.00439		
218.89505	0.00439		
219.37881	0.00439		
219.86258	0.00439		
220.34635	0.00439		
220.83011	0.00439		
221.31388	0.00439		
221.79765	0.00439		
222.28141	0.00439		
222.76518	0.00439		
223.24895	0.00439		
223.73271	0.00439		
224.21648	0.00439		
224.70025	0.00439		
225.18401	0.00439		
225.66778	0.00439		
226.15155	0.00439		
226.63531	0.00439		
227.11908	0.00439		
227.60285	0.00439		
228.08661	0.00439		
228.57038	0.00439		
229.05415	0.00439		
229.53791	0.00439		
230.02168	0.00439		
230.50545	0.00439		
230.98921	0.00439		
231.47298	0.00439		
231.95675	0.00439		
232.44051	0.00439		
232.92428	0.00439		
233.40805	0.00439		
233.89181	0.00439		
234.37558	0.00439		
234.85935	0.00439		
235.34312	0.00439		
235.82688	0.00439		
236.31065	0.00439		
236.79442	0.00439		
237.27818	0.00439		
237.76195	0.00439		
238.24572	0.00439		
238.72948	0.00439		
239.21325	0.00439		
239.69702	0.00439		
240.18078	0.00439		
240.66455	0.00439		
241.14832	0.00439		
241.63208	0.00439		
242.11585	0.00439		
242.59962	0.00439		
243.08338	0.00439		
243.56715	0.00439		
244.05092	0.00439		
244.53468	0.00439		
245.01845	0.00439		
245.50222	0.00439		
245.98598	0.00439		
246.46975	0.00439		
246.95352	0.00439		
247.43728	0.00439		
247.92105	0.00439		
248.40482	0.00439		
248.88858	0.00439		
249.37235	0.00439		
249.85612	0.00439		
250.33988	0.00439		
250.82365	0.00439		
251.30742	0.00439		
251.79119	0.00439		
252.27495	0.00439		
252.75872	0.00439		
253.24249	0.00439		
253.72625	0.00439		
254.21002	0.00439		
254.69379	0.00439		
255.17755	0.00439		
255.66132	0.00439		
256.14509	0.00439		
256.62885	0.00439		
257.11262	0.00439		
257.59639	0.00439		
258.08015	0.00439		
258.56392	0.00439		
259.04769	0.00439		
259.53145	0.00439		
260.01522	0.00439		
260.49899	0.00439		
260.98275	0.00439		
261.46652	0.00439		
261.95029	0.00439		
262.43405	0.00439		
262.91782	0.00439		
263.40159	0.00439		
263.88535	0.00439		
264.36912	0.00439		
264.85289	0.00439		
265.33665	0.00439		
265.82042	0.00439		
266.30419	0.00439		
266.78795	0.00439		
267.27172	0.00439		
267.75549	0.00439		
268.23926	0.00439		
268.72302	0.00439		
269.20679	0.00439		
269.69056	0.00439		
270.17432	0.00439		
270.65809	0.00439		
271.14186	0.00439		
271.62562	0.00439		
272.10939	0.00439		
272.59316	0.00439		
273.07692	0.00439		
273.56069	0.00439		
274.04446	0.00439		
274.52822	0.00439		
275.01199	0.00439		
275.49576	0.00439		
275.97952	0.00439		
276.46329	0.00439		
276.94706	0.00439		
277.43082	0.00439		
277.91459	0.00439		
278.39836	0.00439		
278.88212	0.00439		
279.36589	0.00439		
279.84966	0.00439		
280.33342	0.00439		
280.81719	0.00439		
281.30096	0.00439		
281.78472	0.00439		
282.26849	0.00439		
282.75226	0.00439		
283.23603	0.00439		
283.71979	0.00439		
284.20356	0.00439		
284.68733	0.00439		
285.17109	0.00439		
285.65486	0.00439		
286.13863	0.00439		
286.62239	0.00439		
287.10616	0.00439		
287.58993	0.00439		
288.07369	0.00439		
288.55746	0.00439		
289.04123	0.00439		
289.52499	0.00439		
290.00876	0.00439		
290.49253	0.00439		
290.97629	0.00439		
291.46006	0.00439		
291.94383	0.00439		
292.42759	0.00439		
292.91136	0.00439		
293.39513	0.00439		
293.87889	0.00439		
294.36266	0.00439		
294.84643	0.00439		
295.33019	0.00439		
295.81396	0.00439		
296.29773	0.00439		
296.78149	0.00439		
297.26526	0.00439		
297.74903	0.00439		
298.23279	0.00439		
298.71656	0.00439		
299.20033	0.00439		
299.6841	0.00439		
300.16786	0.00439		
300.65163	0.00439		
301.1354	0.00439		
301.61916	0.00439		
302.10293	0.00439		
302.5867	0.00439		
303.07046	0.00439		
303.55423	0.00439		
304.038		0.00439		
304.52176	0.00439		
305.00553	0.00439		
305.4893	0.00439		
305.97306	0.00439		
306.45683	0.00439		
306.9406	0.00439		
307.42436	0.00439		
307.90813	0.00439		
308.3919	0.00439		
308.87566	0.00439		
309.35943	0.00439		
309.8432	0.00439		
310.32696	0.00439		
310.81073	0.00439		
311.2945	0.00439		
311.77826	0.00439		
312.26203	0.00439		
312.7458	0.00439		
313.22956	0.00439		
313.71333	0.00439		
314.1971	0.00439		
314.68086	0.00439		
315.16463	0.00439		
315.6484	0.00439		
316.13217	0.00439		
316.61593	0.00439		
317.0997	0.00439		
317.58347	0.00439		
318.06723	0.00439		
318.551		0.00439		
319.03477	0.00439		
319.51853	0.00439		
320.0023	0.00439		
320.48607	0.00439		
320.96983	0.00439		
321.4536	0.00439		
321.93737	0.00439		
322.42113	0.00439		
322.9049	0.00439		
323.38867	0.00439		
323.87243	0.00439		
324.3562	0.00439		
324.83997	0.00439		
325.32373	0.00439		
325.8075	0.00439		
326.29127	0.00439		
326.77503	0.00439		
327.2588	0.00439		
327.74257	0.00439		
328.22633	0.00439		
328.7101	0.00439		
329.19387	0.00439		
329.67763	0.00439		
330.1614	0.00439		
330.64517	0.00439		
331.12893	0.00439		
331.6127	0.00439		
332.09647	0.00439		
332.58024	0.00439		
333.064		0.00439		
333.54777	0.00439		
334.03154	0.00439		
334.5153	0.00439		
334.99907	0.00439		
335.48284	0.00439		
335.9666	0.00439		
336.45037	0.00439		
336.93414	0.00439		
337.4179	0.00439		
337.90167	0.00439		
338.38544	0.00439		
338.8692	0.00439		
339.35297	0.00439		
339.83674	0.00439		
340.3205	0.00439		
340.80427	0.00439		
341.28804	0.00439		
341.7718	0.00439		
342.25557	0.00439		
342.73934	0.00439		
343.2231	0.00439		
343.70687	0.00439		
344.19064	0.00439		
344.6744	0.00439		
345.15817	0.00439		
345.64194	0.00439		
346.1257	0.00439		
346.60947	0.00439		
347.09324	0.00439		
347.57701	0.00439		
348.06077	0.00439		
348.54454	0.00439		
349.02831	0.00439		
349.51207	0.00439		
349.99584	0.00439		
350.47961	0.00439		
350.96337	0.00439		
351.44714	0.00439		
351.93091	0.00439		
352.41467	0.00439		
352.89844	0.00439		
353.38221	0.00439		
353.86597	0.00439		
354.34974	0.00439		
354.83351	0.00439		
355.31727	0.00439		
355.80104	0.00439		
356.28481	0.00439		
356.76857	0.00439		
357.25234	0.00439		
357.73611	0.00439		
358.21987	0.00439		
358.70364	0.00439		
359.18741	0.00439		
359.67117	0.00439		
360.15494	0.00439		
360.63871	0.00439		
361.12247	0.00439		
361.60624	0.00439		
362.09001	0.00439		
362.57377	0.00439		
363.05754	0.00439		
363.54131	0.00439		
364.02508	0.00439		
364.50884	0.00439		
364.99261	0.00439		
365.47638	0.00439		
365.96014	0.00439		
366.44391	0.00439		
366.92768	0.00439		
367.41144	0.00439		
367.89521	0.00439		
368.37898	0.00439		
368.86274	0.00439		
369.34651	0.00439		
369.83028	0.00439		
370.31404	0.00439		
370.79781	0.00439		
371.28158	0.00439		
371.76534	0.00439		
372.24911	0.00439		
372.73288	0.00439		
373.21664	0.00439		
373.70041	0.00439		
374.18418	0.00439		
374.66794	0.00439		
375.15171	0.00439		
375.63548	0.00439		
376.11924	0.00439		
376.60301	0.00439		
377.08678	0.00439		
377.57054	0.00439		
378.05431	0.00439		
378.53808	0.00439		
379.02184	0.00439		
379.50561	0.00439		
379.98938	0.00439		
380.47315	0.00439		
380.95691	0.00439		
381.44068	0.00439		
381.92445	0.00439		
382.40821	0.00439		
382.89198	0.00439		
383.37575	0.00439		
383.85951	0.00439		
384.34328	0.00439		
384.82705	0.00439		
385.31081	0.00439		
385.79458	0.00439		
386.27835	0.00439		
386.76211	0.00439		
387.24588	0.00439		
387.72965	0.00439		
388.21341	0.00439		
388.69718	0.00439		
389.18095	0.00439		
389.66471	0.00439		
390.14848	0.00439		
390.63225	0.00439		
391.11601	0.00439		
391.59978	0.00439		
392.08355	0.00439		
392.56731	0.00439		
393.05108	0.00439		
393.53485	0.00439		
394.01861	0.00439		
394.50238	0.00439		
394.98615	0.00439		
395.46991	0.00439		
395.95368	0.00439		
396.43745	0.00439		
396.92122	0.00439		
397.40498	0.00439		
397.88875	0.00439		
398.37252	0.00439		
398.85628	0.00439		
399.34005	0.00439		
399.82382	0.00439		
400.30758	0.00439		
400.79135	0.00439		
401.27512	0.00439		
401.75888	0.00439		
402.24265	0.00439		
402.72642	0.00439		
403.21018	0.00439		
403.69395	0.00439		
404.17772	0.00439		
404.66148	0.00439		
405.14525	0.00439		
405.62902	0.00439		
406.11278	0.00439		
406.59655	0.00439		
407.08032	0.00439		
407.56408	0.00439		
408.04785	0.00439		
408.53162	0.00439		
409.01538	0.00439		
409.49915	0.00439		
409.98292	0.00439		
410.46668	0.00439		
410.95045	0.00439		
411.43422	0.00439		
411.91798	0.00439		
412.40175	0.00439		
412.88552	0.00439		
413.36929	0.00439		
413.85305	0.00439		
414.33682	0.00439		
414.82059	0.00439		
415.30435	0.00439		
415.78812	0.00439		
416.27189	0.00439		
416.75565	0.00439		
417.23942	0.00439		
417.72319	0.00439		
418.20695	0.00439		
418.69072	0.00439		
419.17449	0.00439		
419.65825	0.00439		
420.14202	0.00439		
420.62579	0.00439		
421.10955	0.00439		
421.59332	0.00439		
422.07709	0.00439		
422.56085	0.00439		
423.04462	0.00439		
423.52839	0.00439		
424.01215	0.00439		
424.49592	0.00439		
424.97969	0.00439		
425.46345	0.00439		
425.94722	0.00439		
426.43099	0.00439		
426.91475	0.00439		
427.39852	0.00439		
427.88229	0.00439		
428.36606	0.00439		
428.84982	0.00439		
429.33359	0.00439		
429.81736	0.00439		
430.30112	0.00439		
430.78489	0.00439		
431.26866	0.00439		
431.75242	0.00439		
432.23619	0.00439		
432.71996	0.00439		
433.20372	0.00439		
433.68749	0.00439		
434.17126	0.00439		
434.65502	0.00439		
435.13879	0.00439		
435.62256	0.00439		
436.10632	0.00439		
436.59009	0.00439		
437.07386	0.00439		
437.55762	0.00439		
438.04139	0.00439		
438.52516	0.00439		
439.00892	0.00439		
439.49269	0.00439		
439.97646	0.00439		
440.46022	0.00439		
440.94399	0.00439		
441.42776	0.00439		
441.91152	0.00439		
442.39529	0.00439		
442.87906	0.00439		
443.36282	0.00439		
443.84659	0.00439		
444.33036	0.00439		
444.81413	0.00439		
445.29789	0.00439		
445.78166	0.00439		
446.26543	0.00439		
446.74919	0.00439		
447.23296	0.00439		
447.71673	0.00439		
448.20049	0.00439		
448.68426	0.00439		
449.16803	0.00439		
449.65179	0.00439		
450.13556	0.00439		
450.61933	0.00439		
451.10309	0.00439		
451.58686	0.00439		
452.07063	0.00439		
452.55439	0.00439		
453.03816	0.00439		
453.52193	0.00439		
454.00569	0.00439		
454.48946	0.00439		
454.97323	0.00439		
455.45699	0.00439		
455.94076	0.00439		
456.42453	0.00439		
456.90829	0.00439		
457.39206	0.00439		
457.87583	0.00439		
458.35959	0.00439		
458.84336	0.00439		
459.32713	0.00439		
459.81089	0.00439		
460.29466	0.00439		
460.77843	0.00439		
461.2622	0.00439		
461.74596	0.00439		
462.22973	0.00439		
462.7135	0.00439		
463.19726	0.00439		
463.68103	0.00439		
464.1648	0.00439		
464.64856	0.00439		
465.13233	0.00439		
465.6161	0.00439		
466.09986	0.00439		
466.58363	0.00439		
467.0674	0.00439		
467.55116	0.00439		
468.03493	0.00439		
468.5187	0.00439		
469.00246	0.00439		
469.48623	0.00439		
469.97		0.00439		
470.45376	0.00439		
470.93753	0.00439		
471.4213	0.00439		
471.90506	0.00439		
472.38883	0.00439		
472.8726	0.00439		
473.35636	0.00439		
473.84013	0.00439		
474.3239	0.00439		
474.80766	0.00439		
475.29143	0.00439		
475.7752	0.00439		
476.25896	0.00439		
476.74273	0.00439		
477.2265	0.00439		
477.71027	0.00439		
478.19403	0.00439		
478.6778	0.00439		
479.16157	0.00439		
479.64533	0.00439		
480.1291	0.00439		
480.61287	0.00439		
481.09663	0.00439		
481.5804	0.00439		
482.06417	0.00439		
482.54793	0.00439		
483.0317	0.00439		
483.51547	0.00439		
483.99923	0.00439		
484.483		0.00439		
